# Supplementary material for: Oxicam-type non-steroidal anti-inflammatory drugs inhibit NPR1-mediated salicylic acid pathway
Source: Nat Commun. 2021 Dec 15;12:7303. doi: 10.1038/s41467-021-27489-w (PMC8674334; doi:10.1038/s41467-021-27489-w)
Supplement: Supplementary file 4 — Supplementary Data 1 [file 41467_2021_27489_MOESM4_ESM.xlsx]

## Sheet: Sheet1
Supplementary Data 1. Normalized expression values of genes in Col-0 WT and npr1-1 treated with SA and/or TNX.
Average	ID	WT_Mock	npr1_Mock	WT_SA	npr1_SA	WT_S+T	npr1_S+T	WT_TNX	npr1_TNX	SD	WT_Mock	npr1_Mock	WT_SA	npr1_SA	WT_S+T	npr1_S+T	WT_TNX	npr1_TNX
TPM	AT1G01010	5.15975	4.45434	14.316	9.95548	9.04317	8.14404	7.60904	7.685		0.542479	0.886181	1.48071	1.86839	0.945552	2.59271	0.762705	0.445678
	AT1G01020	21.942	25.1947	22.4651	25.716	22.6668	23.4382	25.8501	24.2916		2.68965	1.16807	3.93384	3.11928	2.93782	4.82004	2.1012	3.71169
	AT1G01030	3.20131	3.65755	2.73735	5.82348	6.41189	5.01156	5.64751	4.7111		0.697066	1.00296	0.339637	1.82931	0.618438	1.90425	0.506866	0.996689
	AT1G01040	21.7363	21.2417	23.2715	20.1926	22.5664	17.2318	20.3379	18.5687		5.15824	3.06717	1.46907	3.51182	5.34167	0.44332	1.89554	1.84681
	AT1G01050	68.3071	67.1308	72.0152	70.4911	119.492	106.305	103.999	100.258		1.84357	9.25144	7.40161	2.4017	6.20297	16.5317	2.43705	5.21863
	AT1G01060	33.9018	40.1261	33.4604	32.5791	117.709	121.172	120.445	118.727		7.04036	7.41084	6.10205	3.31101	22.3914	24.2472	13.3514	7.37626
	AT1G01070	6.05663	4.41092	7.87154	7.48141	3.5803	2.6178	2.27469	3.20448		1.12724	1.75791	2.29682	2.24693	0.590433	1.46855	0.863324	1.32741
	AT1G01080	100.097	89.0889	68.4732	76.9862	26.2105	28.719	41.8228	29.3652		3.74801	4.88357	5.62122	3.69597	5.64418	6.70414	3.12389	3.46758
	AT1G01090	161.856	159.537	106.838	153.292	135.663	150.097	157.154	142.072		13.2277	6.57178	12.9669	7.16386	12.5305	3.95804	14.4892	8.9386
	AT1G01100	312.733	484.672	330.871	480.963	341.357	415.57	383.477	387.588		26.1935	34.5168	21.4434	26.5037	41.8545	42.23	29.8911	17.5919
	AT1G01110	2.02415	1.77593	1.68364	1.70106	0.844652	0.764519	1.42138	0.871759		0.766621	0.0899872	0.528198	0.568213	0.312462	0.614463	0.978451	0.734252
	AT1G01120	30.8258	50.2271	24.6716	41.1101	8.81966	13.655	16.7519	16.5631		5.32806	4.96322	6.43728	9.76253	1.90068	3.23658	2.04671	1.02828
	AT1G01130	1.46005	2.33329	1.35001	1.85207	0.985683	1.29044	0.859903	0.885423		0.694328	0.632464	0.974322	1.01047	0.348842	0.855635	0.437381	0.466195
	AT1G01140	80.2225	57.3959	82.5948	61.2367	95.0241	95.6517	91.1397	82.1921		8.08851	8.13615	2.12873	3.78421	8.59985	12.0521	1.52592	2.01492
	AT1G01150	0.213535	0.207182	0.189731	0.166107	0.127474	0.328486	0.159881	0.146971		0.0462087	0.0735573	0.154225	0.0632247	0.0367261	0.226817	0.00848946	0.0320674
	AT1G01160	37.6628	35.757	35.2956	27.0996	44.5366	38.8095	44.9111	45.8376		3.48013	1.61845	3.33897	0.909924	5.23102	2.22182	4.68091	7.51532
	AT1G01170	176.525	134.901	130.376	123.9	78.0653	87.1468	105.599	94.1646		15.9951	7.64785	9.25553	7.7288	10.7665	18.1393	8.50408	7.18796
	AT1G01180	10.979	7.67614	12.7749	9.28724	10.1125	9.73303	8.9348	9.31969		2.9019	0.515608	1.9194	3.25799	2.54267	0.635944	3.46552	1.13639
	AT1G01183	0.274766	0.212125	0.207596	0.462853	0.245728	0.276729	0.31525	0.387229		0.189665	0.111106	0.0827104	0.24521	0.0866427	0.14266	0.258841	0.0576455
	AT1G01190	2.33979	1.74538	6.92489	1.18379	1.99222	0.594141	0.694018	0.239899		1.53037	0.965791	2.55758	0.675307	1.24999	0.531582	0.25692	0.0599675
	AT1G01200	0.924509	1.98279	0.966507	0.920374	0.254992	0.699681	0.421114	0.435105		0.610124	0.242047	0.307934	0.687527	0.15764	0.611748	0.310417	0.117839
	AT1G01210	9.66197	16.3126	8.75203	16.1821	7.32297	9.73049	10.935	11.5747		0.843921	5.16097	2.30028	2.05077	1.67453	0.941308	2.51888	1.03464
	AT1G01220	21.3442	24.1964	19.0457	20.9163	8.49376	9.89259	10.4721	10.6914		2.79893	3.64848	1.13637	3.24924	1.29245	2.04454	1.32477	1.71441
	AT1G01225	3.55653	3.33926	4.25641	2.46474	0.672295	1.16652	0.582942	0.294151		1.0614	1.31744	0.915005	1.30705	0.488851	1.14744	0.360921	0.0616417
	AT1G01230	22.4371	26.6168	27.0188	26.7168	20.7229	22.7198	23.3545	20.7864		5.22399	3.39073	3.36587	1.21042	1.47656	2.03176	2.26193	2.78715
	AT1G01240	23.0299	21.5953	23.411	18.6691	5.50471	6.25459	6.62529	7.40746		2.64638	1.59844	1.60521	1.82346	2.50935	2.13163	2.22151	0.7878
	AT1G01250	1.38795	1.60059	0.954201	1.218	0.244636	0.337402	0.322639	0.480168		0.652214	0.789761	0.347592	0.352794	0.0787068	0.145669	0.173716	0.120829
	AT1G01260	10.8109	12.009	9.67205	11.3687	10.18	8.56102	9.48606	14.1716		3.11438	3.35323	3.38801	0.929079	0.925527	1.722	1.98979	3.38136
	AT1G01270	0.705847	0.361726	0.977841	0.886046	0.235273	0.491705	0.800101	0.734862		0.246348	0.160765	0.295885	0.473716	0.147979	0.24402	0.330342	0.553812
	AT1G01280	0	0	0	0	0.174843	0	0	0		0	0	0	0	0.113994	0	0	0
	AT1G01290	12.242	15.478	13.777	13.6097	19.0288	18.6435	17.3278	17.1642		0.251555	2.18606	0.787603	2.37302	2.60927	1.96735	2.05398	1.26805
	AT1G01300	25.4433	35.6869	19.4513	32.2094	7.12691	6.10388	11.0648	9.58093		3.93625	5.24838	0.669155	1.23593	0.514588	1.61328	3.26309	0.838518
	AT1G01310	12.015	8.5871	9.69334	6.42289	5.12216	5.87534	5.83826	4.69703		2.47091	0.645846	2.46672	0.40956	2.22495	1.27486	1.00025	1.4592
	AT1G01320	325.289	263.455	261.543	239.089	177.324	144.992	171.947	140.399		18.2675	5.71317	11.7268	1.52191	16.4942	31.6693	15.5771	9.91466
	AT1G01340	4.67204	4.53741	10.5398	4.67679	18.3154	14.7542	11.7292	9.33464		1.47409	1.69289	0.692315	0.778563	0.937567	2.0941	2.88908	2.72891
	AT1G01350	14.2083	11.3185	12.5065	10.6689	12.778	14.5493	13.4995	13.9928		3.55157	0.439577	2.2144	0.595837	3.20753	3.13336	0.850224	1.12865
	AT1G01355	0.213535	0	0.134968	0	0.267168	0.286184	0.159881	0		0.0462087	0	0.0543355	0	0.276065	0.192091	0.00848946	0
	AT1G01360	10.0952	6.56633	9.83139	8.04842	10.2412	9.53615	11.2153	10.2703		0.165602	1.34836	1.47329	1.90011	2.65111	2.3703	3.20633	1.78592
	AT1G01370	5.05932	4.14128	3.81128	4.60902	1.71387	0.836783	0.907373	1.267		1.8888	0.664977	0.954796	0.452172	0.548459	0.17679	0.827489	0.233438
	AT1G01380	0.492574	0.991739	0.769169	1.4853	1.25813	0.64008	1.28579	1.08758		0.551915	0.191555	1.0257	0.364029	0.614725	0.342685	0.336588	0.495479
	AT1G01390	0.486288	0.836628	1.02484	0.606453	0.480561	0.860286	0.845989	0.813736		0.132158	0.231287	0.285305	0.354414	0.198924	0.792827	0.587531	0.549257
	AT1G01410	0	0.212125	0	0.503908	0.173874	0.173047	0.268337	0.146971		0	0.111106	0	0.180551	0.108085	0.0356422	0.194447	0.0320674
	AT1G01420	5.71894	8.15549	5.85214	5.54186	4.80434	2.93469	2.05751	2.30369		1.58335	1.80435	1.43885	1.8463	2.45728	0.145717	1.18899	1.55191
	AT1G01430	72.5725	70.8275	54.2402	61.3093	18.237	18.5798	24.1227	22.292		7.13287	5.56746	11.3136	6.4508	1.14713	3.40733	3.02093	2.04197
	AT1G01440	7.90412	10.543	13.7518	9.25765	12.3418	8.90501	10.6022	8.62298		0.683167	1.69565	1.02163	1.10672	3.33503	0.174856	0.815621	2.6274
	AT1G01448	11.6164	9.83134	8.49853	7.85614	10.13	11.1317	12.0825	11.1181		3.25931	2.45518	0.467387	1.09788	2.54699	2.58846	1.86473	2.10607
	AT1G01450	1.8973	1.82006	1.85241	0.74396	2.7731	2.64878	3.11492	3.10336		0.186869	0.323039	0.555948	0.141258	1.20311	1.68197	1.47362	0.892493
	AT1G01453	0.603012	1.3294	0.465124	0.269564	0.315196	0.224876	0.214105	0.283338		0.468783	0.932664	0.465991	0.170951	0.261091	0.06051	0.0997079	0.0896844
	AT1G01460	0	0.157128	0	0.321315	0.362176	0.236491	0.263435	0.196891		0	0.0149354	0	0.253301	0.339955	0.14577	0.169646	0.098343
	AT1G01470	53.1739	40.154	71.87	50.8852	40.6733	36.8622	40.3468	41.2361		4.17982	5.29305	1.38552	8.57576	3.97503	9.33146	7.17781	2.9269
	AT1G01480	0.493213	0.823554	0.872275	2.97716	0.949304	1.49013	1.06867	1.2289		0.106931	0.746537	0.587062	0.559671	0.190794	1.14873	0.218955	0.780333
	AT1G01490	142.057	138.776	147.705	165.117	226.019	243.326	229.085	215.428		7.10525	9.56546	5.88582	8.55742	21.1962	13.716	6.49189	10.6922
	AT1G01500	15.1608	19.6336	19.6214	19.7971	12.7883	18.5622	16.7308	14.0639		3.81051	1.85225	1.98176	2.41537	1.75289	1.97609	3.53019	1.67703
	AT1G01510	22.4249	25.0987	22.5545	20.2351	14.4831	14.1932	15.3107	15.9675		3.86052	4.32093	4.1112	3.36611	1.02981	1.75157	3.25079	0.943037
	AT1G01520	0.513589	1.37058	0.475153	1.38465	7.01515	8.07379	7.20346	7.2785		0.275856	0.970816	0.400137	1.31813	1.82162	2.47908	0.882116	4.08905
	AT1G01530	0.165378	0.209634	0.353305	0.263855	0.173874	0.403927	0.319913	0.301529		0.0376792	0.0931393	0.217988	0.0262757	0.108085	0.221739	0.0163093	0.182497
	AT1G01540	40.8154	38.9502	35.2343	37.0115	23.8061	24.1728	27.1553	26.2982		5.76097	3.00613	1.94193	2.96772	3.2046	4.18962	1.6009	1.35708
	AT1G01550	132.071	140.279	151.668	132.755	124.772	106.758	114.429	118.063		8.44386	14.7999	10.2115	3.28421	10.8975	8.352	3.35495	8.53281
	AT1G01560	0.842121	1.90165	10.6828	4.00771	7.00676	2.08107	1.86592	2.82522		0.338143	0.956407	3.82353	1.79182	2.08115	0.881373	0.40904	1.60148
	AT1G01570	0.70501	0.920929	1.21657	0.961169	1.77859	0.965823	2.97424	1.82737		0.51338	0.642445	0.625829	0.233278	0.127952	0.110346	0.723481	0.956204
	AT1G01580	0.773323	0.697204	1.22622	3.07535	10.4914	10.203	23.8479	29.6126		0.379347	0.723638	0.55155	2.30361	5.92125	5.83993	1.11094	11.5309
	AT1G01590	0.213535	0.157128	0.180196	0.217795	0.394271	1.17465	0.594078	0.54449		0.0462087	0.0149354	0.0992459	0.0958417	0.414413	0.625748	0.51035	0.5112
	AT1G01600	3.82599	4.89076	2.78763	4.84352	1.1008	1.90838	2.01767	2.86477		1.9347	1.03757	1.52388	0.672507	0.630497	0.49998	0.39145	1.0032
	AT1G01610	33.9733	44.3961	29.6475	42.1338	15.4137	17.1076	20.3275	22.4891		3.27971	6.91694	7.53065	5.95226	1.25141	3.49747	4.21912	3.53102
	AT1G01620	184.85	155.778	133.13	89.0001	43.7226	41.1948	39.7007	42.6761		20.035	12.7587	14.2639	10.6925	8.28233	16.151	11.0318	5.50989
	AT1G01630	55.7732	76.4207	70.2352	90.899	32.8904	31.6333	45.4135	47.2397		4.38073	8.34075	11.2045	10.1108	3.89259	3.18958	11.9146	10.3004
	AT1G01640	5.53539	5.44196	8.5361	5.06269	5.17316	4.70368	6.85878	7.32136		0.915112	0.357443	1.90021	1.31081	2.86757	2.38433	1.0867	2.37393
	AT1G01650	19.9253	23.5851	24.7058	25.1672	21.9778	19.9055	14.9378	21.6783		0.783105	3.05476	2.88159	3.43929	4.87105	1.66034	0.774422	2.04752
	AT1G01660	2.17853	2.66442	2.7733	0.839609	0.824413	0.755842	0.802341	0.98963		0.361116	1.38772	0.421552	0.450881	0.567096	0.43888	0.443896	0.497182
	AT1G01670	0.888101	1.48083	3.05296	1.35964	2.04364	0.894567	0.903377	1.14311		0.40239	0.561771	0.880896	0.624505	0.698399	0.659474	0.214726	0.281468
	AT1G01680	0.622543	0.629389	5.11995	1.45901	3.59729	0.72043	2.25924	1.02186		0.600027	0.05615	0.761156	0.170222	3.7814	0.230013	1.23957	0.297116
	AT1G01690	2.12502	2.78204	4.04545	2.76593	1.21941	0.910455	1.64334	1.91274		1.07821	0.508444	1.72595	0.774495	0.257312	0.954308	0.585734	0.992096
	AT1G01695	0.165378	0.212125	0.28774	0.217795	0.257014	0.448934	0.421018	0.550336		0.0376792	0.111106	0.0923589	0.0958417	0.168185	0.122398	0.31027	0.515283
	AT1G01700	0.682816	0.777186	0.403863	0.600128	0.549132	0.617731	0.431196	0.783711		0.452344	0.360145	0.185501	0.25066	0.0784785	0.816467	0.261973	0.230292
	AT1G01710	21.7405	24.1475	24.0706	24.7069	33.6734	34.7821	36.7213	39.2763		1.28238	2.17818	2.39759	3.08734	4.68059	0.888528	2.06305	2.76427
	AT1G01720	20.8641	14.3013	23.0079	33.8731	123.65	129.928	137.956	127.72		0.414874	1.54326	0.817121	5.51619	7.20815	13.9214	15.3	11.9091
	AT1G01725	11.1996	13.0581	11.9781	15.4402	23.0991	22.1829	25.9596	22.669		1.20461	1.71848	1.80487	2.07735	3.18511	2.77381	3.80167	0.396926
	AT1G01730	15.7427	20.8241	19.8359	17.8214	28.1282	30.4308	23.4455	30.2669		3.45824	3.30724	3.34466	1.11024	3.31412	1.4952	1.99765	3.22977
	AT1G01740	5.38884	8.29536	6.09813	7.70506	8.52745	7.87005	8.48088	8.32647		1.29761	1.27788	0.836088	2.77437	1.83466	2.41007	2.37689	1.92223
	AT1G01750	8.94339	13.6737	5.01641	3.68877	1.00295	3.73923	3.24361	4.35058		2.98487	2.92641	0.841365	1.05224	0.425075	2.49296	0.6707	1.69919
	AT1G01760	6.40724	3.93426	3.46942	3.2558	2.56591	2.70348	2.62101	3.02965		0.619391	1.70691	1.62878	0.697136	0.45723	0.543234	0.602759	0.589337
	AT1G01770	29.9072	22.6765	22.39	19.079	20.5759	18.6056	18.0883	20.073		2.11799	2.52041	4.20991	0.614093	1.81867	1.06123	3.23456	2.06655
	AT1G01780	13.039	11.3427	9.09779	10.4138	7.32638	9.73073	7.86941	9.59735		2.46165	1.64316	3.18424	4.63149	1.24229	1.26302	2.86532	0.604814
	AT1G01790	31.762	28.8793	23.8943	31.8309	57.2678	49.6814	53.635	58.8147		3.55125	5.95122	1.35111	3.43996	2.52076	10.3326	9.86206	3.06226
	AT1G01800	65.6074	65.8825	88.1437	78.6948	101.439	102.642	100.887	110.181		4.63936	8.53218	1.62253	4.28641	7.89864	22.5432	6.31883	9.1106
	AT1G01810	2.9063	2.28677	3.53619	2.86708	4.06291	3.4243	4.2235	4.79539		0.747137	0.548005	1.22032	0.854701	2.07891	1.05398	1.64749	1.75315
	AT1G01820	50.6835	47.2928	48.602	47.5633	46.8198	52.7211	55.0616	53.6808		5.9372	5.7145	2.09504	2.59388	1.01331	3.25487	4.56626	4.15706
	AT1G01830	10.8387	11.5626	18.4883	14.8742	7.55418	7.21488	5.35176	6.45578		1.38712	2.8066	3.21506	1.36594	2.17048	1.30667	2.53087	2.50987
	AT1G01840	3.40878	4.42378	2.33327	4.83116	2.97822	3.07752	3.11956	1.91975		0.289693	2.00512	0.978133	1.1334	0.177184	0.999312	1.13284	0.473779
	AT1G01860	13.692	10.1726	8.21032	10.4322	7.12591	9.04334	7.66401	7.29591		0.0711942	1.63797	1.34847	0.0780048	2.62833	1.39208	1.39414	0.693153
	AT1G01870	0.165378	0	0.189731	0	0	0	0.263435	0		0.0376792	0	0.154225	0	0	0	0.169646	0
	AT1G01880	0.719561	1.40254	1.33679	0.417786	0.668237	0.496178	0.529276	0.47181		0.313192	0.510965	0.841032	0.402577	0.233549	0.22541	0.218299	0.611856
	AT1G01900	6.0197	5.90583	4.89371	5.7857	3.68221	3.43346	4.30743	4.05443		0.727002	1.0773	1.59395	0.585824	1.01499	0.432165	1.82816	0.868857
	AT1G01910	31.8318	37.697	36.898	39.9205	28.5835	28.1043	33.2225	30.3233		0.638692	1.90763	6.6123	1.62493	3.67505	9.39095	4.9588	1.86123
	AT1G01920	13.095	16.2802	12.6774	12.8158	24.6873	24.6018	27.2715	25.2603		1.57415	2.51021	2.81455	2.92047	5.32525	1.07381	1.30533	5.79675
	AT1G01930	12.926	11.6417	12.6953	11.4326	10.7237	10.3856	11.5416	10.5393		1.69597	0.538352	1.60621	2.66499	1.61719	0.951619	1.21847	1.35989
	AT1G01940	13.8212	19.0995	11.759	17.607	16.8996	19.3587	15.6345	17.417		2.34218	2.67048	3.12743	4.31913	1.53651	3.73121	2.4641	2.93957
	AT1G01950	16.7126	17.8133	14.2012	14.4666	16.294	17.4161	19.9401	19.1281		3.02097	0.643132	1.62944	1.71251	4.45088	4.10131	0.276928	2.88964
	AT1G01960	56.5029	54.9625	70.2266	47.6883	31.1414	25.9401	26.1673	31.0094		2.98833	3.28958	5.64193	5.18087	4.69204	1.62608	2.10197	2.83732
	AT1G01970	25.6998	19.4055	16.757	21.4678	6.44408	10.7726	8.75403	10.0744		0.909931	0.647428	2.63035	3.01991	1.42091	3.55227	1.86421	1.2785
	AT1G01980	2.41816	1.80337	1.43004	1.20122	0.759706	0.790291	0.802654	1.15874		1.41099	1.16581	0.759503	0.239042	0.404106	0.189321	0.194091	0.351975
	AT1G01990	12.0583	16.7287	9.47183	13.1497	11.3277	16.4666	16.067	14.0027		0.765477	0.746312	1.41619	1.17441	3.29606	1.76183	1.43851	1.09073
	AT1G02000	6.1205	10.2439	4.56947	9.56744	6.25706	14.1515	13	11.4235		1.33926	2.77366	1.18383	1.73507	0.999888	2.44618	0.735177	2.49696
	AT1G02010	5.74055	7.27963	6.03437	5.96526	9.77399	11.0186	9.19846	8.84995		1.60136	2.15761	0.91981	1.19414	0.66653	1.40355	1.16847	0.905338
	AT1G02020	9.69535	10.5822	8.12431	8.43463	10.6294	10.4039	10.1558	9.84962		1.54688	1.58687	1.52211	4.26404	2.10491	1.60619	1.4114	2.62351
	AT1G02030	0.38416	0.157128	0.189731	0.498152	0.199089	0.484414	0.159881	0		0.121994	0.0149354	0.154225	0.666931	0.0860006	0.449927	0.00848946	0
	AT1G02040	0	0.157128	0	0.232497	0.174843	0.229657	0.211622	0		0	0.0149354	0	0.184062	0.113994	0.099778	0.0804937	0
	AT1G02050	5.93746	4.74746	4.49593	5.65716	14.1625	15.8807	11.2437	12.7304		0.494616	1.92917	1.34757	0.218651	2.95616	1.67984	0.677135	0.860946
	AT1G02060	1.72736	1.87754	2.16647	1.6734	5.22048	5.61251	4.1343	4.32609		0.562254	0.583189	0.37798	0.736829	0.632408	1.39459	1.87193	1.82882
	AT1G02065	0.930741	1.64069	0.698755	1.84988	0.488996	0.832043	0.636959	0.690846		0.222287	0.643378	0.560136	0.894649	0.296421	0.287851	0.421515	0.45552
	AT1G02070	0.501054	0.576943	0.134968	0.279525	0.257014	0.173047	0.211622	0.146971		0.434082	0.106951	0.0543355	0.160885	0.168185	0.0356422	0.0804937	0.0320674
	AT1G02074	0	0	0	0	0	0.236491	0	0		0	0	0	0	0	0.14577	0	0
	AT1G02080	58.5865	57.5792	64.9338	52.3491	64.5647	54.259	58.7492	58.4596		2.66941	7.07596	5.13531	1.94504	4.29826	8.28146	9.63143	5.61719
	AT1G02090	26.8075	31.1826	29.4695	27.3024	42.825	40.5076	40.2488	48.8049		1.50341	4.6766	4.89846	3.55388	2.02808	3.90349	1.5101	0.419167
	AT1G02100	24.7716	27.7061	32.9311	24.3735	63.403	65.1085	54.852	56.5925		2.37444	0.81593	8.73552	1.02712	2.05712	5.85418	2.40884	11.0102
	AT1G02110	9.33771	11.2599	9.10999	8.65956	8.87868	12.2672	12.1931	11.7584		1.71354	2.55599	1.92628	2.21697	0.991154	1.46788	2.42052	0.263752
	AT1G02120	40.4786	45.9414	78.3959	45.4072	104.607	59.872	60.4629	57.9998		0.858485	2.92567	4.33829	1.15769	6.71292	2.82479	8.36084	6.80832
	AT1G02130	31.5084	34.2084	33.7825	29.353	43.0487	40.9807	40.2473	40.0661		5.16268	2.0296	5.11236	1.48036	3.06512	5.11879	1.96974	1.27272
	AT1G02140	85.1579	106.889	85.6934	99.6563	98.6985	119.836	109.24	112.93		2.77214	3.94381	3.01543	0.679837	4.03461	4.81436	11.3444	0.59929
	AT1G02145	20.3571	22.6186	24.2955	19.4538	22.8971	18.4044	22.0173	22.6799		3.19366	1.46999	1.26227	2.72093	2.61626	1.93041	3.31006	2.92414
	AT1G02150	80.017	78.0532	62.3745	66.5988	30.5702	32.9017	29.8336	32.8571		6.32295	0.658173	2.06401	5.96452	1.1597	7.89964	4.0163	3.65447
	AT1G02160	23.0364	27.6454	25.4173	27.74	21.6306	20.4096	27.7371	23.3401		5.1602	4.49313	0.615755	4.18513	2.76825	2.36778	5.53952	1.94154
	AT1G02170	21.7204	22.8412	34.3115	25.935	46.2314	40.9965	33.5329	36.6689		2.42126	4.10294	3.03138	7.94713	4.51857	4.4474	6.26317	5.03621
	AT1G02180	3.73708	5.79017	4.98573	3.99098	4.67344	3.89637	2.86019	3.21773		0.515542	1.25755	0.924137	1.08257	1.7454	1.63633	0.820147	1.79971
	AT1G02190	0.225618	0	0.134968	0	0.235273	0	0.376556	0		0.138379	0	0.0543355	0	0.147979	0	0.382938	0
	AT1G02205	4.75749	10.1978	4.64435	6.74609	1.42189	4.17196	2.2236	0.972033		1.36009	3.78106	3.75225	0.547362	0.877685	0.398434	0.730188	0.209611
	AT1G02220	8.89073	13.3262	25.4376	65.4212	171.434	203.918	101.592	124.999		1.36958	5.77539	3.66213	11.8676	15.7209	27.7732	4.56943	20.7863
	AT1G02230	0.401828	0.524435	15.7408	24.9252	60.6509	79.0124	11.8859	12.7871		0.32351	0.101546	3.31308	4.28303	4.41301	5.52653	1.95967	1.57143
	AT1G02250	0	0.212125	0	0.527021	0.631625	1.32964	0.373839	0.34406		0	0.111106	0	0.0530451	0.432327	0.335852	0.252872	0.115404
	AT1G02260	11.5679	11.0602	21.8959	15.3174	17.3779	15.4029	14.8953	14.5498		1.17037	4.084	2.29532	1.10027	0.348702	4.25864	1.11899	3.46667
	AT1G02270	18.2578	19.62	19.0426	23.058	14.9617	16.4297	15.4952	16.8866		7.06774	2.55534	1.67418	5.00656	5.09001	3.36392	5.19885	4.67879
	AT1G02280	85.0089	89.0172	78.1552	75.8003	58.3985	56.0265	61.5772	53.8865		2.02917	3.61404	8.74499	5.29026	8.34579	8.84821	2.55875	5.15376
	AT1G02290	3.86957	7.51829	7.19669	6.26941	2.05654	2.27605	2.14102	3.27634		1.26993	0.383501	1.27005	1.31741	0.502431	0.518873	0.590744	0.716225
	AT1G02300	33.7624	29.2807	29.2243	28.971	15.395	12.9631	14.5895	10.3968		6.21178	1.5393	6.18826	4.60866	2.74051	4.06634	0.929322	1.24977
	AT1G02305	67.7492	60.52	81.5535	64.4703	80.0126	76.1209	86.1347	76.2699		4.48486	1.13064	5.18628	4.61915	7.71921	10.1412	6.49543	8.32856
	AT1G02310	4.85664	2.71761	3.9584	2.62526	4.89725	3.89913	4.85986	3.85864		1.66238	0.128017	2.23851	0.294181	3.20181	0.877313	0.526627	1.01469
	AT1G02320	1.29479	0.979314	1.36505	1.40239	1.10826	1.221	0.84655	1.88299		0.658473	0.553648	0.657877	0.79826	0.714186	0.855935	0.58882	0.820719
	AT1G02330	18.0702	18.3325	19.299	16.5138	16.8358	17.2038	17.2086	17.7705		1.90411	3.59124	1.00821	0.383176	3.51622	3.08086	2.11903	3.72854
	AT1G02335	3.21762	9.06489	5.45875	8.4063	4.31076	5.24091	4.35649	5.15038		2.53862	1.84404	4.05991	0.805025	2.0556	2.05855	0.921605	2.28754
	AT1G02340	2.42134	1.80948	1.81324	2.10092	0.844652	1.88586	1.49739	2.3425		0.506381	0.712685	1.1693	0.959675	0.312462	0.194953	0.255794	1.209
	AT1G02350	2.86375	4.55144	2.10339	2.93308	1.2612	1.02003	0.691705	1.01124		0.713866	0.968365	0.957739	0.958229	0.433442	0.678093	0.173901	0.634459
	AT1G02360	5.81073	8.85096	21.5264	8.7176	9.04217	5.0879	6.36983	4.84638		0.837061	2.54895	4.16068	0.847027	2.27561	1.68264	1.08252	0.266777
	AT1G02370	4.37816	6.20792	4.3604	4.86875	7.52001	8.33421	9.23428	9.72241		1.07058	1.12288	0.965795	1.30279	2.22005	2.8745	2.9176	0.957357
	AT1G02380	2.86265	2.89016	2.4602	2.90626	2.22805	2.64651	3.04721	2.12928		0.695967	0.588673	0.548161	0.877345	1.70478	0.577712	0.450372	0.415571
	AT1G02390	0.165378	0.412768	0.76952	0.565751	0.173874	0.224876	0.745793	0.474714		0.0376792	0.297002	0.311423	0.313406	0.108085	0.06051	0.0811797	0.280474
	AT1G02391	0	0.157128	0	0.259901	0	0	0	0		0	0.0149354	0	0.120939	0	0	0	0
	AT1G02400	2.19467	3.28393	3.38669	3.01853	4.07439	5.49025	6.21307	7.87283		0.474521	0.867942	0.464191	1.47954	0.798032	1.37707	1.20698	2.4417
	AT1G02405	0.824499	1.14347	0.741617	0.471958	0.855037	1.13535	1.76444	1.07172		0.497274	0.240953	0.536361	0.176248	0.192403	0.18305	1.51297	0.38486
	AT1G02410	16.0966	14.2108	23.4406	23.1618	37.6177	38.8519	33.056	32.9373		0.547285	3.37749	0.167486	0.35399	2.43154	6.26845	3.19544	1.85661
	AT1G02420	3.38372	3.5085	2.9789	2.64713	4.59471	3.57587	4.15902	3.07653		1.25547	0.327155	0.89802	0.786051	0.931453	1.75104	0.745678	1.40918
	AT1G02430	0.923433	0.824271	1.86798	0.49651	1.27818	0.685125	0.945142	0.630104		0.254633	0.434237	0.383862	0.35823	0.350577	0.165515	0.776586	0.294014
	AT1G02440	0.383728	0	0.994879	0	1.4614	0.467252	0.159881	0.425356		0.370022	0	0.488008	0	0.26818	0.318851	0.00848946	0.210813
	AT1G02450	0.345515	0.157128	93.5582	1.02036	62.4151	0.332807	0.423216	0		0.34577	0.0149354	2.82864	0.547667	3.06711	0.103483	0.229702	0
	AT1G02460	0.370394	1.19171	0.643163	1.51858	0.836535	0.976445	0.159881	0.468293		0.133475	0.939663	0.397973	0.997738	0.610005	0.830968	0.00848946	0.485717
	AT1G02470	12.5223	6.85876	27.4536	9.37335	67.733	55.883	35.4369	38.5744		0.639129	1.28769	2.75413	1.55343	2.77476	13.3098	1.46203	2.30122
	AT1G02475	120.785	93.7962	112.66	112.319	117.507	107.949	102.705	98.8748		10.3022	7.82484	6.53847	5.57882	6.58015	7.90387	0.464804	10.7786
	AT1G02490	0.309588	0	0.189731	0	0.127474	0	0.159881	0		0.194688	0	0.154225	0	0.0367261	0	0.00848946	0
	AT1G02500	195.359	201.823	232.543	231.34	570.36	561.934	445.065	512.898		8.6805	5.77425	2.89347	6.06411	26.2048	9.63252	26.4188	25.7369
	AT1G02510	18.6021	16.6748	22.1551	16.1204	55.8657	50.2717	44.8381	54.6138		1.96481	3.9282	6.68726	5.53476	13.5159	14.3904	4.10441	5.15206
	AT1G02520	2.10212	2.01571	2.27172	6.27743	29.1	28.3562	21.8861	23.4077		0.579727	0.701013	0.957146	1.27851	3.25489	8.40249	5.78765	4.87868
	AT1G02530	0	0.259461	0	0.263855	0.620103	0.384412	0.585839	0.702374		0	0.0743681	0	0.0262757	0.0453571	0.180477	0.0840916	0.356085
	AT1G02540	0	0.157128	0	0.232497	0	0	0.268337	0		0	0.0149354	0	0.184062	0	0	0.194447	0
	AT1G02560	356.781	332.597	280.004	310.233	161.158	178.761	169.605	175.51		14.1589	11.6895	5.44273	10.8427	8.68919	40.0315	19.2257	6.73609
	AT1G02570	0.397078	1.34645	0.390871	0.212883	0.127474	0.173047	0.159881	0.321559		0.246844	0.646911	0.383888	0.0608068	0.0367261	0.0356422	0.00848946	0.264087
	AT1G02575	0.281087	0.207182	0.134968	0.166107	0.127474	0.173047	0.159881	0.146971		0.141691	0.0735573	0.0543355	0.0632247	0.0367261	0.0356422	0.00848946	0.0320674
	AT1G02580	0.309588	0.212125	0.572865	1.23309	4.36288	2.40529	4.20389	3.31314		0.194688	0.111106	0.414081	0.358655	1.63659	0.41849	0.95304	0.333307
	AT1G02600	0.86103	0.642081	1.61042	0.561946	1.18153	0.517612	0.536736	0.672044		0.642272	0.628116	0.191028	0.424706	0.844324	0.101142	0.533559	0.351113
	AT1G02610	45.2008	8.5042	40.1383	9.1091	20.5933	14.8363	14.9241	12.0504		6.47145	1.77261	2.61552	1.76413	4.98121	1.58672	2.86871	2.48608
	AT1G02620	0.391263	0.259461	0.281053	0.232497	0.127474	0.286184	0.159881	0.146971		0.266968	0.0743681	0.20132	0.184062	0.0367261	0.192091	0.00848946	0.0320674
	AT1G02630	0.165378	0.212125	0.180196	0.424678	0.163022	0.173047	0	0.146971		0.0376792	0.111106	0.0992459	0.422785	0.0243952	0.0356422	0	0.0320674
	AT1G02640	19.132	13.0004	10.7332	5.57925	3.47429	3.71568	4.19259	3.01965		3.69673	4.91076	2.35436	3.2276	0.227936	0.98388	1.62997	1.36419
	AT1G02650	3.6531	1.31474	2.31604	1.52597	1.09843	1.27605	0.642628	1.61277		1.06509	0.531811	0.201564	1.13986	1.27378	0.51921	0.442812	1.12719
	AT1G02660	24.4239	10.7821	30.5256	8.18684	11.4958	11.1612	11.0636	11.5095		4.34403	0.0900363	2.56134	1.14099	1.17894	2.99947	1.44329	1.35085
	AT1G02670	2.05644	0.999875	1.55312	1.23668	0.620103	0.552349	0.211622	0.355931		1.53123	0.52379	0.943167	0.181325	0.0453571	0.286955	0.0804937	0.228089
	AT1G02680	16.8125	11.5562	16.0194	11.9494	16.486	18.3381	18.1247	15.2122		2.2318	0.76456	1.34078	2.48868	4.72886	2.49798	1.96091	0.761367
	AT1G02681	0.32927	0	0.362476	0	0.163022	0.229657	0.159881	0		0.27951	0	0.40964	0	0.0243952	0.099778	0.00848946	0
	AT1G02690	6.07631	8.99503	4.82577	4.4498	4.29096	4.55824	6.21854	5.18509		0.548535	1.37186	1.08263	2.505	0.604997	0.910396	1.24183	2.33837
	AT1G02700	0.951727	1.09954	1.49659	1.55942	4.14653	2.71815	3.72705	2.38675		0.1999	0.412437	0.836317	0.377626	2.47414	1.19534	1.49007	1.49172
	AT1G02710	0.322518	0.571556	0.391791	0.321315	0.363292	0.401946	0.322639	0.146971		0.145989	0.219126	0.339535	0.253301	0.112898	0.113913	0.173716	0.0320674
	AT1G02720	7.18211	6.5562	6.87328	6.75555	3.60585	4.56531	4.15152	4.37716		3.00219	0.872688	2.2738	1.36325	0.64774	1.09744	0.919305	1.79345
	AT1G02730	8.15336	9.30999	8.45815	7.54009	2.34559	2.58995	2.17225	3.54499		3.76647	1.07185	2.03727	2.4813	0.980843	0.663829	0.704396	1.35075
	AT1G02740	6.69055	7.77303	6.11452	6.29656	6.14222	8.53074	6.46539	6.12347		1.95498	1.82589	0.930632	0.704454	2.16421	2.00273	0.97758	1.5662
	AT1G02750	14.6305	13.6889	19.58	16.7245	49.8917	61.7048	52.4662	52.5176		2.26996	2.52947	2.77765	3.20922	8.35115	9.58485	1.98331	3.87765
	AT1G02760	0.274766	0.314791	0.134968	0.232497	0.440945	0.173047	0.159881	0.146971		0.189665	0.27594	0.0543355	0.184062	0.499925	0.0356422	0.00848946	0.0320674
	AT1G02770	0.897602	0.427687	0.652569	1.16668	1.18752	0.699681	0.91094	1.0577		0.46051	0.276394	0.402387	0.687944	0.700089	0.611748	0.490041	0.551453
	AT1G02780	484.544	673.892	478.085	644.329	445.77	536.644	474.459	462.619		35.308	45.9502	25.7345	37.4833	41.1878	40.0082	36.1878	16.8215
	AT1G02800	1.08105	0.63766	0.281053	0.217795	0.127474	0.173047	0.159881	0.146971		0.750899	0.317572	0.20132	0.0958417	0.0367261	0.0356422	0.00848946	0.0320674
	AT1G02810	3.67884	4.48593	1.68067	2.86151	0.5019	1.79736	1.67563	1.39103		0.264617	1.77912	0.969894	0.82637	0.0701409	0.25858	1.35286	0.54317
	AT1G02813	0.285568	0	0.134968	0	0.127474	0.276729	0.159881	0.201023		0.241916	0	0.0543355	0	0.0367261	0.14266	0.00848946	0.125651
	AT1G02816	23.8831	23.5994	27.0332	33.0456	37.0306	38.2818	37.2311	36.4507		2.24292	1.03875	2.00204	1.51846	6.77995	4.37138	9.63377	2.17743
	AT1G02820	8.78238	13.2029	6.04086	16.2036	13.2164	24.5825	17.4043	12.8827		1.205	0.445227	1.75477	4.79709	3.47937	2.02053	3.79813	2.42235
	AT1G02830	0	0.419518	0	0.403534	0	0.173047	0.32259	0.146971		0	0.100558	0	0.206959	0	0.0356422	0.289242	0.0320674
	AT1G02840	72.2625	64.6507	68.2153	62.4287	161.288	151.5	169.367	153.647		10.7262	3.77146	5.85026	10.3619	13.8968	22.8425	18.1501	12.6721
	AT1G02850	19.7352	28.5388	39.8971	147.215	443.721	427.346	398.748	365.849		7.25043	8.88505	5.5751	9.76191	45.1004	62.4026	44.7709	5.18028
	AT1G02860	21.4869	20.0299	12.5098	16.674	37.6761	38.3165	37.7645	35.0277		2.03177	2.2818	0.857193	2.24343	6.2099	2.06879	3.78206	4.86412
	AT1G02870	17.1703	22.207	13.905	22.9945	31.8159	32.8512	32.5089	30.9671		3.82555	0.883399	0.61844	2.95994	6.22695	1.15054	6.30358	4.04047
	AT1G02880	6.86717	10.1721	10.5582	12.8441	34.6502	45.2789	36.2474	45.4337		0.855241	1.02072	3.17761	1.72792	4.39992	3.46435	4.80054	9.73406
	AT1G02890	43.4001	37.6843	43.4105	36.7791	66.5682	60.9027	62.7173	60.571		3.81873	2.9317	2.62221	4.58708	0.887603	2.93644	5.38153	6.37698
	AT1G02900	18.1999	27.6169	16.6386	13.6038	11.749	11.4873	12.0416	14.984		0.94029	1.26012	1.3963	5.90916	4.38528	2.55881	4.23803	1.98938
	AT1G02910	46.6901	39.5043	40.26	39.2403	42.8914	43.1407	43.0733	37.5547		5.28777	2.5655	2.84846	5.95951	0.154786	4.15984	4.48052	3.17919
	AT1G02920	74.8025	180.089	282.383	309.119	121.087	140.794	107.463	178.224		6.60474	87.1776	67.3813	67.2275	26.3772	15.3423	13.1451	38.5314
	AT1G02930	144.156	471.517	622.315	832.538	115.644	154.504	110.885	192.877		24.0359	189.512	130.595	154.699	3.6567	20.1586	16.5378	23.082
	AT1G02940	0.220176	1.0792	0.434036	2.41432	0.127474	0.749985	0.583297	0.658062		0.102025	0.725185	0.159129	2.47032	0.0367261	0.544843	0.362035	0.399108
	AT1G02950	2.91651	3.51195	4.43563	3.64497	1.89651	1.84619	1.77509	2.64374		0.28313	0.751915	0.697057	2.24492	1.13153	0.505459	0.80613	0.76835
	AT1G02952	0	0.262199	0	0.166107	0	0.173047	0	0.146971		0	0.184344	0	0.0632247	0	0.0356422	0	0.0320674
	AT1G02960	28.1197	18.5287	22.0937	20.0553	14.6642	16.2938	16.2151	14.474		6.15959	3.48583	7.48548	2.01322	1.19471	2.71203	1.5465	1.67862
	AT1G02970	1.94475	3.49006	2.73352	2.26644	0.741232	0.351759	0.371632	0.402226		0.865933	1.11585	0.675056	0.753308	0.506225	0.225376	0.179295	0.249088
	AT1G02980	0.519963	0.513159	1.04762	0.331118	1.35924	1.41366	0.743335	1.56879		0.238615	0.463753	0.12079	0.120768	0.218807	0.685311	0.145802	0.939396
	AT1G02990	11.1823	14.2419	13.38	13.1147	20.2396	19.052	18.0297	18.6373		1.18133	0.942911	2.28344	1.16358	2.13297	0.40009	3.15171	3.65812
	AT1G03000	20.1273	20.1081	23.0812	18.4801	16.1969	13.544	16.2187	11.5448		2.11938	1.64483	3.3553	1.64326	4.70741	0.478089	0.705463	0.792024
	AT1G03010	3.5897	3.47981	2.42531	1.45901	0.565123	0.224876	0.594143	0.64697		0.234591	0.76748	0.943566	0.170222	0.363047	0.06051	0.763267	0.333635
	AT1G03020	0.603012	2.23193	0.919356	3.11185	0.461811	0.852644	0.862299	1.09207		0.468783	0.762369	0.822158	1.15062	0.415221	0.29967	0.819879	1.16371
	AT1G03030	25.7772	21.3707	30.99	27.0144	37.2757	34.3461	33.1229	36.8183		1.33269	0.511749	3.53755	5.90776	4.44729	6.83657	3.60839	1.96657
	AT1G03040	25.9867	19.9242	28.9331	24.5923	56.7911	48.5049	48.4363	47.3554		2.20535	3.3193	3.95146	1.17151	0.495299	4.06617	5.74523	1.08926
	AT1G03050	0	0.377225	0	0.166107	1.32561	0.538703	0.37408	0.339199		0	0.4035	0	0.0632247	0.405393	0.429883	0.253928	0.231262
	AT1G03055	1.77143	2.47897	1.07195	2.87194	5.19216	5.93	5.20733	5.94978		0.369391	0.857277	0.117511	0.996479	1.60253	0.752151	2.90776	1.76659
	AT1G03060	29.4549	24.9152	40.9656	22.8262	25.3349	18.5772	20.809	18.0689		2.45301	2.05836	2.25819	1.23397	1.0145	1.68508	2.85402	0.660076
	AT1G03070	2.84368	2.28677	4.48592	2.62876	3.3132	6.10176	4.2888	3.91976		0.763225	0.548005	1.18247	1.12645	0.549766	1.5487	1.74309	1.4663
	AT1G03080	43.4084	46.7431	49.7636	44.1122	37.9633	32.6047	39.0795	36.2894		2.89413	3.5716	4.35736	6.0384	7.3984	3.92673	5.08398	3.32523
	AT1G03090	85.188	25.0246	76.2942	25.3981	43.165	48.5539	38.614	44.0104		11.4471	1.88823	25.6051	2.27903	10.8772	15.0296	11.7849	2.77057
	AT1G03100	7.93782	4.22357	8.36356	4.13235	6.79546	5.30684	5.42328	5.79946		2.77526	0.795256	0.970382	0.975139	1.94983	1.02596	1.2795	1.45007
	AT1G03103	0.165378	0	0.180196	0	0.365765	0	0.268184	0		0.0376792	0	0.0992459	0	0.461656	0	0.193697	0
	AT1G03106	0.281087	0	0.27043	0	0.558334	0.574331	0.754162	0.820387		0.141691	0	0.104363	0	0.81094	0.13462	0.401462	0.643288
	AT1G03110	7.01459	11.8572	7.31788	10.72	5.67346	7.09191	7.58142	7.73992		0.795293	2.12344	1.6212	0.881238	2.85882	1.32715	1.41223	0.747412
	AT1G03120	34.8779	28.6586	22.085	21.9161	9.47609	6.09378	6.80273	7.30388		3.95827	3.43391	4.87217	3.77185	1.63683	2.70555	1.33432	0.836325
	AT1G03130	548.843	681.889	427.149	599.681	148.011	141.289	111.331	124.273		10.2788	13.6076	4.95356	66.1414	34.2039	39.0994	7.69682	21.7973
	AT1G03140	27.9588	27.1167	33.5278	25.6199	44.1579	40.6044	40.9776	44.4322		4.0613	6.71757	2.89855	0.880387	5.99339	2.04008	1.988	5.41365
	AT1G03150	15.549	18.1807	16.6598	19.6499	13.0225	17.685	16.5664	11.648		1.76105	2.69747	2.56292	2.43071	1.2706	3.54155	1.60617	1.82066
	AT1G03160	34.2424	31.5661	32.8212	32.2094	15.5818	14.171	17.6574	12.359		5.0292	3.74029	0.444956	3.07927	2.28386	1.96246	2.37491	1.66179
	AT1G03170	0.273957	0	0.189731	0	0.163022	0.363078	0.421114	0.309089		0.110684	0	0.154225	0	0.0243952	0.36871	0.310417	0.319883
	AT1G03180	2.9155	3.34195	4.04771	2.52033	2.24589	2.24005	3.93144	3.22852		0.535383	0.476714	1.7564	0.682948	0.254109	1.31858	2.16758	0.389542
	AT1G03190	4.86976	5.94806	4.74058	6.78287	7.98059	7.14588	6.26121	9.42149		0.986128	0.925846	0.244775	0.90632	1.722	0.74178	1.34017	2.92594
	AT1G03200	0	0.209634	0	0.212883	0.313995	0.455508	0.31525	0.417482		0	0.0931393	0	0.0608068	0.360978	0.476952	0.258841	0.514495
	AT1G03210	22.9874	18.2979	53.39	23.148	31.8854	13.5272	14.2301	13.8457		3.00682	1.90978	3.00802	3.552	6.27195	5.35692	0.720206	1.91214
	AT1G03220	55.8612	53.49	53.1421	100.906	127.518	164.498	161.239	199.787		6.28752	13.3944	7.36696	12.7823	10.1521	38.8809	20.3321	14.9945
	AT1G03230	12.9946	14.8342	26.0646	14.8673	13.8606	13.1597	12.1902	11.1659		1.66042	2.5536	1.01348	2.24235	1.07247	0.425816	1.61535	2.70007
	AT1G03240	0.261633	0	0.134968	0	0.127474	0.388843	0.268337	0		0.119399	0	0.0543355	0	0.0367261	0.140116	0.194447	0
	AT1G03250	22.6144	24.2818	23.0393	23.5811	22.0332	23.4863	23.5318	24.9393		2.35263	0.962473	1.17461	2.69841	6.09698	3.6235	2.64221	1.54014
	AT1G03260	7.92092	9.24209	8.98288	9.84824	7.22653	7.58475	7.84625	7.57556		3.28942	0.774756	1.17173	1.78081	1.84092	0.782616	1.64599	1.66207
	AT1G03270	3.70732	3.84648	2.24632	3.84102	1.45788	1.20411	1.44037	1.73566		1.11571	1.72214	0.266249	0.762143	1.1784	0.741756	0.822699	1.53643
	AT1G03280	26.6602	25.2607	30.9665	27.1112	32.7381	31.2481	32.0375	34.2636		3.14655	0.786729	2.99369	3.22733	2.79456	2.59494	2.01812	3.5729
	AT1G03290	19.1228	18.6139	65.128	25.1741	71.2015	39.7242	39.1189	42.1901		1.92272	1.53781	3.70103	1.18108	7.24727	8.48961	6.1636	7.6116
	AT1G03300	4.64011	5.63124	6.46708	4.49002	5.60164	2.98702	3.16298	3.48679		1.26698	0.555921	1.37977	1.67554	0.829523	0.501215	1.39576	0.728091
	AT1G03310	40.8512	41.0518	22.2159	40.8609	12.9129	11.1204	14.2314	13.4368		0.187393	4.13955	1.1481	0.516747	3.38589	2.91729	1.86642	0.957522
	AT1G03320	2.55209	2.36489	1.40894	1.47009	3.13531	1.77971	3.50004	2.62637		1.51011	0.311329	0.461177	0.914587	0.383928	0.806548	0.973344	0.260331
	AT1G03330	32.5732	35.6013	41.7969	38.7887	49.7789	49.127	48.1664	49.5593		3.29677	3.31921	1.52102	4.56886	1.4773	8.47027	0.523798	9.01045
	AT1G03340	1.87462	2.11406	5.49679	3.73746	5.1815	3.06906	3.84198	2.54189		0.0703597	0.612052	0.775985	1.37326	1.60647	1.19951	0.686393	1.146
	AT1G03350	21.2415	27.3821	25.2406	21.5123	22.7402	21.7237	24.5862	25.229		4.17544	0.981344	4.15879	2.85327	3.30122	5.49922	1.26291	1.50581
	AT1G03360	8.17801	14.0485	8.29769	10.7826	12.3551	16.8364	17.9518	16.0732		1.72865	1.69716	1.6361	2.2457	3.14153	4.03734	1.95782	1.66255
	AT1G03365	13.9206	13.9811	15.5736	14.1199	17.8124	15.2522	16.5866	15.128		1.47238	2.92823	1.14432	1.12055	1.26169	0.802087	2.53191	1.13004
	AT1G03370	15.7709	17.3256	37.5315	19.0019	43.5531	26.1812	19.0397	18.279		0.601671	1.26085	1.85028	1.80342	2.87373	3.12599	3.05661	0.807529
	AT1G03380	30.302	18.1744	28.365	21.2272	43.0378	43.7661	42.4482	44.1138		1.2064	1.78815	1.02444	4.79281	1.34214	7.13692	4.42192	0.890189
	AT1G03390	1.60581	1.35683	1.05749	1.47889	1.59176	1.74082	2.27482	1.8295		0.649689	0.509375	0.416981	0.616586	0.324088	0.504362	0.815832	0.280095
	AT1G03400	12.8068	6.47303	46.8821	16.0973	57.7554	20.6137	14.7603	12.1596		1.18954	1.29921	8.45338	2.20981	8.62549	0.990169	1.86988	1.44027
	AT1G03410	8.38979	7.37147	9.24141	6.05787	8.01228	6.94512	5.93285	7.46761		1.04602	1.07638	0.733638	0.694053	2.36824	2.6829	1.00764	2.58949
	AT1G03420	0	0.207182	0	0.166107	0	0.173047	0	0.146971		0	0.0735573	0	0.0632247	0	0.0356422	0	0.0320674
	AT1G03430	16.2323	17.3021	33.0398	20.3988	21.1687	15.3419	11.3851	8.79562		2.40522	1.68006	4.05967	3.05816	1.09906	1.91593	0.960924	1.74582
	AT1G03440	10.1936	12.8413	10.1502	11.6454	12.8229	12.4405	12.8042	12.8903		1.16565	1.92866	3.03376	1.40163	1.76309	2.80378	2.69079	0.262875
	AT1G03445	0.637102	0.626747	0.539743	0.595994	1.26036	0.63506	1.12578	0.702861		0.191548	0.142061	0.133391	0.291935	0.767576	0.427139	0.464864	0.303097
	AT1G03457	4.58558	4.64779	3.09677	4.6522	5.7509	5.11478	2.59759	4.63151		1.75798	0.410764	0.281467	1.23811	2.35108	1.54839	0.652263	0.915653
	AT1G03470	4.97568	3.62254	5.14223	3.16157	8.92925	7.77383	13.0794	9.96484		0.235253	0.40853	0.7192	0.431683	2.96171	2.83223	1.13075	1.07023
	AT1G03475	207.056	203.056	266.437	188.268	89.6391	68.6846	58.8427	58.375		11.5505	11.3957	22.1288	0.932162	8.88046	15.2622	3.45771	3.61671
	AT1G03490	0	0.157128	0	0.212883	0	0	0	0		0	0.0149354	0	0.0608068	0	0	0	0
	AT1G03495	0.5134	1.37283	1.03034	2.24377	0.973566	1.78343	1.47342	2.46637		0.352054	0.467768	0.344368	0.703133	0.335711	0.73143	1.00844	1.43762
	AT1G03502	1.48743	1.24145	1.02544	1.85025	1.09409	0.860191	1.17971	1.03942		0.410557	0.589485	0.997905	0.581935	0.817721	0.308245	0.554459	0.37664
	AT1G03506	0	0.157128	0	0.651939	0	0	0	0.190393		0	0.0149354	0	0.282725	0	0	0	0.0455449
	AT1G03510	1.39133	1.36512	1.23085	2.12609	2.71663	2.11542	2.18639	3.71856		0.939245	1.28513	0.253902	0.602342	0.695308	0.236592	1.55891	0.738222
	AT1G03515	0.955225	0.514926	0.598697	0.548263	0.422143	0.4643	0.428275	0.298118		0.794072	0.319863	0.550647	0.182327	0.305582	0.356164	0.346226	0.191657
	AT1G03520	9.92839	8.15481	9.83136	6.93573	5.92456	7.47453	5.66462	6.8354		0.817343	3.29407	3.4171	1.77847	2.22086	0.631672	0.952229	0.371189
	AT1G03530	7.87415	10.0624	7.10165	7.83954	14.7616	13.3341	15.3785	13.6454		1.6568	3.25666	0.960669	1.49723	1.90168	6.22052	2.86391	1.25073
	AT1G03540	1.10263	1.22862	1.52071	0.739082	1.17847	1.17478	1.2772	0.978809		0.313712	0.861691	0.697223	0.00772004	0.509212	1.02895	0.413868	0.392319
	AT1G03545	0.322518	0.374884	0.46764	0.259901	0.365765	0.286184	0.531676	0.355931		0.145989	0.276967	0.0669458	0.120939	0.461656	0.192091	0.176423	0.228089
	AT1G03550	9.22558	8.92771	10.5016	6.69527	12.1521	12.0563	8.85027	8.02541		0.649014	1.07442	2.27934	2.40915	2.93681	3.72297	2.86645	1.07442
	AT1G03560	5.7419	6.43553	5.22273	6.00886	4.0802	3.62149	3.61816	2.40908		1.47485	0.695615	1.08219	0.127125	0.608061	1.21058	1.02562	0.0979342
	AT1G03580	6.29351	2.24826	3.54421	1.2227	2.5257	2.08302	1.49998	1.4972		1.27293	0.0566136	2.03306	0.347596	0.866185	1.35165	0.564874	0.546717
	AT1G03590	15.8974	14.1316	17.953	15.3598	23.7261	19.2512	22.933	17.4907		4.75639	1.18565	2.07422	2.28981	2.80898	3.27783	5.32089	1.11192
	AT1G03600	342.443	348.792	225.745	314.272	201.916	222.485	215.485	208.104		6.67588	37.5067	14.1668	36.9573	19.1483	37.7847	8.21214	15.4156
	AT1G03610	33.3173	19.1103	37.1489	15.2361	26.5413	25.9719	32.9405	29.3643		1.07488	3.62069	5.14116	1.85547	5.54596	6.46167	4.77669	4.42891
	AT1G03620	1.2459	1.21531	2.20702	1.59698	0.527427	0.61774	0.92067	0.979252		1.05199	0.457872	2.19657	0.681659	0.337538	0.200666	0.754208	0.547157
	AT1G03630	86.8898	115.709	80.9072	117.787	18.2518	15.4364	13.8522	15.0563		10.2632	11.4639	6.96901	6.36431	3.86315	4.12447	2.35034	1.76995
	AT1G03640	1.43632	1.04954	0.896912	1.25176	0.400292	0.173047	0.526728	0.246873		0.370602	0.381922	0.357623	0.588362	0.231809	0.0356422	0.377075	0.183808
	AT1G03650	5.21511	4.17479	5.31517	4.63531	18.2636	12.2707	11.2887	11.4997		2.81602	0.339345	1.35702	1.12536	1.45157	1.07916	1.68002	1.37056
	AT1G03660	1.51947	1.65284	5.45915	1.0858	15.1407	9.69658	4.66212	5.72654		0.860874	0.852454	1.20719	0.351005	3.70832	5.39367	1.04265	0.939081
	AT1G03670	0	0	0	0	0	0	0.211622	0		0	0	0	0	0	0	0.0804937	0
	AT1G03680	247.537	218.828	238.378	225.387	106.492	108.258	101.621	93.4307		9.69273	8.81452	10.7521	25.5252	16.2845	21.2726	7.63063	13.2835
	AT1G03687	10.1806	9.86794	11.3373	11.0634	8.74501	7.09835	6.54236	6.87795		1.68347	3.33132	3.00901	2.53835	1.70053	0.630281	0.817058	1.49444
	AT1G03700	0.309588	0.676631	0.225557	0.882647	0.580689	1.89423	1.54341	1.20558		0.194688	0.139229	0.128261	0.113125	0.430437	0.626371	0.196798	0.145791
	AT1G03710	0.796389	0.949927	0.251436	0.263855	0.445867	0.3991	0.794877	0.762346		0.620395	0.357004	0.0409477	0.0262757	0.149701	0.381628	0.544886	0.187529
	AT1G03730	6.26567	6.0439	9.21284	7.85253	7.62107	7.15084	5.9058	5.91732		1.66273	1.93216	1.00104	1.53921	3.50741	1.306	0.562541	1.29451
	AT1G03740	35.464	32.4721	42.4457	33.7577	19.2782	19.8446	21.9599	19.5223		4.61483	4.72367	1.74554	1.88648	1.25499	4.12743	2.09881	3.47214
	AT1G03743	1.78163	4.21541	2.09039	2.62635	0.379683	0.878753	1.32919	1.08063		0.669716	0.767485	0.658921	1.04384	0.395761	0.363672	0.295673	0.635202
	AT1G03746	2.75856	2.85244	1.22597	1.76245	0.127474	0.431649	0.371632	0.294151		0.858269	0.978253	1.45609	0.591277	0.0367261	0.396157	0.179295	0.0616417
	AT1G03750	5.96661	5.3171	5.71493	5.67261	7.0395	7.42275	8.11063	8.55213		2.31781	1.23384	0.844525	1.07194	1.26854	1.44786	1.95439	0.995589
	AT1G03760	7.54618	5.59364	9.1919	9.75711	40.165	37.7532	34.0512	35.8852		2.31808	1.25259	0.907455	0.689098	4.25502	8.25612	3.67373	6.49635
	AT1G03770	4.6514	3.96021	4.81792	4.933	11.7883	9.45303	9.98792	9.78226		2.32832	0.918326	2.39149	1.16204	0.543353	1.87661	0.892225	0.143722
	AT1G03780	5.86525	5.4153	4.91939	4.11716	2.01063	2.27943	2.02599	1.06762		0.458613	1.5585	1.52209	2.30972	0.667766	0.264782	0.409817	0.160916
	AT1G03790	0.165378	0.207182	0.354341	0.232497	0.451471	0.687637	0	0.255023		0.0376792	0.0735573	0.322926	0.184062	0.519093	0.2977	0	0.222656
	AT1G03800	0.316143	0.731747	0.362476	1.12972	1.00658	1.51183	1.22606	1.91639		0.0868283	0.0499494	0.40964	0.599142	0.0609446	0.76218	0.574103	0.891023
	AT1G03810	0.377444	0.367019	0.170995	0.269564	0.127474	0.173047	0.268184	0.28951		0.0374192	0.0964814	0.0354004	0.170951	0.0367261	0.0356422	0.193697	0.144033
	AT1G03820	2.66575	5.70222	2.08707	4.51389	0.163022	0.173047	0.211622	0.397033		2.08119	1.4921	0.314502	2.33255	0.0243952	0.0356422	0.0804937	0.445866
	AT1G03830	4.72722	5.12701	4.18783	6.2693	3.49626	3.96553	6.63132	5.84813		0.0720671	1.36643	1.04999	0.50109	0.846893	1.61114	1.23037	1.4133
	AT1G03840	0.391263	1.55819	0.598541	0.900212	0.551061	1.22691	0.728984	0.675461		0.266968	0.4224	0.300032	0.152242	0.315083	0.487619	0.971871	0.0616166
	AT1G03850	17.5904	12.6648	212.91	41.1154	259.073	108.846	58.3105	66.4897		0.58453	4.5848	15.6965	4.28325	14.7164	36.1908	12.5395	6.08748
	AT1G03860	89.7879	97.1269	85.6126	98.9368	108.779	122.014	109.376	109.182		12.7833	4.6333	1.66343	14.8479	6.06536	6.34662	5.73984	12.0558
	AT1G03870	135.486	145.397	137.813	143.04	55.9952	41.4056	55.6855	52.2797		11.4206	21.9505	27.5846	2.50633	15.5442	8.03994	6.45793	7.4482
	AT1G03880	0.165378	0	0.189731	0	0	0	0	0		0.0376792	0	0.154225	0	0	0	0	0
	AT1G03900	49.6674	57.1979	68.3236	59.8579	57.0834	59.0359	55.6877	58.2472		4.40983	1.82365	5.16645	0.415834	11.6259	10.7414	9.47874	2.50356
	AT1G03905	4.07705	3.86268	4.45966	2.82116	8.1763	10.7622	10.2964	9.77074		1.87969	0.653223	1.26992	0.623752	1.08923	1.73959	1.65246	2.23207
	AT1G03910	29.8035	31.6645	30.3326	28.609	39.8882	40.1378	43.2042	39.407		1.65761	4.44478	2.29088	5.16864	5.83353	4.62171	3.56942	1.87841
	AT1G03920	1.50439	1.31209	1.00709	1.24184	0.904247	1.19489	0.740923	1.87484		0.424994	0.47735	0.177373	0.249937	0.40964	0.062725	0.375208	0.80316
	AT1G03930	29.3326	33.0334	30.4266	29.2673	23.7588	24.0761	28.0237	29.9553		2.19141	5.63628	3.12392	4.40099	1.3936	2.18977	7.66089	2.17011
	AT1G03935	0.383728	1.10716	0.315646	0.498152	0.267168	0.224876	0.317534	0.255023		0.370022	0.25621	0.135103	0.666931	0.276065	0.06051	0.146305	0.222656
	AT1G03940	0.225618	0.772215	0.22566	1.21207	0.552131	0.715792	0.85147	1.69431		0.138379	0.479808	0.172648	0.502118	0.317374	0.284534	0.65707	0.721782
	AT1G03950	12.5797	14.6379	17.5276	16.0839	14.8893	14.8349	17.0945	21.6441		3.5881	1.40308	0.725756	2.52904	1.09121	2.91996	1.90343	5.12839
	AT1G03960	11.2599	9.62029	10.5015	8.61701	6.00186	5.57993	6.48878	8.16721		0.74814	2.31136	1.60949	1.65695	2.42356	0.292769	2.7567	0.9285
	AT1G03970	15.8588	11.216	21.3197	14.8326	16.2512	12.5076	17.604	13.9588		2.7808	1.63752	2.32404	0.250476	3.69755	3.58649	3.18383	1.02838
	AT1G03980	3.56381	2.12778	2.72861	2.48374	2.4537	1.14613	1.80922	3.38523		0.676579	0.88707	1.59168	1.30959	1.19482	0.495167	0.28402	1.57523
	AT1G03982	0	0	0	0	0	0	0.367049	0		0	0	0	0	0	0	0.348039	0
	AT1G03990	0.486288	0.67782	0.567687	0.315031	15.1469	14.2728	16.8865	19.7001		0.132158	0.462774	0.113357	0.112629	2.82117	5.66025	2.18975	9.49698
	AT1G04000	10.6857	11.2648	12.4212	8.73504	7.04365	6.55573	7.26214	7.55163		2.19813	1.63474	1.88864	1.11701	2.87898	1.04229	0.533138	0.564343
	AT1G04010	2.99166	3.94718	3.43596	3.67396	5.79187	5.42152	3.85546	4.8749		1.06672	1.01733	1.77891	1.19234	1.76496	0.486573	1.54802	2.17983
	AT1G04020	11.7881	15.2712	13.2363	12.9175	1.27289	1.01238	1.05526	1.75977		1.21411	3.28795	1.90373	2.48783	0.538844	0.31752	0.678642	0.362143
	AT1G04030	18.5039	19.0454	12.3618	12.435	5.92609	5.41517	10.9779	7.18704		3.09049	3.30561	0.958603	1.55671	1.57141	2.12908	4.49378	1.35784
	AT1G04040	168.314	241.748	123.423	188.63	21.7609	28.3574	63.5216	47.93		26.4261	36.658	34.5534	10.4727	6.68394	11.6119	24.6857	6.96204
	AT1G04050	1.34418	1.8129	1.69066	1.43648	1.03807	1.05215	1.10985	1.10336		0.868964	0.977723	1.04573	0.557506	0.421426	0.579241	0.493365	0.772932
	AT1G04070	7.66578	9.74501	8.73986	10.5193	10.4634	10.3033	11.4552	10.6773		0.723236	1.43436	1.42278	0.222423	1.32173	1.3167	2.64834	2.02701
	AT1G04080	58.0066	55.9463	60.5371	52.7518	92.0923	82.686	90.0178	81.8527		3.21991	2.69969	7.47965	4.98971	6.29493	7.3038	10.4556	6.75217
	AT1G04090	1.05361	1.35891	0.281249	0.40403	0.173874	0.173047	0.268184	0.301529		0.986731	0.0955186	0.192179	0.291287	0.108085	0.0356422	0.193697	0.182497
	AT1G04100	3.73121	4.75966	5.16596	4.44168	4.91085	5.73717	5.73929	5.54536		2.53053	0.722849	0.62777	0.91459	0.624235	0.840706	1.46416	1.22982
	AT1G04110	4.72666	3.91102	2.5831	4.55863	1.88393	2.21914	1.87776	2.01936		1.9059	1.18056	0.781795	1.26934	1.18689	0.586941	0.639941	1.13117
	AT1G04120	35.5103	32.4556	53.0708	38.93	54.2056	33.106	41.1255	43.489		8.82787	4.92889	3.77802	5.96666	5.89653	5.54212	1.65223	3.26965
	AT1G04130	14.1355	17.3763	15.879	14.7489	15.5322	17.8516	18.0386	15.8553		1.77933	1.45364	3.67096	1.31897	0.721297	0.636465	2.74628	3.61404
	AT1G04140	59.941	60.384	59.5096	52.1686	50.8544	51.1337	59.605	60.1077		3.1332	3.81442	5.14413	2.99289	4.81858	8.46149	4.61099	2.88591
	AT1G04150	0.213535	0.207182	0.180196	0.166107	0.269234	0.224876	0.159881	0.309089		0.0462087	0.0735573	0.0992459	0.0632247	0.193325	0.06051	0.00848946	0.319883
	AT1G04160	4.82846	4.29886	1.89307	2.70677	1.00295	1.45709	2.55457	2.24716		0.140587	0.668461	1.03994	0.903606	0.425075	0.549027	0.509818	0.915253
	AT1G04170	74.2337	91.4875	78.782	97.2305	83.7695	84.6193	95.9025	95.9774		10.3191	4.13791	2.73701	3.30133	2.77765	2.87242	4.49363	8.89371
	AT1G04171	0	0	0	0	0.220452	0	0	0.283338		0	0	0	0	0.19146	0	0	0.0896844
	AT1G04180	0.982976	0.999563	1.11022	0.737616	0.859843	0.898782	0.792527	0.72761		0.446856	0.277385	0.530408	0.411453	0.62308	0.671857	0.380878	0.382192
	AT1G04190	19.2045	27.413	20.2296	22.6435	13.3113	14.7819	16.9323	17.1921		4.36869	6.23299	4.34795	4.21569	0.336257	3.01221	1.10286	1.01725
	AT1G04200	22.4756	22.0426	27.9912	22.2778	14.887	9.77551	14.6719	14.7874		4.1481	2.33465	1.223	3.21188	1.40166	1.56003	0.55911	1.40666
	AT1G04210	28.1771	29.8211	28.1313	28.5983	33.1601	35.0314	32.4535	32.7953		1.83063	4.18785	6.55501	2.65469	2.88459	6.08212	1.9074	3.17121
	AT1G04220	10.239	11.0314	6.09784	17.9706	18.6382	17.7044	23.5204	23.5291		2.85777	1.47716	1.52631	1.90668	3.77531	5.20632	9.01502	1.42198
	AT1G04230	7.21731	6.88454	6.57257	5.63	6.6723	6.22752	6.95845	7.4808		1.0868	0.868664	3.03675	1.38031	1.7143	2.76084	1.82928	0.87798
	AT1G04240	12.4454	16.1682	6.12622	9.32648	1.76375	2.54164	2.74653	3.4844		1.06621	2.10928	0.761015	2.49736	1.53253	0.821478	1.91803	0.678832
	AT1G04250	26.896	34.9558	13.0588	20.3559	6.71466	9.00455	16.5035	15.8918		1.52478	7.7102	0.517721	2.23423	2.15586	1.87481	2.50676	1.51283
	AT1G04260	10.065	17.4846	13.315	15.2438	15.2201	13.5689	12.8505	13.2209		2.84055	1.5263	2.54443	3.71627	1.21507	2.07284	3.85883	1.69915
	AT1G04270	273.706	412.186	294.335	392.73	252.449	279.666	281.285	280.544		15.5734	19.0341	12.3282	23.7878	20.41	31.7959	25.1797	15.888
	AT1G04280	42.367	33.1357	52.0242	30.1107	44.8262	46.7336	33.7882	40.8988		4.78245	5.08371	6.99929	3.1873	7.09239	2.54362	2.02736	3.83529
	AT1G04290	15.6844	20.5387	15.163	23.1827	21.0523	21.4288	25.3984	22.9801		3.35677	4.86744	1.87824	0.415665	0.644284	1.35731	4.71659	1.71513
	AT1G04295	1.82667	0.881021	1.47013	1.14959	1.29699	2.10165	2.01777	2.53299		1.90206	0.311322	0.711016	0.392711	0.770001	0.652093	0.356657	0.823882
	AT1G04300	35.5823	27.1097	37.0136	28.0208	62.9582	64.8002	70.4244	62.1826		9.33095	1.85912	4.29446	4.44207	5.40397	3.7274	1.13912	3.03521
	AT1G04310	6.06612	5.64525	7.85171	5.23452	6.31926	7.35637	7.0561	6.04821		1.38255	0.290986	1.09764	1.30761	0.569671	1.89125	1.44139	0.849674
	AT1G04330	0.391263	0.618218	0.244325	0.279525	0.490416	0.229657	0.159881	0.190393		0.266968	0.393209	0.141143	0.160885	0.158948	0.099778	0.00848946	0.0455449
	AT1G04340	13.4843	17.0348	13.5545	14.4384	13.365	13.4484	11.5749	13.7057		1.12644	2.20056	2.81803	1.93702	0.935648	0.513046	0.424209	2.47975
	AT1G04350	40.5386	36.6233	21.9862	37.6249	93.0001	102.901	105.075	96.4221		3.01709	2.41837	3.3453	5.4021	6.6125	3.46971	2.64251	1.885
	AT1G04360	2.55855	2.45449	2.3345	4.52506	3.24278	2.14436	2.62415	3.59224		1.48231	1.29859	0.433143	0.329347	1.23258	0.573223	0.666301	1.30317
	AT1G04370	0.261633	0.157128	0.316838	0.306899	0.127474	0.342661	0.32236	0		0.119399	0.0149354	0.329883	0.19224	0.0367261	0.286565	0.288312	0
	AT1G04380	0.165378	0.157128	0.295712	0.34571	0.199089	0.281165	0	0		0.0376792	0.0149354	0.0993622	0.278678	0.0860006	0.0568002	0	0
	AT1G04390	5.58188	5.18163	5.95179	4.65488	7.44167	7.63451	7.00026	7.85625		2.06936	0.966669	2.21294	0.594634	2.52081	1.57744	0.862582	2.24902
	AT1G04400	106.372	77.5146	123.436	76.4899	83.6435	84.527	73.379	70.6102		6.06019	2.41509	9.36098	1.84135	6.11518	8.63425	4.62708	1.06844
	AT1G04410	1120.11	952.092	1262.72	1046.75	1129.72	1068.42	1208.7	1108.09		12.2578	52.1257	71.0221	47.057	13.1875	134.781	58.8322	100.838
	AT1G04420	108.192	102.099	64.4829	81.4495	42.6357	49.7225	53.1171	49.0933		16.7135	6.40307	5.07744	6.52699	2.98315	5.95035	3.07778	3.53722
	AT1G04425	2.45319	2.4642	3.20438	4.25003	0.350903	0.655372	0.319911	0.419518		0.736739	0.270977	1.43496	2.11634	0.225935	0.455026	0.164633	0.211286
	AT1G04430	65.7883	91.9078	63.1997	72.458	16.282	16.1544	25.8656	24.5865		3.71448	8.6948	6.03894	5.48394	4.07885	4.38795	2.00041	3.01987
	AT1G04440	67.9369	62.3979	83.7909	65.3176	68.2164	58.6358	58.9691	68.2495		1.07595	5.06419	4.62615	2.02808	0.680598	3.34499	6.1953	4.14762
	AT1G04445	0.493213	0.41467	0.189731	0.279525	0.352657	0.552062	0.59438	0.621276		0.106931	0.148073	0.154225	0.160885	0.233619	0.296356	0.426153	0.0921615
	AT1G04457	0	0.322144	0	0.166107	0	0.299753	0	0.146971		0	0.306045	0	0.0632247	0	0.257176	0	0.0320674
	AT1G04480	183.827	303.296	178.396	294.746	238.872	294.726	257.452	259.083		24.6394	23.537	9.40295	15.6489	26.8562	21.6084	26.6613	12.0042
	AT1G04490	0.624389	0.881021	0.506589	1.66235	0.718819	0.795404	1.05829	1.15228		0.456571	0.311322	0.254183	1.4791	0.505143	0.330122	0.520978	0.738441
	AT1G04500	0.479018	0.259461	0.387171	0.212883	0.127474	0.392553	0.849192	0.332701		0.261067	0.0743681	0.0161404	0.0608068	0.0367261	0.208655	0.203833	0.134238
	AT1G04510	35.2149	41.2947	36.3814	38.8133	46.7111	46.4105	46.4548	47.9228		6.82829	6.19513	2.48328	4.21442	3.61061	5.08488	1.21973	4.94583
	AT1G04520	11.6087	14.1077	8.6602	11.6854	4.33668	5.36071	6.12964	4.55537		1.56844	2.58837	0.399632	1.3924	3.11922	1.52366	1.55098	0.409291
	AT1G04530	26.4533	32.2044	38.5316	29.329	35.2679	29.4122	22.4312	24.9931		3.18993	6.74766	6.37911	1.94043	3.05009	2.94574	0.443146	3.62148
	AT1G04540	0.58629	0.317028	0.351181	0.321315	0.6107	0.236491	0.423393	0.532605		0.763343	0.179088	0.0759758	0.253301	0.510192	0.14577	0.230295	0.205881
	AT1G04550	9.50775	12.9386	12.3062	12.3589	14.4699	11.2968	12.5773	11.5687		0.32844	1.70973	1.89778	1.92036	2.4026	1.25097	4.92291	1.99888
	AT1G04555	7.05155	7.20726	9.08788	8.74981	9.13949	7.83829	8.90033	9.68976		1.05092	2.69177	2.76407	1.93458	1.35486	3.24166	0.504373	1.91577
	AT1G04570	0.546981	0.821127	0.441182	0.87004	0.928654	1.01922	0.802654	0.64697		0.643127	0.484238	0.218975	0.297823	0.549318	0.279168	0.194091	0.333635
	AT1G04580	0.370537	0.467644	0.373172	0.753826	1.35451	0.75951	1.18308	1.63626		0.179131	0.292751	0.318408	0.812804	1.38609	0.31516	0.609601	1.16372
	AT1G04590	17.4852	23.7716	16.4088	21.2204	20.2735	24.6892	21.7638	24.0806		1.82821	1.77191	2.58974	3.02274	2.59586	3.21252	4.65787	4.15889
	AT1G04600	0.382398	0.357757	0.446187	0.217795	0.163022	0.401946	0.594078	0.603306		0.202648	0.33197	0.350928	0.0958417	0.0243952	0.113913	0.51035	0.673899
	AT1G04610	0.752204	1.0413	0.843052	0.49192	0.384911	0.444868	0.477476	0.46297		0.797071	0.1562	0.767607	0.206292	0.104732	0.216976	0.270642	0.272266
	AT1G04620	26.9298	12.8949	16.8673	13.5783	13.3223	14.0679	17.5815	14.6841		4.78266	1.77969	1.10699	0.214199	3.68061	2.31568	1.62959	1.55568
	AT1G04625	0.165378	0	0.170995	0	0	0	0	0		0.0376792	0	0.0354004	0	0	0	0	0
	AT1G04630	46.8776	51.3783	45.4539	47.5236	15.5347	17.6733	17.9246	18.1891		1.25233	0.143867	4.08987	1.63294	5.23842	1.53285	0.867836	2.0058
	AT1G04635	3.48294	4.49398	3.74715	2.82323	1.20571	1.75	2.29187	1.81148		0.471419	0.776439	1.39164	0.8858	1.1637	0.103257	0.324915	1.13115
	AT1G04640	38.2444	37.2095	36.5562	38.2592	32.9591	43.2162	33.9458	39.9267		4.29814	4.0113	3.9767	5.44334	5.87697	1.6057	6.84313	3.02623
	AT1G04645	1.7807	1.05999	2.14072	1.82798	1.86122	1.55416	1.11443	1.62436		0.587946	0.425203	1.51064	0.651342	0.871487	0.401777	0.53619	0.970421
	AT1G04650	3.12177	3.69782	3.23978	4.51843	4.06236	3.10691	3.80364	3.08437		1.86312	1.71274	0.801159	2.08205	1.7518	0.564712	3.01576	2.03859
	AT1G04660	0.52632	0.319809	0.134968	0.298645	0.127474	0.173047	0.159881	0.146971		0.285781	0.187059	0.0543355	0.304717	0.0367261	0.0356422	0.00848946	0.0320674
	AT1G04670	0	0.207182	0	0.166107	0	0.173047	0	0.146971		0	0.0735573	0	0.0632247	0	0.0356422	0	0.0320674
	AT1G04680	41.0612	50.1445	40.532	34.6614	4.10816	2.81608	4.58718	4.09478		4.9402	1.03126	8.00228	4.64891	0.852399	1.43086	0.752352	1.48019
	AT1G04690	76.8243	82.2326	92.6606	87.127	44.7169	43.948	39.076	41.9647		5.99234	3.96032	7.6243	5.76361	6.22896	4.13939	2.0151	4.53999
	AT1G04700	1.29802	2.4051	1.47504	1.30496	0.608715	1.09754	1.48385	1.29959		0.605417	1.61091	0.607487	0.560348	0.165246	0.349873	0.716801	0.47202
	AT1G04710	16.6914	17.5941	16.1178	20.2148	15.839	16.7969	19.9829	18.4449		2.08472	1.41517	1.00378	2.32677	0.608493	0.894167	0.181752	4.35812
	AT1G04720	0.507034	0.212125	0.244325	0.537622	0.127474	0.173047	0.159881	0.196891		0.373729	0.111106	0.141143	0.508649	0.0367261	0.0356422	0.00848946	0.098343
	AT1G04730	6.70217	9.69543	7.23473	7.35357	2.64533	2.30021	3.17126	3.16446		1.91346	1.85025	1.39826	1.76674	0.91254	0.544084	1.37731	0.556817
	AT1G04750	69.5668	90.3522	92.8729	83.3322	67.0673	66.1789	60.3467	71.1237		8.95231	7.67881	7.3389	5.11459	12.2494	5.70321	3.0072	5.42725
	AT1G04760	0.951284	2.35006	1.63931	1.62177	2.74239	2.23479	2.78779	2.36641		0.432412	0.306554	0.337085	0.473957	1.05345	1.08435	0.768416	0.0579759
	AT1G04770	15.7804	27.1295	21.8281	24.1976	55.4935	53.8752	57.2121	52.5726		4.90241	1.79334	4.38356	0.492146	7.22491	8.08846	3.76989	4.30187
	AT1G04778	0.667392	1.39759	0.755533	1.26411	2.27627	1.81393	2.62389	2.91125		0.420585	1.02081	0.13179	0.413435	0.700831	0.608887	0.873267	0.492641
	AT1G04780	41.1982	38.5363	51.1289	46.9235	89.0661	102.364	89.3315	89.512		1.82475	1.52257	4.58228	0.473871	4.39385	7.73433	6.6352	3.4248
	AT1G04790	21.7818	17.9782	23.4233	16.5967	22.4721	17.324	19.2453	20.2081		1.66044	3.12773	4.16461	1.10992	6.49016	1.62966	2.16058	1.46197
	AT1G04800	125.43	114.036	128.514	98.6416	53.9064	49.7907	71.0386	54.1049		21.4565	19.6276	28.6592	11.2231	6.54814	9.00263	11.4568	9.80912
	AT1G04810	37.5897	37.5802	39.7313	40.9859	110.914	123.231	114.812	123.97		3.89236	2.87057	3.01602	0.67861	5.67002	10.7471	11.7856	16.5479
	AT1G04820	137.29	196.557	131.294	149.439	14.1309	19.1945	22.6987	28.0493		14.7488	16.1466	23.105	17.1807	3.5489	5.97178	2.19066	1.6973
	AT1G04830	9.96539	10.9268	13.5824	11.1739	18.3541	17.8927	14.2883	18.5591		1.91602	2.53521	2.55937	1.89473	4.42368	1.09687	1.06596	5.25229
	AT1G04840	0.968961	1.03841	0.890848	0.790166	1.0884	1.12014	1.05328	1.75089		0.845807	0.300438	0.565691	0.079905	0.499744	0.307265	0.754549	0.776499
	AT1G04850	69.7161	70.9554	86.8423	80.0762	91.3846	93.3899	96.9233	103.067		4.40875	3.79519	5.61553	12.6969	10.3945	24.6193	14.781	8.69927
	AT1G04860	22.6327	25.7061	18.7396	24.5899	27.6848	31.5325	30.6282	34.3939		2.78237	1.28158	5.15361	3.97759	5.98523	3.05583	2.30218	2.18195
	AT1G04870	13.1246	18.1347	22.845	17.5681	25.0542	19.2857	19.3064	18.275		1.49779	1.51635	4.028	4.11499	5.27998	1.28147	1.68651	2.50835
	AT1G04880	0.220176	0.157128	0.281053	0.351285	0.257014	0.911491	1.28309	0.488983		0.102025	0.0149354	0.20132	0.28599	0.168185	0.239385	0.607822	0.196406
	AT1G04900	14.6454	20.7874	14.7666	16.1553	8.35929	8.09887	10.5934	10.5878		3.03086	1.0984	1.07528	6.13715	2.12226	1.79886	2.47954	1.97772
	AT1G04910	20.7688	25.6269	24.5758	24.3495	12.5326	14.5548	14.4428	14.798		2.3188	3.78736	4.55195	3.25886	2.22796	5.18562	1.9865	0.912444
	AT1G04920	1.42362	0.937219	0.555352	0.77059	0.88065	0.775685	0.59423	0.376078		0.957694	0.431628	0.333464	0.685869	0.469897	0.649273	0.425302	0.16109
	AT1G04930	3.03591	3.47442	2.65714	3.85296	3.15836	4.20874	4.04192	3.17909		0.441641	1.07526	1.31662	1.09409	0.881597	0.49556	1.94429	1.46671
	AT1G04940	1.98396	1.11779	1.41734	1.03061	0.472175	0.628412	0.268337	0.402101		0.825474	0.649453	0.653681	0.662687	0.334299	0.256367	0.194447	0.334959
	AT1G04945	4.18404	9.57833	6.06833	10.2315	13.1365	16.5216	17.342	15.272		2.30731	1.15671	0.314198	3.38392	2.16146	1.69586	1.63728	0.796252
	AT1G04950	13.889	14.0854	11.177	11.7337	13.9174	12.2707	14.7153	11.6475		3.01219	3.20644	2.85066	1.40851	1.02365	0.955571	4.18682	3.59125
	AT1G04960	26.8155	19.9599	24.2922	27.0299	36.1817	41.5021	37.6499	38.3586		2.78538	0.470887	0.891652	2.37219	2.29856	7.56642	4.77923	5.74347
	AT1G04970	40.3756	34.5399	47.1115	41.4485	66.7713	67.9446	61.0965	67.2641		2.55857	1.45857	8.69392	1.04887	3.36665	5.42193	8.34262	1.62753
	AT1G04980	15.372	18.8322	35.2307	26.1032	21.6184	16.1457	17.6627	17.6612		3.41376	2.84248	2.90826	2.05916	2.95427	0.663576	1.21948	2.61052
	AT1G04985	24.6818	25.5723	27.5214	24.6108	54.1188	64.7119	49.741	59.3834		0.501694	4.78039	3.64684	2.03217	4.61382	3.88896	6.42598	2.31639
	AT1G04990	31.3247	21.3919	43.8858	28.7436	48.2401	41.3905	46.3813	52.1095		1.40964	3.50663	9.34696	3.72977	7.29629	6.97947	2.22584	2.32229
	AT1G05000	14.7471	15.4032	18.3185	19.8534	20.8405	27.3545	41.093	38.3165		2.28742	0.482867	1.90155	0.289854	2.19101	4.97503	3.8226	2.90587
	AT1G05010	293.987	423.145	383.443	435.509	217.132	168.436	215.884	173.844		53.3776	24.3988	65.7639	5.07022	26.7532	21.1714	20.7361	18.7665
	AT1G05020	2.73712	3.20555	2.97294	2.43865	0.466473	1.3374	0.794327	0.480168		0.509512	1.62385	0.785351	1.14757	0.11078	0.452465	0.543455	0.120829
	AT1G05030	14.5609	13.5603	14.6019	14.7501	14.3022	12.2361	13.1711	12.8991		1.12863	1.29592	1.77666	3.51653	1.63124	1.3076	3.58509	0.533234
	AT1G05040	0.165378	0.212125	0.342844	0.259901	0.174843	0.173047	0	0.146971		0.0376792	0.111106	0.0700065	0.120939	0.113994	0.0356422	0	0.0320674
	AT1G05055	8.63185	10.4383	6.76766	7.51266	8.01271	6.69833	5.79886	8.51822		0.667917	1.69313	0.349657	0.489263	1.47006	2.35316	1.99166	2.75285
	AT1G05060	8.85084	11.0174	12.7274	13.0546	24.0122	19.3968	17.4109	23.6772		2.62474	1.23951	4.06878	2.36065	1.65298	2.86388	4.81476	2.05289
	AT1G05061	0.341508	0.157128	0.327197	0.34571	0.256111	0.236491	0.846561	0.296898		0.226996	0.0149354	0.250473	0.278678	0.0708524	0.14577	0.362276	0.270838
	AT1G05065	1.11568	2.59671	1.0488	0.951201	3.03844	3.64632	2.72132	4.45524		0.169574	1.04031	0.979068	0.0660429	0.934595	0.597415	1.31992	1.26552
	AT1G05070	18.1718	19.0553	18.7027	18.578	31.7967	29.0905	34.734	31.2193		1.27887	3.00514	5.48771	3.30204	3.98077	4.01274	2.2362	1.63686
	AT1G05080	0	0.157128	0	0.306899	0	0	0	0		0	0.0149354	0	0.19224	0	0	0	0
	AT1G05090	0.213535	0.579513	0.290386	0.450058	0.316632	0.508099	0.428275	0.28951		0.0462087	0.136671	0.243594	0.282545	0.175503	0.296765	0.346226	0.144033
	AT1G05100	0.569338	0.369516	0.361136	0.364924	1.66815	2.9429	2.20676	4.87526		0.316148	0.123767	0.17023	0.425324	1.21953	1.80567	1.52792	1.16962
	AT1G05120	10.9694	15.7711	18.3812	11.4465	11.646	10.8651	13.4683	12.9423		4.52125	2.16397	0.500982	0.246863	2.45011	1.49809	1.55148	2.05396
	AT1G05135	222.955	230.785	211.759	192.203	58.4618	77.8026	91.7764	81.0421		44.9557	39.2153	74.8385	27.9667	4.82916	1.49184	8.17358	8.8464
	AT1G05136	0.213535	0.307569	0.134968	0.166107	0.127474	0.173047	0.159881	0.146971		0.0462087	0.245724	0.0543355	0.0632247	0.0367261	0.0356422	0.00848946	0.0320674
	AT1G05140	31.8083	31.9487	25.2406	25.1976	23.6175	25.536	29.292	25.3071		3.18153	2.46181	2.99889	3.10634	2.80178	2.64241	0.735747	3.36803
	AT1G05150	24.4915	20.8236	23.349	15.9702	15.3258	12.6468	11.2359	11.7472		4.07271	2.21987	1.06157	1.35998	4.11737	1.7384	0.402013	1.36273
	AT1G05160	8.11421	7.03219	10.6778	8.61692	9.88032	8.25408	7.64526	8.30741		2.02686	1.0419	2.02466	2.69806	2.11106	3.1584	2.08631	2.75521
	AT1G05170	6.56266	11.1807	10.9111	8.63884	12.5167	12.3005	6.94175	9.77595		0.619648	3.33942	0.921898	2.06424	1.86514	0.933798	0.540133	0.698187
	AT1G05180	38.2783	38.1916	54.4535	40.012	57.8635	49.7083	47.2279	49.3725		1.59202	1.21187	3.40942	7.84977	3.00707	1.19422	2.47616	1.98755
	AT1G05190	389.81	377.364	264.483	337.049	149.028	161.562	167.841	153.565		23.3608	20.5394	20.5501	14.9585	18.3544	18.5687	12.7143	13.7658
	AT1G05200	44.0652	47.4356	31.0785	42.5746	32.4705	30.5178	32.5112	33.9769		5.63818	3.51708	4.08033	2.84079	3.07097	0.50749	4.01482	2.22903
	AT1G05205	29.7905	31.5114	35.3564	33.2438	20.7606	17.6527	19.2686	23.5192		4.5719	4.08461	3.72008	3.49606	1.95197	6.69956	3.14894	5.09626
	AT1G05210	8.20138	10.338	12.5735	9.87914	2.07003	1.7781	1.65193	2.12223		0.587802	1.06137	1.21872	1.53344	0.215202	0.272806	0.983746	0.720796
	AT1G05220	1.93992	1.945	2.65104	1.60581	3.36588	3.1112	3.46674	4.11248		0.705102	0.65726	0.834195	0.39878	0.214236	1.25985	0.423126	0.97824
	AT1G05230	14.558	16.0341	12.5235	13.3727	21.5724	19.4032	21.4685	22.9929		1.97412	2.45827	2.09941	0.957702	2.00357	7.09143	1.50628	4.30792
	AT1G05260	20.095	25.5142	18.0261	18.4857	14.1245	20.2001	25.943	38.4034		2.45115	2.1577	5.34001	4.29591	1.95675	8.27372	4.26516	9.42925
	AT1G05270	24.9911	26.7231	21.6787	23.6576	26.0332	22.5071	28.1453	29.0838		3.42285	5.72266	1.12789	5.27496	0.727364	2.64332	3.56604	5.36298
	AT1G05280	0	0.264751	0	0.269564	0.317062	0.299753	0.263435	0.331795		0	0.110863	0	0.170951	0.270566	0.257176	0.169646	0.170883
	AT1G05300	11.233	9.5141	14.6227	10.6761	4.05978	3.31286	4.51751	3.31233		1.48191	2.0526	1.61676	1.41596	0.874334	0.528813	1.06132	0.568461
	AT1G05310	2.39091	1.43311	1.29792	1.04847	0.316632	0.677549	0.84674	1.29665		1.31625	1.06657	0.506593	0.0606132	0.175503	0.0378521	0.36302	0.122987
	AT1G05320	18.647	22.0788	20.0635	16.2923	5.66825	3.12225	6.36114	5.68972		3.96856	3.22556	1.27079	2.08527	0.949034	0.73089	1.97669	1.79959
	AT1G05330	0.892343	0.558238	0.447506	0.55861	2.55213	2.69026	4.02408	2.95014		0.696796	0.676827	0.193931	0.317668	1.42117	0.33298	1.36084	0.666283
	AT1G05340	7.28024	5.25301	4.58012	8.73561	30.6638	56.669	45.325	53.9969		0.737044	2.40097	0.869541	0.831512	7.46498	13.2967	6.16771	5.3882
	AT1G05350	21.7261	23.8445	29.2032	26.6433	13.2901	9.79413	11.055	14.3616		3.17533	4.05968	3.11129	3.97652	3.39731	1.50941	2.74321	2.39296
	AT1G05360	10.6964	10.1798	8.47365	9.89859	8.53126	9.81118	9.57022	13.0317		1.25917	1.86597	3.37197	3.27196	2.09253	3.68137	1.4642	1.89408
	AT1G05370	0.648972	0.671351	0.577908	0.787269	0.271458	0.224876	0.588072	0.190393		0.600586	0.279569	0.577138	0.418804	0.210015	0.06051	0.347449	0.0455449
	AT1G05380	25.2462	31.8359	24.5718	28.1132	40.473	41.703	37.4335	35.7901		1.51662	5.16567	0.470969	1.36164	2.23503	5.08411	0.983921	3.12511
	AT1G05385	24.0847	20.1984	17.8119	25.2799	34.8094	41.4055	33.4011	36.6404		0.593306	3.38615	2.25581	5.86731	2.22891	3.76444	2.1857	1.59117
	AT1G05400	2.33705	1.92712	0.923932	1.5105	2.67062	2.14448	2.23205	2.46645		0.363133	0.569129	0.294953	0.680697	0.659004	0.614778	0.312148	0.743947
	AT1G05410	13.2226	13.5099	11.9488	12.1971	16.3853	20.3554	19.6891	22.4408		0.659094	3.676	2.43152	1.40119	0.729802	2.80654	4.69055	2.41353
	AT1G05420	1.21746	1.45175	0.819152	1.27617	0.235273	0.276729	0.369235	0.452411		0.366329	0.752067	0.760019	0.624129	0.147979	0.14266	0.225467	0.484547
	AT1G05430	29.7945	33.4838	33.8532	29.7269	30.6121	24.7362	26.4443	28.4407		6.34603	3.79584	2.34088	2.94204	2.28065	4.30319	2.94658	0.834137
	AT1G05440	0.96495	1.37835	1.05458	0.55917	0.271458	0.342661	0.367049	0.196891		0.440464	1.2396	0.17152	0.301357	0.210015	0.286565	0.348039	0.098343
	AT1G05450	0.931405	0.984394	0.373172	0.739655	0.610875	0.478293	0.539981	0.805218		0.602266	0.432895	0.318408	0.541135	0.276452	0.339762	0.354963	0.426311
	AT1G05460	11.3452	10.4988	9.52618	8.4757	5.3584	4.27952	3.60544	5.34376		3.01102	1.68587	3.03648	2.26441	0.308517	1.58327	0.840862	1.13068
	AT1G05470	3.75012	4.48085	1.87248	3.54626	2.20316	1.81516	2.08009	1.76754		0.708484	0.665307	0.211873	0.98996	1.10723	0.117125	0.65951	0.659547
	AT1G05490	1.16819	1.54734	1.62315	1.65686	1.03058	0.842588	1.3374	1.35298		0.565023	0.697684	0.794401	0.38144	0.902604	0.576418	0.70121	0.1404
	AT1G05500	30.9589	31.2093	36.0167	29.6304	30.1537	29.539	30.5051	33.248		7.86873	1.64995	9.08321	1.10939	0.143685	6.67744	3.9939	3.8323
	AT1G05510	2.28876	1.72605	1.99407	1.82798	3.69828	2.25441	2.8689	3.09796		0.54882	0.278459	0.674404	0.651342	1.45195	1.63793	0.436206	0.859326
	AT1G05520	25.5443	29.2025	30.1042	29.9602	35.7356	35.6213	39.2452	38.851		2.84418	1.4611	3.37036	2.53684	3.62423	2.05	1.18245	0.263218
	AT1G05530	0.453838	0.472099	0.180196	0.310358	0.281748	0.173047	0.319749	0.435105		0.417292	0.277157	0.0992459	0.0575416	0.126306	0.0356422	0.163754	0.117839
	AT1G05540	1.40624	1.89791	0.663098	0.771988	0.702709	0.401946	1.06331	1.15244		0.700033	0.592929	0.442325	0.245844	0.103729	0.113913	0.13004	0.476277
	AT1G05550	0.630032	0.579513	0.134968	0.802497	0.407609	0.70219	0.745672	0.850663		0.457297	0.136671	0.0543355	0.200333	0.223181	0.688028	0.573286	0.423577
	AT1G05560	22.1362	18.5722	10.3408	73.2538	815.477	930.981	919.411	852.772		11.6488	5.9862	3.77601	5.82075	29.4331	79.1464	57.3591	10.9886
	AT1G05562	0.213535	0.533336	0.354341	0.232497	0.471052	0.3991	0.214027	0.244311		0.0462087	0.354755	0.322926	0.184062	0.297491	0.381628	0.0991452	0.0988186
	AT1G05570	43.1736	35.8017	114.321	35.1475	91.9301	35.8188	47.3774	39.1738		7.20906	5.04498	14.1964	3.94899	13.4484	1.16302	2.07566	0.589427
	AT1G05575	4.33989	4.98094	6.54744	7.58456	5.31864	9.30403	4.93222	8.98224		0.53191	2.52612	1.37793	1.95577	2.29959	3.66822	2.00575	3.64222
	AT1G05577	0.274766	0	0.22566	0	0.222368	0.224876	0.159881	0		0.189665	0	0.172648	0	0.200121	0.06051	0.00848946	0
	AT1G05580	0	0	0	0	0	0	0	0.365232		0	0	0	0	0	0	0	0.337566
	AT1G05590	6.10642	8.68738	7.63034	6.79664	3.67334	2.46011	3.29884	3.72048		2.12018	2.18483	1.78041	0.990878	2.2358	1.064	1.88599	1.09393
	AT1G05600	6.09445	5.42138	3.96244	4.34274	4.70517	5.26382	4.76143	6.46965		0.223225	0.52612	0.38983	1.14491	0.283534	0.244254	0.93281	1.34819
	AT1G05610	0.370537	0.527172	0.576543	0.217795	0.641826	0.276729	1.00405	0.599054		0.179131	0.350359	0.695074	0.0958417	0.21641	0.14266	0.460148	0.432424
	AT1G05620	12.6047	22.0123	10.0559	21.3651	7.13709	8.00735	8.93194	10.6134		2.97144	3.37002	0.263768	0.291322	0.617901	2.7476	1.45251	2.51385
	AT1G05630	7.3905	10.1312	13.2486	8.46005	9.32106	3.93219	3.77783	4.14649		1.6116	1.35213	2.25461	0.745137	2.31112	0.251735	0.318343	1.5828
	AT1G05640	1.49141	1.61559	2.19253	1.36701	1.02255	1.39479	0.425723	0.555629		0.208705	0.203888	0.719838	0.713902	0.646759	0.44871	0.0846871	0.383015
	AT1G05650	0.165378	0.157128	0.496761	0.279525	0.415615	0.568251	0.418826	0.619926		0.0376792	0.0149354	0.22855	0.160885	0.457482	0.667997	0.437226	0.28585
	AT1G05660	2.22764	0.939061	1.12988	1.49154	0.317826	0.236491	0.79012	1.12194		0.660845	0.0756378	1.1564	0.736021	0.178974	0.14577	0.606266	0.250546
	AT1G05670	3.79867	5.79862	3.69435	5.77167	4.41775	3.93471	5.03035	5.36999		1.28728	1.54445	0.744521	1.04735	0.717947	0.475832	0.838438	2.74476
	AT1G05675	1.80522	2.50156	1.98593	1.86259	6.86894	9.7531	6.72585	8.63549		0.922454	0.390844	1.19302	0.843128	1.51326	3.52674	4.83694	1.65283
	AT1G05680	3.17603	5.30514	2.86361	17.4503	1384.62	1856.96	1546.08	1634.56		0.261855	1.48469	3.41327	1.50156	175.976	382.14	9.24568	90.0019
	AT1G05690	2.5984	1.96463	2.57713	2.40855	12.5787	15.7177	12.8807	13.1448		1.19142	0.949468	0.649905	0.131989	2.3822	2.5847	1.18932	1.50009
	AT1G05700	1.58538	3.83264	1.33379	1.4956	2.68493	2.60286	5.56963	7.27191		0.739527	0.4834	0.493043	0.515891	1.58422	0.795992	1.198	0.521643
	AT1G05710	6.9478	11.7198	7.36755	10.676	15.5695	17.8435	17.8282	20.447		0.329382	1.225	1.61247	2.72162	3.9447	2.48289	1.63598	3.75982
	AT1G05720	24.7711	23.6609	32.4351	24.0251	16.7916	15.2422	16.7033	14.3317		1.23926	4.90269	1.39662	2.3111	4.53376	3.03918	2.60115	1.97962
	AT1G05730	1.10846	2.79777	1.99178	3.46158	7.20319	9.88599	7.50981	9.73474		0.233083	0.926689	0.646706	0.834463	1.48596	2.38036	0.514528	1.12914
	AT1G05740	0.357391	0	0.134968	0	0.569906	0.524419	0.317534	0.686198		0.270425	0	0.0543355	0	0.515586	0.252567	0.146305	0.586388
	AT1G05750	3.45121	3.3231	3.5886	3.08105	5.38975	6.09794	4.37636	5.81621		0.72486	0.999243	1.20003	0.876424	0.844252	0.450026	0.269204	0.904747
	AT1G05760	2.34342	2.06428	3.20608	3.47332	2.61013	3.57224	2.90304	3.74597		0.39315	0.655788	1.04419	0.734331	0.153099	0.399972	1.09838	0.280663
	AT1G05770	1.10595	0.971012	0.701719	0.708936	1.01599	0.645271	1.1176	1.2287		0.784119	0.797168	0.563138	0.395083	0.89072	0.321403	0.259853	0.266877
	AT1G05780	10.7213	12.008	11.3048	13.2377	6.52024	11.3199	7.70928	14.8654		1.4369	1.90362	1.77703	1.46024	1.27737	2.63032	1.83842	1.35662
	AT1G05785	6.99494	8.01445	9.50389	9.56334	15.6453	16.1081	14.2685	18.0484		1.38086	1.38457	3.88255	2.71617	0.602937	0.179725	1.85254	2.07646
	AT1G05790	16.6299	16.402	19.4716	16.0881	30.8149	27.0106	25.1782	29.2324		3.04315	2.40725	4.62257	2.29908	3.4294	2.79805	0.84433	2.5514
	AT1G05800	0	0.157128	0	0.269564	0	0	0	0		0	0.0149354	0	0.170951	0	0	0	0
	AT1G05805	33.118	28.2543	43.5684	30.3912	16.7864	14.8264	14.1599	14.577		3.18095	2.03222	0.855572	2.30125	1.62386	4.0034	1.12778	2.8604
	AT1G05810	17.9805	12.4517	12.3801	10.0585	9.70138	11.1871	9.69372	9.9055		4.10908	2.48533	2.72143	2.18099	0.572854	1.41022	2.39259	0.637958
	AT1G05820	4.55325	4.70348	3.03358	3.24373	7.22311	8.06876	9.12073	8.19681		1.23382	1.79174	0.410185	0.53768	1.83564	2.42153	1.57625	2.72144
	AT1G05830	29.3888	27.7044	27.9025	23.6219	40.8532	31.0018	38.7028	38.5762		2.44601	1.73833	2.03166	3.65428	3.68555	0.892073	7.75041	1.86309
	AT1G05835	6.55329	3.88554	5.43562	3.26132	5.86249	4.11676	4.75524	3.88654		0.0715835	1.49256	2.24459	1.05251	1.34909	0.305553	1.78683	1.91011
	AT1G05840	26.7277	21.3254	33.3282	20.9818	74.1275	74.4535	61.0503	59.4838		2.85495	2.7035	2.90307	2.62493	10.8332	4.78747	1.95109	2.77992
	AT1G05850	372.465	419.093	287.615	361.012	83.14	100.044	144.028	128.897		26.1829	4.51018	26.6808	20.8162	17.5932	14.407	5.38883	9.6967
	AT1G05860	8.15151	7.99666	9.97318	9.36969	8.84407	10.2615	11.6059	12.3368		3.97811	2.40846	2.53482	0.608666	1.35774	1.22659	2.51126	2.18517
	AT1G05870	17.8328	22.2493	16.5128	17.4336	15.4037	16.4334	20.0339	18.2276		0.658547	1.00543	4.5434	1.16827	3.27513	1.31336	1.94311	2.12277
	AT1G05880	0.345515	0.407922	1.09817	0.284791	0.127474	0.173047	0.322564	0.417482		0.34577	0.418217	0.544046	0.175403	0.0367261	0.0356422	0.173188	0.514495
	AT1G05890	42.6901	32.7812	46.5696	35.9454	115.143	104.268	102.227	101.242		5.89398	3.29824	6.04722	5.41686	6.14374	6.52597	5.02209	12.4789
	AT1G05894	0.165378	0.725094	0.372686	0.217795	1.97007	1.3047	2.80304	1.97555		0.0376792	0.433887	0.241071	0.0958417	0.267878	0.469233	1.85287	0.409004
	AT1G05900	13.4571	13.6878	11.7196	14.8083	15.9885	20.0049	18.3719	19.6463		1.37963	3.27433	2.05877	1.43634	2.13149	4.93658	2.08286	3.09253
	AT1G05910	14.1686	14.8279	16.0657	13.3197	14.1319	11.8323	13.8239	13.097		1.40454	1.97088	0.576316	1.94188	2.71042	2.65356	0.748041	1.36377
	AT1G05920	0.165378	0.267114	0.180196	0.166107	0	0.173047	0	0.146971		0.0376792	0.208578	0.0992459	0.0632247	0	0.0356422	0	0.0320674
	AT1G05930	2.3915	1.4415	2.9599	1.11242	3.51911	2.13491	2.98095	3.10296		0.462658	0.680414	0.324864	0.211325	0.374249	1.3651	0.602116	0.519371
	AT1G05940	42.5357	44.7575	52.6429	50.7034	70.6549	54.6332	58.1368	54.4551		5.25234	4.4701	1.79498	6.01025	4.91595	0.418186	6.30669	4.70749
	AT1G05950	2.96406	3.96134	3.85654	2.74136	1.32959	0.543041	0.319911	1.43527		0.095	0.648311	1.47188	0.379168	1.52394	0.318047	0.164633	0.524759
	AT1G05960	38.2183	40.757	33.2857	46.7285	78.0681	124.864	82.325	100		5.8905	3.95271	1.99357	8.37096	9.26806	22.8646	4.77018	16.7786
	AT1G05970	7.94795	5.65102	8.33649	7.67812	9.41157	8.89299	7.65578	7.91467		0.0149656	0.83125	1.56759	0.177463	0.948497	1.17801	0.862891	0.648599
	AT1G05980	0	0	0	0	0.271458	0	0.214027	0		0	0	0	0	0.210015	0	0.0991452	0
	AT1G05990	0.770038	0.576943	0.299448	0.263855	0.127474	0.173047	0.268184	0.355931		0.436244	0.106951	0.358664	0.0262757	0.0367261	0.0356422	0.193697	0.228089
	AT1G06000	13.9908	21.1633	15.3871	23.1939	19.6283	22.2788	32.1089	23.9011		2.89328	4.98977	4.25129	2.06373	5.71677	4.57521	6.46211	3.63258
	AT1G06002	0.213535	0	0.134968	0	0.127474	0	0.159881	0		0.0462087	0	0.0543355	0	0.0367261	0	0.00848946	0
	AT1G06010	16.098	18.3182	17.7007	15.6755	11.0118	14.618	13.0294	12.1856		1.72246	3.05921	3.10448	0.804506	1.06636	3.06219	2.24278	4.25593
	AT1G06020	0.480296	0.207182	0.170995	0.217795	0.127474	0.357199	0.431157	0.277839		0.0528236	0.0735573	0.0354004	0.0958417	0.0367261	0.236978	0.47885	0.190684
	AT1G06030	6.63921	5.31418	5.0804	4.20131	8.24046	5.42917	7.09486	8.05591		1.90085	0.750176	1.74403	0.801579	2.58629	2.24966	0.296745	3.63578
	AT1G06040	169.724	208.925	166.428	215.339	175.754	190.131	196.36	185.796		12.3747	18.7943	13.5696	11.3139	13.0682	9.27372	14.8383	4.35016
	AT1G06050	4.59691	5.28692	8.7228	7.63487	10.2406	10.2251	8.20691	8.54061		1.66063	0.601963	0.731539	1.16708	1.43322	1.30697	2.12203	1.31595
	AT1G06060	16.2006	18.7718	21.1694	17.3648	17.5723	17.5947	21.6079	20.404		3.41375	5.9339	1.12586	1.87888	4.21318	3.23314	5.22514	1.32839
	AT1G06070	14.6004	17.5463	17.3329	13.241	16.9418	17.2672	16.2542	17.9112		1.98946	3.82453	1.01874	2.80323	4.89369	2.2707	0.927534	1.10463
	AT1G06080	5.70871	9.8821	5.20334	5.52062	0.444743	0.388843	0.529276	0.849916		0.15608	0.416663	1.57084	2.56789	0.142468	0.140116	0.218299	0.787133
	AT1G06090	6.26241	8.29953	5.39578	5.55469	3.44065	3.48936	4.85916	6.01143		2.69583	0.78572	0.665672	1.48826	1.27788	1.63024	1.85906	0.722474
	AT1G06100	1.56503	1.9361	1.84475	1.52302	2.99477	1.54531	1.4269	2.29838		0.708746	0.0947686	0.358147	0.652277	0.83263	0.869312	0.960483	0.320218
	AT1G06110	33.4691	27.734	39.1235	21.9613	44.5391	40.1508	36.1355	38.4791		3.77544	3.27935	4.99265	2.80136	2.29019	0.946051	7.1361	4.47741
	AT1G06120	3.13093	2.28161	3.16468	1.60581	3.29257	1.62622	2.95419	2.74262		0.880399	0.843738	1.20427	0.39878	0.214303	0.643203	1.00967	1.12232
	AT1G06130	24.1711	23.0438	31.1069	26.8136	34.2492	35.1813	36.8924	35.3598		2.77636	2.65996	2.74277	4.96899	3.10977	9.40523	1.40084	2.57279
	AT1G06135	0	0.31183	0	0.269564	0	0.173047	0	0.190393		0	0.15023	0	0.170951	0	0.0356422	0	0.0455449
	AT1G06140	0.424556	0.834036	0.756917	0.55917	0.651743	0.687637	0.691524	0.720366		0.212046	0.129468	0.443938	0.301357	0.589585	0.2977	0.494693	0.181814
	AT1G06148	0.5134	0.262199	0.134968	0.444713	1.19013	1.04173	0.588072	0.758224		0.352054	0.184344	0.0543355	0.212479	0.612715	0.496236	0.347449	0.578823
	AT1G06150	1.57576	3.77254	2.5605	2.63884	2.56335	3.60633	2.51491	1.63242		0.266951	1.21528	0.1775	1.14321	1.47932	0.412562	0.948633	1.26006
	AT1G06160	11.8135	25.5311	9.30095	19.9328	1.66133	2.92739	3.1683	4.40491		4.05544	2.2049	3.33628	2.58002	0.58023	1.87584	1.53656	0.507455
	AT1G06170	0.261633	0.262199	0.362476	0.166107	0.460308	0.224876	0.211622	0.146971		0.119399	0.184344	0.40964	0.0632247	0.427293	0.06051	0.0804937	0.0320674
	AT1G06180	8.25652	12.0455	18.7647	19.4245	25.6608	16.0408	14.1828	14.989		1.47365	3.51142	1.40917	2.13136	3.48127	6.93294	1.15429	1.57666
	AT1G06190	79.0043	78.2192	61.7363	75.4554	34.704	36.8721	36.9534	31.5125		4.4142	5.40602	1.43647	6.62373	1.60533	2.2391	3.95806	2.34872
	AT1G06200	46.4352	43.2127	44.9032	39.7874	57.7561	53.4208	60.6846	57.3363		4.63026	6.96614	7.99714	3.42242	1.82418	3.82294	9.65434	2.06172
	AT1G06210	19.8136	18.492	21.6972	20.3885	20.4803	17.2282	18.2858	20.0348		1.09346	0.424129	3.65534	1.91949	0.927126	2.91192	4.37032	1.904
	AT1G06220	31.4333	41.5399	31.8463	40.8755	25.7554	28.1534	33.4564	28.8427		5.96028	3.77495	3.45002	4.2644	4.74798	3.49798	2.91107	2.85586
	AT1G06225	0.165378	0	0.22566	0	0	0.276729	0	0.246873		0.0376792	0	0.172648	0	0	0.14266	0	0.183808
	AT1G06230	29.1146	33.2708	36.1076	31.0351	51.3133	49.2237	49.1273	44.5815		3.47516	3.29931	2.24937	1.57295	4.09457	1.29641	4.63138	5.087
	AT1G06240	12.0846	11.0799	11.0504	12.7149	26.5129	26.0301	29.0893	25.5004		2.1117	3.83195	1.61391	2.55567	2.20183	3.02802	4.00433	3.47601
	AT1G06250	1.53713	1.04932	1.46611	0.776367	4.19295	2.10709	3.47389	2.91142		1.15345	0.133047	0.561341	0.687736	1.56183	0.537485	1.76928	0.431974
	AT1G06260	0	0.257366	0	0.166107	0.271458	0.173047	0	0.146971		0	0.159526	0	0.0632247	0.210015	0.0356422	0	0.0320674
	AT1G06265	4.71975	3.64742	2.78803	2.90579	5.11303	4.72311	5.4436	5.63751		0.690353	0.487115	0.808477	0.567244	1.04542	2.51097	1.66757	1.60152
	AT1G06270	2.14256	1.29031	1.23729	1.02036	1.67922	1.53174	1.7108	2.13757		0.901277	1.0287	0.368625	0.547667	1.03731	0.131139	1.10535	0.638195
	AT1G06290	33.8363	27.8446	46.8815	30.5063	25.9141	23.0887	23.1669	25.9095		5.13007	1.97856	5.27703	1.90361	2.92959	6.14875	4.2845	3.2955
	AT1G06310	0.268139	0.267114	0.134968	0.232497	0.199089	0.173047	0.268337	0.201023		0.057688	0.208578	0.0543355	0.184062	0.0860006	0.0356422	0.194447	0.125651
	AT1G06320	0.220176	0.157128	0.676958	0.232497	0.199089	0.229657	0.159881	0.196891		0.102025	0.0149354	0.469898	0.184062	0.0860006	0.099778	0.00848946	0.098343
	AT1G06330	0.393865	0.776497	0.453781	0.637108	0.271458	0.173047	0.159881	0.244311		0.31351	0.249118	0.569683	0.179275	0.210015	0.0356422	0.00848946	0.0988186
	AT1G06350	1.86822	1.78428	2.58719	3.08591	0.399299	0.714819	0.428275	0.744429		0.788326	0.392533	0.433608	0.945467	0.431433	0.457128	0.346226	0.402475
	AT1G06360	4.98617	5.93007	2.91698	4.04517	2.76093	1.94232	1.23143	0.789257		1.59753	2.53041	1.08432	0.441929	1.31952	0.880032	0.2993	0.501565
	AT1G06370	4.38088	3.43158	3.38277	2.52956	4.33968	4.29991	4.80565	4.78728		0.884359	1.23181	0.955073	0.404145	1.4131	0.384216	0.380157	3.54741
	AT1G06380	5.86542	11.6485	8.09146	9.97903	7.17343	8.14001	7.0569	6.36753		0.725656	2.55151	3.88853	0.963626	0.667781	3.23426	1.71204	0.813319
	AT1G06390	57.9667	42.7655	56.0173	47.6819	82.5924	105.935	92.7697	108.529		1.58762	5.21414	7.14219	3.07376	1.7479	6.64801	9.9233	3.93268
	AT1G06400	44.7227	43.0883	56.868	45.7634	61.9691	70.6119	63.7632	61.7829		2.2277	6.41847	6.20727	2.04273	6.8927	10.4328	3.82163	3.99328
	AT1G06410	95.4328	91.9605	86.1683	81.2516	75.6515	77.2775	75.1909	77.8431		5.79152	8.87463	6.52824	3.22672	5.0943	4.73988	5.99953	7.29637
	AT1G06420	4.43464	4.26928	6.47314	6.47	38.1011	33.7217	38.2988	31.1296		1.99023	0.788618	1.41958	0.87992	4.67421	6.60047	4.13949	2.57792
	AT1G06430	61.9771	61.1381	75.4749	91.7962	452.764	481.527	479.011	460.753		4.84732	2.37974	6.51939	3.543	6.23841	45.6774	11.6919	13.2357
	AT1G06440	2.26261	2.65655	1.89717	2.28746	2.27281	2.96762	2.17719	2.35348		1.02808	1.81456	0.982192	0.964115	0.886818	0.569939	0.739611	0.9
	AT1G06450	14.1828	8.49645	9.55631	7.96474	7.66883	5.65907	9.74141	8.54299		3.2114	3.8309	2.53604	2.24038	1.40174	1.85703	1.62132	3.10562
	AT1G06460	207.709	117.34	168.848	137.899	91.2183	81.6124	116.833	84.5735		15.0531	7.06423	18.6342	15.0017	12.5788	11.3406	8.31254	20.253
	AT1G06470	27.7699	31.18	27.3599	29.7893	18.0056	17.6742	18.2036	20.6264		0.648346	3.1669	5.94267	4.39989	1.09583	2.58745	2.2552	3.5542
	AT1G06475	2.13343	2.59784	2.02652	4.21689	2.06658	1.55416	2.1056	1.67592		0.235895	0.491678	0.636283	2.13669	1.2877	0.401777	1.3618	0.851633
	AT1G06490	1.47621	2.00938	2.56018	2.45747	2.47248	2.05316	2.54063	3.29032		0.481354	0.801162	1.47834	1.31208	1.25639	0.23145	1.01164	1.03766
	AT1G06500	11.3509	13.166	16.035	11.116	11.0774	8.48499	10.7778	8.78469		2.64146	1.93666	1.096	1.7185	1.41017	1.19441	0.431087	1.61256
	AT1G06510	26.5973	18.5109	28.2118	22.6368	17.6603	16.3927	13.2282	12.9153		4.96044	1.56623	2.19873	2.77198	4.42113	5.8091	2.869	2.37434
	AT1G06515	29.7234	32.918	33.3811	32.4341	23.4026	25.2475	22.2033	24.2074		2.95111	5.82384	1.39673	3.90309	0.763604	1.00548	5.23891	3.37289
	AT1G06520	2.88692	3.4058	2.59887	2.34562	1.35149	1.5451	2.22939	0.95658		0.925495	1.83355	0.557961	0.404662	1.815	0.953341	0.789491	0.803593
	AT1G06530	29.258	33.9759	32.0798	32.765	43.4897	48.57	46.5223	41.2281		3.47805	4.22968	4.6924	1.27824	7.99452	5.42892	3.28044	3.65533
	AT1G06540	2.00066	3.07025	1.71245	2.33275	5.15851	4.60048	3.33407	3.37212		0.435414	0.48432	0.426764	1.10687	1.06748	1.91097	1.21113	0.203072
	AT1G06550	20.5877	32.6843	22.5709	29.2585	14.2318	19.7407	26.2579	28.6994		4.11955	3.53234	7.41487	3.82846	1.7782	1.41348	4.14181	6.66487
	AT1G06560	12.826	13.3167	13.6623	11.924	21.5691	26.815	24.3268	24.3554		2.28587	3.21744	1.42552	1.15814	4.76472	6.18527	3.02386	1.39136
	AT1G06570	52.6516	31.0033	48.0223	47.1842	150.858	185.906	150.025	141.375		7.71699	2.60394	0.744722	9.40154	20.0493	16.733	2.27391	11.2321
	AT1G06580	1.71736	1.9448	3.18237	2.12655	3.82023	3.3433	2.13811	2.49248		1.11265	0.416363	0.945901	0.861847	0.448246	0.63615	0.717228	0.684142
	AT1G06590	3.54779	5.52152	6.25514	6.0859	6.84979	5.62446	6.27383	5.40351		0.728992	1.07219	0.831246	0.932041	1.91732	1.55484	0.601622	1.63759
	AT1G06610	0	0.207182	0	0.166107	0	0.173047	0	0.146971		0	0.0735573	0	0.0632247	0	0.0356422	0	0.0320674
	AT1G06620	7.46698	13.869	6.25609	15.2953	5.58242	4.96936	8.45719	13.2879		1.48681	3.51643	2.47535	2.64103	3.78746	1.44948	1.48559	2.21136
	AT1G06630	25.6785	21.6028	26.0104	21.982	36.3604	35.0803	38.806	36.7909		3.34823	0.880226	2.27291	1.88699	2.86015	7.0333	1.03711	5.43757
	AT1G06640	84.2385	102.311	51.749	77.6627	39.5306	51.7746	65.0265	80.7373		8.08337	6.80509	6.79321	6.37595	2.83457	14.9026	9.3019	3.0171
	AT1G06645	9.63823	9.48003	8.64464	7.06198	5.5396	8.69109	5.94798	7.66934		1.50932	2.03562	0.284432	2.32392	2.16152	2.39995	2.01722	0.377024
	AT1G06650	48.9482	45.7479	65.1904	61.618	66.917	65.1906	55.2517	57.0099		5.13583	3.19438	4.12242	3.41602	5.67777	4.99507	3.59159	3.66204
	AT1G06660	6.66733	4.21367	6.00094	3.62832	6.33088	4.80325	5.38477	5.41773		2.04792	1.04759	1.10964	0.541247	1.58425	1.37016	0.176073	0.684763
	AT1G06670	39.079	42.4843	41.4649	39.0365	46.4133	39.0474	46.2907	42.2737		6.49687	6.01448	2.01293	7.89803	6.31316	1.69454	2.54913	2.73906
	AT1G06680	2800.99	3255.62	2049.26	3142.1	824.221	958.946	816.041	897.021		116.62	134.255	27.7247	266.625	144.641	282.206	77.6595	105.195
	AT1G06690	194.801	154.22	118.118	124.946	128.774	129.401	138.304	136.081		5.28176	11.3932	24.3232	19.9145	6.77504	11.8953	12.8835	8.40756
	AT1G06700	63.8066	58.4353	67.8281	52.914	77.3645	84.8434	92.5465	86.2199		4.14048	5.56821	3.07621	5.89561	2.49242	5.42779	4.64336	4.62236
	AT1G06710	1.75757	2.31236	1.33415	1.89697	2.24384	1.93726	2.82994	1.86915		0.176602	0.416042	1.05927	0.268187	0.411823	0.804109	0.545447	0.227397
	AT1G06720	29.505	45.1898	32.8917	45.9149	55.1715	56.7398	73.188	62.9338		2.92277	5.2113	0.837275	6.57367	4.77301	6.00531	5.39682	6.61715
	AT1G06730	9.88215	8.81431	8.85358	9.81248	5.13827	5.84256	5.72538	6.78294		3.71642	1.14419	3.07651	0.353849	1.04212	1.92354	1.42083	2.0488
	AT1G06740	0.659343	0.639522	0.773589	1.12902	1.99439	1.38649	1.39163	1.60005		0.479225	0.475356	0.488754	1.10048	1.6872	0.356632	0.307829	0.596514
	AT1G06750	8.36205	5.91329	7.06782	4.86104	6.34693	5.23229	6.52589	6.83801		2.33578	1.73142	2.67006	0.438986	1.62577	2.58294	3.01438	2.48217
	AT1G06760	115.619	122.031	120.548	132.489	78.1692	105.178	70.092	80.9603		7.33959	10.1352	3.4985	3.60224	11.5505	13.7787	4.34229	4.29889
	AT1G06770	6.93347	7.0303	9.43129	6.83429	12.5917	13.0554	10.2254	11.4675		1.44751	1.59652	2.23148	0.95233	1.14221	3.52396	1.67877	2.32202
	AT1G06780	12.7157	19.8425	18.8558	19.5268	17.8545	17.101	18.4546	18.153		2.43304	3.1976	0.692717	1.07799	1.09226	3.3713	2.17585	4.16839
	AT1G06790	8.75812	11.7871	11.7101	11.4841	9.78906	9.85999	8.63121	8.75857		1.62596	3.18666	0.615761	2.86759	1.37883	1.76426	0.679037	0.852868
	AT1G06800	8.58314	7.72964	5.55233	12.1425	7.35127	10.3562	10.1585	10.9131		1.58965	1.41703	1.75756	2.22894	1.49337	2.27125	0.83596	1.57419
	AT1G06810	0.165378	0.157128	0.180196	0.217795	0.174843	0.299753	0	0.534525		0.0376792	0.0149354	0.0992459	0.0958417	0.113994	0.257176	0	0.069349
	AT1G06820	30.4273	24.3831	20.5116	24.1685	17.3796	16.2778	16.8945	16.3004		2.28039	1.05835	1.08501	2.82886	0.21565	1.79024	1.84125	2.36522
	AT1G06830	2.5735	5.68334	1.6413	1.63657	4.51513	6.32694	6.88358	5.03622		0.751285	0.819076	0.209422	1.14978	1.76451	2.47084	2.09131	0.763881
	AT1G06840	12.7593	17.6104	17.4554	14.9379	18.8844	18.0843	25.303	24.3929		0.63499	0.582475	2.4395	0.913504	2.70408	1.39218	7.93376	4.42375
	AT1G06850	6.39749	9.1004	8.52765	8.01221	3.6807	5.98477	5.23169	5.63727		2.59762	1.72972	1.6171	1.19564	0.643584	0.519411	0.480806	1.27599
	AT1G06860	0	0.157128	0	0.693454	0	0.288474	0.482613	0.394017		0	0.0149354	0	0.589865	0	0.120868	0.18088	0.195717
	AT1G06870	12.117	11.8895	12.9129	18.9104	23.751	28.5251	27.4062	24.5174		2.4002	3.64608	1.33261	2.06194	5.52684	3.62424	3.80732	4.26248
	AT1G06880	0.521551	0.722723	0.866238	1.12652	1.60793	1.48287	2.6519	1.97821		0.241038	0.539681	0.658453	0.27584	0.649272	0.740847	0.621262	1.22415
	AT1G06890	37.7298	40.3718	45.4026	44.739	92.8126	93.4628	97.3156	99.932		3.60382	2.01216	3.69774	4.77249	4.64288	21.9464	8.25365	7.68555
	AT1G06900	31.4429	39.0621	31.4816	35.1809	26.9985	25.0908	37.3737	30.308		3.63829	2.43244	2.74196	2.56801	5.05096	3.76491	0.54151	2.26697
	AT1G06910	2.14754	4.59122	5.51738	3.17224	3.18263	2.72271	3.36727	3.23607		0.72176	0.955157	2.33716	1.26499	0.995991	1.22545	0.653547	0.484799
	AT1G06923	1.76519	2.91563	0.892323	0.771813	0.199089	0.173047	0.539999	0.593185		0.102324	1.74618	0.832818	0.654528	0.0860006	0.0356422	0.423797	0.476822
	AT1G06925	0.225618	0.420013	0.134968	0.166107	0.127474	0.173047	0.159881	0.146971		0.138379	0.459324	0.0543355	0.0632247	0.0367261	0.0356422	0.00848946	0.0320674
	AT1G06930	6.25726	5.17635	4.83368	3.6471	6.51462	4.67873	5.80029	5.38999		1.4148	1.4046	0.39587	1.23093	1.40336	1.60627	0.476725	0.55207
	AT1G06950	164.411	160.461	137.715	146.113	160.704	155.759	179.419	163.378		19.1716	7.58556	4.88674	11.2517	17.036	17.9113	10.5329	10.5987
	AT1G06960	11.6659	14.0872	12.2754	11.4322	12.3157	10.7932	14.9858	13.4737		2.50297	1.57541	2.74346	3.34131	4.35704	2.3534	4.81735	1.58325
	AT1G06970	0	0	0	0	0.199089	0	0.268337	0.397033		0	0	0	0	0.0860006	0	0.194447	0.445866
	AT1G06980	1.44292	1.33121	1.10191	0.942235	0.787272	0.645271	1.42707	0.778187		0.373855	0.674797	0.835493	0.380405	0.460826	0.321403	0.662162	0.62676
	AT1G06990	0.53484	0.947139	2.61329	1.11389	4.01745	1.67044	1.29508	0.906578		0.116634	0.450784	0.88219	0.46202	0.898132	0.357685	0.851052	0.777773
	AT1G07000	8.64423	10.6951	34.3018	11.8525	55.6299	18.1988	14.1548	18.103		1.57307	0.697299	2.43581	2.40061	5.98527	2.90156	3.06893	4.04496
	AT1G07010	33.0999	36.4624	29.3015	35.601	93.1851	92.2568	85.2751	73.9741		3.49526	4.77956	1.59434	4.18865	8.52152	0.748615	3.99805	8.67837
	AT1G07020	19.095	17.2064	25.5448	19.448	14.0297	11.7251	11.151	10.9411		2.35594	1.90922	2.41585	0.937972	2.47382	2.6465	2.40005	1.27479
	AT1G07030	18.4053	18.0368	18.6567	23.0832	42.6791	45.6768	36.4115	41.5241		4.30388	2.87271	3.32781	0.405727	4.46491	3.32931	3.41332	0.843253
	AT1G07040	55.8	24.9041	54.7873	35.0167	69.1388	68.3427	56.3117	63.2368		10.6042	5.88326	2.69515	5.93275	2.35426	8.14632	11.1711	4.46902
	AT1G07050	23.4439	6.59637	20.3593	8.53011	0.422143	0.84958	2.65204	1.12485		3.09158	1.30364	4.53912	3.56511	0.305582	0.816454	0.776124	0.838442
	AT1G07051	0	0	0	0	0	0	0.214105	0		0	0	0	0	0	0	0.0997079	0
	AT1G07060	0.165378	0.207182	0.390871	0.166107	0	0.173047	0	0.146971		0.0376792	0.0735573	0.383888	0.0632247	0	0.0356422	0	0.0320674
	AT1G07070	21.2216	33.8234	21.8425	31.0409	7.60173	9.17944	10.5467	9.5706		3.00202	4.02369	1.7773	3.66514	2.89423	2.16652	3.81064	1.76786
	AT1G07080	62.4832	67.6186	81.9369	66.6931	70.0429	72.9376	82.2694	69.8412		2.47247	6.81876	5.41524	4.34134	4.6036	4.64372	4.55098	1.58417
	AT1G07090	14.155	20.9492	18.3435	17.983	10.4061	12.058	10.2682	14.0896		0.820677	3.10521	1.02739	1.17325	2.56649	1.71247	0.845676	2.70426
	AT1G07100	5.14382	3.11302	5.14443	3.11527	6.21185	5.39438	7.01826	5.99881		1.36429	1.27961	0.88887	0.794556	2.1186	1.46485	1.66548	2.11349
	AT1G07110	88.9294	66.7693	80.1864	72.2501	108.937	103.771	115.426	105.28		1.98686	5.09695	5.13323	6.73684	6.42869	16.4687	7.20659	3.63307
	AT1G07119	0.5134	0.157128	0.623776	0.456743	0.899068	0.414488	0.591157	0.831357		0.352054	0.0149354	0.251289	0.319755	0.362254	0.253196	0.483376	0.379278
	AT1G07120	0.213535	0.262125	0.397497	0.703377	0.360914	0.224876	0.268337	0.571812		0.0462087	0.0957211	0.153624	0.673489	0.445986	0.06051	0.194447	0.140356
	AT1G07128	3.37345	2.95717	5.82121	4.45979	8.92139	15.5395	15.2528	15.9661		1.15027	2.29818	1.4321	0.911429	3.5878	1.87698	5.40403	1.69456
	AT1G07130	3.56115	3.22705	2.89206	2.94786	3.29241	3.66847	2.74028	2.84104		0.637193	1.04802	2.25527	0.413671	0.613664	1.52444	1.71672	0.339628
	AT1G07135	17.0863	12.034	21.3833	16.7025	9.94198	10.8251	18.7566	15.4413		4.91208	3.5497	7.55708	5.59674	3.53278	4.14309	12.0182	5.89287
	AT1G07140	129.72	143.291	141.476	147.571	183.332	176.824	191.675	156.182		6.48287	8.95015	18.9124	13.4303	9.01101	7.57083	16.0609	1.58701
	AT1G07150	3.39707	2.22491	1.52763	1.90449	4.5526	6.60235	5.87195	5.10417		0.701213	1.74082	1.12304	0.549632	1.26191	1.74404	3.12616	0.226029
	AT1G07160	0.309588	0.466912	0.910988	0.462853	1.71853	5.00446	2.12927	2.96183		0.194688	0.117061	0.327164	0.24521	0.42003	2.99468	0.277119	1.36848
	AT1G07170	25.3575	25.0986	30.969	26.0023	38.1298	45.0256	47.7022	38.7011		1.40678	3.51974	4.62166	1.33911	1.79493	8.778	3.42526	6.80991
	AT1G07175	0.522566	0.429996	0.134968	0.298645	0.267168	0.173047	0.159881	0.473105		0.525636	0.370717	0.0543355	0.304717	0.276065	0.0356422	0.00848946	0.298672
	AT1G07180	12.8904	16.6332	6.00128	21.8646	99.0639	157.575	117.421	118.818		5.10141	2.01597	1.28653	2.49808	10.0933	17.2314	4.16633	6.56573
	AT1G07190	0	0	0	0	0	0	0.31525	0		0	0	0	0	0	0	0.258841	0
	AT1G07200	12.7202	10.1675	12.7353	9.03144	19.0913	19.3235	20.5941	17.0186		1.30225	0.773362	1.38117	0.899282	1.79208	2.36551	2.95205	3.75007
	AT1G07210	21.7898	26.5016	22.1975	25.5015	25.8399	28.1181	30.9356	29.3368		4.86063	1.69951	2.60688	2.45413	4.08052	4.12976	3.27239	1.64831
	AT1G07220	8.42716	7.99425	18.3204	12.3272	19.4593	14.0802	12.7653	14.1841		1.75839	1.64497	4.58582	2.69598	1.38803	2.94947	0.988685	1.13834
	AT1G07230	25.1445	21.6589	30.6577	23.5549	22.0045	25.2567	26.4605	24.2857		4.04832	2.65298	2.40205	3.88031	4.35103	2.78971	2.07763	2.64319
	AT1G07240	17.199	15.9682	14.588	17.0724	12.1589	14.9877	15.511	16.2306		1.96583	0.898203	2.87215	1.36729	1.30166	1.82158	5.39311	3.90722
	AT1G07250	17.5148	15.8845	18.1961	16.5592	32.3484	40.2325	39.3588	40.019		1.30251	0.942951	1.45888	3.46349	7.16657	2.43333	0.999002	4.39018
	AT1G07260	6.5275	9.9837	5.66835	5.8359	4.95129	5.9577	6.29732	5.35195		2.7705	2.68999	0.903393	1.67887	1.18788	1.35762	0.809077	0.18523
	AT1G07270	1.91475	1.21497	0.972078	2.25366	0.428832	0.401946	0.477448	0.441412		0.765663	0.345263	0.592657	1.27153	0.38791	0.113913	0.139293	0.0911796
	AT1G07280	40.7996	25.962	45.4915	37.9176	31.5049	24.7885	27.6466	22.1676		4.60619	2.20096	3.62759	1.34943	10.9973	3.79915	2.38537	2.83429
	AT1G07290	1.47629	2.15779	1.28907	1.53686	1.16796	0.919423	1.31556	1.7027		0.349618	0.560005	0.708944	0.994717	0.85378	0.18673	0.980478	0.153185
	AT1G07300	3.64301	6.03874	3.75955	3.84102	8.73337	8.4379	9.03341	8.80403		1.14904	0.935312	0.644449	0.762143	3.85349	1.81015	1.96522	2.80496
	AT1G07310	27.6383	26.7896	32.1063	24.1908	29.6232	27.5558	28.0846	23.233		2.31785	2.62091	3.16298	3.71052	3.17185	2.69875	2.18228	2.24223
	AT1G07320	332.003	312.323	223.264	261.76	115.792	120.725	133.471	127.912		29.0579	17.4842	2.78229	16.421	20.2997	23.8902	14.8176	5.80462
	AT1G07330	0.220176	0.209634	0.134968	0.527828	0.127474	0.393616	0.159881	0.277839		0.102025	0.0931393	0.0543355	0.59406	0.0367261	0.240048	0.00848946	0.190684
	AT1G07350	27.9875	35.3985	27.709	33.6288	31.7779	31.7758	33.8009	35.3795		5.47683	0.837399	4.22252	2.02322	0.741494	4.26065	5.80166	5.221
	AT1G07360	27.4047	31.2981	29.0086	26.0174	22.5846	26.6414	23.999	29.9531		0.226461	1.15708	2.87417	1.89833	6.04559	4.37084	1.20087	1.79215
	AT1G07370	14.8428	18.3345	13.4502	15.9512	3.28985	3.18562	4.78265	3.32106		3.65314	3.37873	1.31211	2.32974	0.093205	0.335583	2.89755	1.44449
	AT1G07380	11.4179	9.9964	13.1486	8.60596	6.21014	6.15342	9.5844	7.63735		2.98431	1.21643	0.7606	2.25855	1.18719	0.448067	1.64541	2.06521
	AT1G07390	5.35843	9.24075	9.65282	11.7041	4.87846	5.2276	7.57554	7.11936		0.855618	1.88349	3.41223	0.89139	2.1037	2.28246	0.437034	1.3689
	AT1G07400	1.63879	1.08878	0.64659	2.51934	17.7126	32.4504	12.3387	15.4937		0.843892	0.323147	0.461284	1.90434	5.38177	14.6401	3.21813	6.77413
	AT1G07410	1.55278	2.64622	2.46795	1.36877	2.05503	1.52207	1.49717	1.77165		0.647247	1.11796	0.808609	1.02229	0.631773	0.628872	0.413394	0.886727
	AT1G07420	31.1001	26.9472	30.2126	30.8972	45.1283	47.0756	54.2606	54.6941		4.97098	3.73181	5.30816	0.70367	0.914795	2.81286	4.59373	1.84996
	AT1G07430	0.309588	0.212125	0.362476	0.468781	0.127474	0.496178	0.214027	0.28951		0.194688	0.111106	0.40964	0.372776	0.0367261	0.22541	0.0991452	0.144033
	AT1G07440	64.0982	45.8288	28.5876	35.6661	34.0798	36.8694	52.5152	38.3554		7.14977	6.60359	2.61199	1.62005	1.22944	5.0248	5.21019	3.60403
	AT1G07450	2.76072	2.10829	0.852735	3.73148	3.18048	4.14784	2.94806	5.27178		0.268218	0.639246	0.555172	0.894575	0.910087	0.762944	0.842857	0.252701
	AT1G07470	16.0781	14.9201	20.1262	15.0003	23.122	24.1116	24.3876	28.1535		1.58634	3.11212	1.70533	1.15691	1.61316	1.62744	3.53007	3.54603
	AT1G07473	0.72553	0.630523	0.555257	0.645979	1.15303	0.990424	1.05829	1.55046		0.31483	0.826092	0.379914	0.294549	0.646138	0.45503	0.520978	1.37199
	AT1G07476	1.19091	0.367019	1.08739	0.615893	1.25553	1.41535	1.11492	0.800911		0.19737	0.0964814	0.578447	0.24513	0.392765	0.729689	0.21884	0.453824
	AT1G07480	18.2591	15.3676	21.2218	15.6782	25.8011	27.7148	25.5978	24.8255		0.903747	1.65317	1.31317	1.5493	2.32795	3.26131	1.39182	1.5176
	AT1G07485	0.944333	0.936257	0.525266	0.760406	0.127474	0.380126	0.32236	0.146971		0.267486	0.214488	0.250576	0.175921	0.0367261	0.311405	0.288312	0.0320674
	AT1G07490	1.56355	1.9361	1.35613	0.662058	0.163022	0.293604	0.839394	0.255023		0.592	0.0947686	0.370568	0.236823	0.0243952	0.14323	0.740838	0.222656
	AT1G07500	0.261633	0.364247	0.134968	0.564731	2.55259	3.7981	2.3557	4.36365		0.119399	0.237741	0.0543355	0.416803	1.35746	2.76454	1.24464	0.499634
	AT1G07510	14.6685	17.3976	16.8838	16.88	57.8754	63.2814	76.9094	81.0315		1.0384	1.1696	3.0329	2.81727	3.86896	8.95641	5.6527	5.01696
	AT1G07520	6.06765	6.51429	5.61945	5.44911	12.5769	17.2007	15.3792	16.4556		1.04733	0.761007	1.18198	0.288641	2.22305	5.32218	1.31767	1.0702
	AT1G07530	16.0326	16.5921	17.0437	13.1394	27.5425	35.2827	31.2411	31.8215		2.72336	1.51378	1.57721	0.843896	4.81331	7.89695	3.23489	7.48938
	AT1G07550	0.285568	0.577384	0.170995	0.166107	0.301273	0.332807	0.214027	0.456311		0.241916	0.372169	0.0354004	0.0632247	0.243211	0.103483	0.0991452	0.346162
	AT1G07560	4.45458	3.49006	3.54305	2.47728	1.83164	2.2916	1.44888	2.44646		0.81659	1.11585	0.491979	0.362369	0.398626	0.9924	0.48813	0.265634
	AT1G07570	19.0983	16.4201	15.3534	16.5051	10.4176	10.5895	11.8877	9.8831		1.50462	2.79735	4.1903	1.15418	2.49011	0.743111	0.433221	2.65144
	AT1G07590	812.204	867.41	766.374	1152.23	1624.83	1696.2	1779.49	1718.9		57.5042	98.9443	129.266	113.028	255.784	268.232	265.592	31.7777
	AT1G07610	177.623	228.91	130.82	251.848	145.412	214.43	190.065	294.183		16.0629	18.4121	11.6775	51.2926	18.5524	49.8023	26.2978	14.7195
	AT1G07615	23.0108	20.2543	18.4884	22.2821	26.0041	23.1746	25.1687	32.6454		1.64942	2.94408	2.5925	6.6731	4.27496	4.78928	4.31382	1.79307
	AT1G07620	3.34256	6.09106	10.8725	8.9536	22.5486	10.6322	7.02878	7.37287		1.43522	3.48624	3.05803	2.02319	6.08467	1.65498	2.36614	2.13904
	AT1G07630	16.4831	19.605	31.1699	24.5146	31.5591	20.0754	20.8231	21.3472		2.09376	2.66846	3.53042	1.67555	4.81128	3.85314	3.94082	1.01316
	AT1G07640	5.65052	7.12904	22.2381	8.41918	13.6875	9.42952	6.67517	7.31213		1.29169	2.24186	3.58409	1.21123	4.971	2.26593	1.61105	0.866239
	AT1G07645	0.225618	0	0.134968	0	0.127474	0	0.159881	0		0.138379	0	0.0543355	0	0.0367261	0	0.00848946	0
	AT1G07650	32.4523	37.5265	52.8827	36.0099	41.6505	24.3523	30.5956	23.7448		4.68063	4.26149	3.4779	4.61035	2.23166	6.84336	2.22321	2.24856
	AT1G07660	8.18787	8.50444	7.76612	8.0377	6.56261	6.05744	5.74587	7.09987		2.50041	0.868705	1.5865	0.882167	1.27483	1.19334	0.466518	0.951838
	AT1G07670	20.4687	25.9205	28.4515	28.5637	31.2859	25.5826	31.1709	28.8963		5.53643	4.46192	1.55929	0.835948	0.882349	4.20205	4.10131	4.47703
	AT1G07680	0.40554	0.416696	0.281249	0.166107	0.267168	0.173047	0.159881	0.255023		0.449844	0.327675	0.192179	0.0632247	0.276065	0.0356422	0.00848946	0.222656
	AT1G07690	0	0.207182	0	0.166107	0	0.173047	0	0.146971		0	0.0735573	0	0.0632247	0	0.0356422	0	0.0320674
	AT1G07700	42.6072	48.3803	48.4948	61.0728	115.114	137.226	112.163	124.236		5.05016	10.1456	7.63726	2.84395	5.45905	1.14692	13.5313	6.25223
	AT1G07702	3.59051	3.40939	3.79954	1.82623	4.32684	2.18537	4.05346	2.24275		1.72493	0.221738	1.4401	0.995108	1.79389	0.756755	0.994021	0.686834
	AT1G07705	19.1552	23.41	23.9472	19.3975	18.502	14.2096	17.615	16.313		1.15641	2.23219	1.79493	3.10357	2.20012	3.23382	3.50931	2.40402
	AT1G07710	0.601765	0.466352	0.244496	0.356953	0.34896	0.173047	0.376918	0.301529		0.524775	0.306689	0.256327	0.131651	0.21432	0.0356422	0.201142	0.182497
	AT1G07720	20.8294	29.3396	23.5155	29.4186	9.21251	8.84645	9.49257	9.86313		4.35842	2.8171	4.47362	1.5425	1.94857	0.497762	0.762179	2.39238
	AT1G07725	1.49984	1.19329	1.16121	0.874361	2.94578	2.12415	2.65486	2.21526		0.996243	0.298431	0.277212	0.363369	0.469858	1.67345	0.52444	0.859256
	AT1G07728	1.32356	0.936257	1.31133	0.569273	1.2347	0.542124	0.588251	0.924206		0.529468	0.214488	0.191565	0.170642	1.09823	0.438006	0.505647	0.379316
	AT1G07740	1.64818	1.39609	1.72954	1.90305	1.8607	2.22016	2.59203	3.21993		0.188281	0.988654	0.417504	1.48632	1.00611	1.08611	1.1807	0.544293
	AT1G07745	5.32945	8.12662	6.38259	6.64626	6.44708	6.52659	7.05084	7.09211		1.16148	2.18168	0.850594	0.788319	0.809789	0.208978	2.92026	0.338789
	AT1G07747	2.2027	2.09965	2.12916	1.75114	2.15174	1.71238	2.2466	2.39305		1.25254	0.501428	1.46547	0.303292	1.03619	0.719981	0.382845	0.543288
	AT1G07750	24.3831	32.5258	26.9031	30.799	22.228	23.144	26.7614	30.4777		0.0284878	4.39968	3.46615	1.99621	0.684212	7.60438	5.07289	5.79569
	AT1G07760	0	0.157128	0	0.232497	0	0	0	0		0	0.0149354	0	0.184062	0	0	0	0
	AT1G07770	341.402	412.036	355.558	411.9	540.648	538.529	545.133	532.963		12.1042	7.00146	33.5703	34.3947	54.4305	58.2469	64.1769	31.3753
	AT1G07780	1.58523	1.90352	1.01371	2.00026	2.19919	2.3833	2.23795	2.26608		0.456158	0.716347	1.01877	0.354335	0.749842	1.24061	0.412904	0.671549
	AT1G07790	13.0453	24.2844	13.0004	23.4181	10.0597	11.17	10.9937	9.63826		3.02394	4.3115	2.78856	2.01286	1.34218	2.84082	2.25398	0.421853
	AT1G07795	0.165378	0.422086	0.189731	0.212883	0	0.173047	0.371632	0.321559		0.0376792	0.123734	0.154225	0.0608068	0	0.0356422	0.179295	0.264087
	AT1G07810	25.8227	28.9599	27.7253	28.0255	44.5587	44.8654	41.3384	44.5712		4.07646	1.96998	4.44903	0.883469	3.46206	2.15153	3.02015	4.91439
	AT1G07820	21.7814	31.1504	26.2509	27.6584	10.4802	13.2165	11.9488	11.9757		1.24484	0.692057	2.62103	4.25933	3.17097	1.38557	2.07142	2.84756
	AT1G07830	17.7322	24.7089	20.4088	24.0733	34.4387	41.7065	43.991	40.4999		2.80996	1.2409	1.05362	1.31825	5.25272	3.74842	5.12478	2.90388
	AT1G07840	15.3731	17.9031	15.2297	19.2653	17.4315	24.44	26.1401	21.96		1.75813	2.12072	1.25127	6.02924	2.16102	2.55067	1.09159	1.17882
	AT1G07850	0	0.157128	0	0.321315	0.313995	0.236491	0	0		0	0.0149354	0	0.253301	0.360978	0.14577	0	0
	AT1G07870	6.12183	7.21022	10.4313	7.97802	14.9505	11.5593	18.9835	16.8263		0.899205	0.263115	1.43072	2.17681	1.13451	3.23442	0.346609	3.92196
	AT1G07880	2.15533	3.03571	2.22087	3.10016	0.852548	0.771306	0.632688	0.498646		0.920398	0.0513547	0.536764	0.924309	0.339856	0.501488	0.452995	0.274647
	AT1G07885	0.220176	0.157128	0.134968	0.232497	0.127474	0	0.159881	0		0.102025	0.0149354	0.0543355	0.184062	0.0367261	0	0.00848946	0
	AT1G07890	647.77	728.964	685.659	1020.67	203.057	246.69	204.782	228.003		53.944	21.0943	161.757	148.361	18.918	5.18726	16.006	42.8227
	AT1G07900	0.835469	0.997092	1.48438	0.904784	1.95964	0.896547	0.84669	0.986042		0.307012	0.645015	0.624724	0.0640616	0.992796	0.245763	0.323639	0.521836
	AT1G07901	0.165378	0.262125	0.724398	0.3895	0.199089	0.342661	0	0.502822		0.0376792	0.0957211	0.337594	0.260857	0.0860006	0.286565	0	0.257542
	AT1G07910	10.4366	16.254	11.6353	14.7395	11.9339	15.5026	14.4387	11.814		0.584816	4.56795	1.03846	1.11362	2.7478	1.01741	3.29259	1.00698
	AT1G07920	276.375	423.659	309.307	395.235	351.301	441.359	399.007	350.963		52.8678	35.8762	34.5663	10.0704	37.6004	73.4826	62.296	40.2137
	AT1G07930	309.862	486.238	329.749	458.897	342.943	414.518	382.801	358.953		30.7782	47.1834	38.9051	14.9174	24.3801	45.9695	42.1203	19.8082
	AT1G07940	388.535	589.23	428.112	523.436	308.026	373.539	352.453	336.716		16.547	32.0417	44.0207	24.2085	27.4897	54.8159	49.6901	2.85733
	AT1G07950	18.7219	18.3169	18.3289	19.8506	14.1043	15.1955	11.9303	16.0495		1.85985	1.31291	1.56423	1.06201	1.42039	5.65729	0.625989	3.50937
	AT1G07960	26.2308	30.087	32.4925	27.5749	23.8849	24.4381	23.2888	25.312		2.9923	0.639017	3.87101	2.22486	2.74998	3.2503	1.73046	4.66012
	AT1G07970	14.8865	12.3479	11.8084	12.2482	21.2511	20.0618	20.7423	21.7329		0.142987	2.40575	1.6296	2.78368	5.66905	2.41068	1.85611	4.32002
	AT1G07980	7.48304	13.0844	10.3771	10.7432	7.54531	8.61485	9.64982	10.833		1.83674	1.94496	1.21502	1.34895	2.22757	1.33451	3.87458	1.66541
	AT1G07985	0.220176	0.420013	0.683889	1.5343	6.91366	10.1833	9.38791	13.66		0.102025	0.459324	0.10796	0.522003	2.73349	3.58484	1.74916	3.36925
	AT1G07990	24.7589	28.5788	31.6814	26.3399	37.3331	36.3792	32.1149	38.2421		1.11101	3.16388	0.93401	4.8924	7.86687	3.81864	3.29908	3.5331
	AT1G08000	7.05834	6.81012	6.79452	6.64022	6.05846	5.51312	6.75026	4.11244		0.218172	0.797936	1.96308	0.604863	1.30462	1.72897	2.41395	1.12409
	AT1G08005	1.83508	1.71895	1.26186	1.72698	0.407609	0.816539	0.862818	0.532605		0.150438	0.713746	0.79304	0.291861	0.223181	0.352726	0.523097	0.205881
	AT1G08010	8.1098	11.2886	8.16421	8.31292	7.09213	6.35084	6.98529	8.72046		1.51954	1.46903	1.51328	1.96773	0.671599	0.264719	0.825722	0.707072
	AT1G08030	10.8965	9.71784	9.50275	10.5419	16.4287	20.7783	17.7008	19.2608		1.41855	1.72131	1.84091	1.12837	1.30429	2.43171	2.04714	1.16653
	AT1G08035	1.09344	0.906498	0.575838	1.37936	1.32726	0.679114	1.3188	1.2046		0.393381	0.557348	0.188515	0.630895	0.777394	0.426789	0.752951	1.03982
	AT1G08040	14.2888	18.1912	13.0684	13.985	11.6145	12.421	14.3548	14.2542		2.86123	1.74933	2.24459	3.2043	3.82939	2.87826	0.968012	2.06599
	AT1G08050	3.7793	2.7296	21.3207	5.77906	49.1189	19.2262	8.62578	14.2635		0.836155	0.251869	1.52189	1.45618	6.40336	2.51048	2.31831	4.36955
	AT1G08060	15.3943	11.1033	14.4109	12.8501	15.9979	12.8418	13.1556	15.5753		1.93498	2.02558	1.40034	1.35858	3.26734	1.13521	1.6467	2.57227
	AT1G08070	1.15175	1.88941	0.850254	1.18212	1.39524	2.07025	1.99634	1.45925		0.592473	0.834563	0.567749	0.410304	0.236208	0.446826	1.09661	0.613688
	AT1G08090	0.46596	0.981465	0.134968	0.217795	0.493551	0.887548	0.529218	1.67221		0.212443	0.421225	0.0543355	0.0958417	0.312528	0.83652	0.318397	0.245099
	AT1G08110	54.6598	47.8121	46.3731	49.4591	64.1495	67.9978	67.7006	74.8802		5.16706	4.83441	7.65369	2.34185	8.42424	6.6001	1.99113	1.48478
	AT1G08115	8.23584	6.0314	6.9791	6.7708	10.8901	14.4638	12.3425	11.932		2.7666	3.38686	1.28968	2.46056	3.62545	2.55469	1.8616	2.62343
	AT1G08120	1.79699	0.724285	0.897731	0.546143	1.29826	0.746825	1.3889	0.83609		0.862192	0.264632	0.39891	0.314807	0.654835	0.159417	0.365573	0.248978
	AT1G08125	12.4857	12.9184	14.5971	14.1311	7.77101	10.0145	11.6275	11.8856		2.44397	0.964673	1.92698	1.38321	0.224727	0.464077	1.63673	2.15742
	AT1G08130	19.5057	26.2393	17.77	28.4443	15.0081	18.303	24.2918	18.6216		5.00266	2.80374	1.40507	2.664	2.86552	3.55277	3.83874	0.491043
	AT1G08140	0	0.257366	0	0.166107	0	0.173047	0	0.146971		0	0.159526	0	0.0632247	0	0.0356422	0	0.0320674
	AT1G08160	2.62806	2.49947	3.10379	2.55806	1.37088	2.17781	1.70071	3.74163		1.87166	0.51202	0.649826	1.10909	0.181781	0.425902	0.341626	0.861734
	AT1G08165	1.84001	1.41114	1.23352	1.37352	1.4365	0.970903	1.12291	0.915713		0.989226	0.281722	1.18687	0.430645	1.15056	0.104305	0.209459	0.0328126
	AT1G08170	0	0	0	0	0	0	0	0.201023		0	0	0	0	0	0	0	0.125651
	AT1G08180	4.53927	6.695	4.76188	4.61807	7.28669	7.93298	9.6565	8.99564		2.52086	2.74507	0.071311	0.993809	2.44717	2.59904	1.64337	0.457263
	AT1G08190	59.0958	58.7025	54.9905	47.7091	47.9306	48.3457	55.5103	58.1507		3.12722	2.20203	2.57647	4.72626	4.04854	2.49241	6.62493	7.13514
	AT1G08200	114.561	141.549	99.0015	122.435	112.448	125.779	116.942	121.941		6.01308	1.94885	6.20735	11.4659	8.54843	16.8733	14.7225	9.4986
	AT1G08210	14.7033	10.8817	12.2645	9.32385	22.6403	22.4675	16.7858	19.6427		2.44704	1.50808	0.661109	2.71362	1.92855	2.93144	2.17278	5.7142
	AT1G08220	12.3335	13.4697	11.1732	12.0503	17.2328	17.6835	21.8865	19.1342		1.49785	3.75842	1.48939	0.432004	2.57505	1.84494	2.51801	1.26326
	AT1G08230	14.9476	13.8142	11.2632	19.6436	49.4828	56.5641	46.987	41.9871		2.67472	1.1856	3.23968	2.53515	3.13069	7.46721	4.47733	6.3833
	AT1G08240	0.165378	0.212125	0.22566	0.417786	0.732857	0.522816	0.536562	0.429309		0.0376792	0.111106	0.172648	0.402577	0.516888	0.217702	0.387081	0.245268
	AT1G08250	4.57995	7.08975	4.41301	7.38714	8.39119	7.73879	7.32897	8.36255		1.5611	1.9821	1.1468	0.404132	2.13595	0.880089	1.0148	2.03407
	AT1G08260	17.5317	19.1686	20.3218	15.1326	10.164	8.74387	8.28772	9.72648		2.27496	2.22157	1.35226	2.71972	4.22409	0.388648	2.03358	0.999868
	AT1G08270	1.23865	1.26199	1.47011	0.878324	2.72266	4.14145	3.3326	4.36124		0.20685	0.240352	1.3289	0.226009	1.25061	2.26342	1.23188	0.943046
	AT1G08280	5.43482	10.7729	5.65734	9.33253	2.73735	2.94266	2.68819	2.11467		1.89857	1.71669	0.882273	0.81346	0.892739	1.22084	1.05148	0.763113
	AT1G08290	2.21937	2.27958	1.46704	1.83729	1.1155	1.02451	1.28023	1.25026		0.269904	0.775377	0.347303	0.0784259	0.469197	0.426835	0.821776	0.699227
	AT1G08300	4.14961	3.26737	2.17577	3.31333	6.17953	5.91849	6.35175	5.79807		1.11492	0.920178	0.721707	1.38917	1.57533	1.53552	1.82157	1.20305
	AT1G08310	6.11316	4.22076	4.42898	2.65348	4.18374	7.42229	7.06363	5.01703		0.46102	0.524077	0.21657	1.09555	1.0475	1.76771	0.974738	2.22258
	AT1G08315	13.6119	9.33788	10.9165	10.2397	11.3134	15.9488	14.5332	11.7984		1.97477	1.39517	3.04597	0.349356	4.52921	3.07358	2.36186	3.09015
	AT1G08320	8.65924	6.78224	7.70391	6.12959	6.17085	5.51026	6.68955	8.75835		2.92505	1.9306	3.20394	1.70891	0.250871	1.9351	3.29224	0.665895
	AT1G08340	4.86499	5.40281	4.39764	2.78566	2.34459	2.90666	3.96952	2.68385		1.41149	0.566025	0.727231	1.41824	0.771959	1.03606	1.42569	1.6381
	AT1G08350	9.27454	9.88479	12.352	9.32352	5.73595	4.83555	6.8125	7.29489		1.88394	1.8155	1.04152	2.31513	1.68055	1.43108	1.06785	1.8391
	AT1G08360	198.723	287.219	215.961	276.707	247.844	268.209	304.022	264.819		6.89412	3.72521	5.01587	8.99925	9.08274	19.9158	21.125	5.56723
	AT1G08370	157.362	107.827	117.019	82.9408	57.0161	45.3564	47.2829	50.6202		22.1474	4.30701	25.2999	14.6457	5.74172	9.39738	2.6787	5.21564
	AT1G08380	2532.07	2827.68	2010.45	2689.92	584.786	665.383	559.218	620.847		101.619	98.0055	90.9086	230.79	165.603	210.805	22.9255	56.2594
	AT1G08390	6.92538	7.14387	6.37824	7.63303	3.86889	3.681	3.36133	3.69858		3.20473	0.587908	0.618903	1.28584	0.322847	1.22091	0.163968	2.18169
	AT1G08400	5.2209	5.25761	3.43148	4.67689	4.41869	4.75639	4.10429	5.07096		1.98581	0.648193	0.400523	1.00502	0.576625	0.902751	0.170231	1.76197
	AT1G08410	9.43563	10.5496	9.47809	10.3523	16.3594	19.5701	18.477	17.7393		1.93198	1.69346	1.6359	0.401767	1.98308	1.90841	3.06063	1.72288
	AT1G08420	30.1178	29.2031	30.3356	26.8934	43.3676	38.8507	35.3918	36.8414		1.49262	2.49837	2.06193	2.18715	4.09893	1.88135	7.74395	4.65573
	AT1G08430	2.45543	3.2393	1.7633	6.08203	2.01552	0.93046	2.12075	1.51444		0.665134	0.351741	0.576761	2.70283	1.00084	0.478407	0.559077	0.413504
	AT1G08450	37.7705	41.6347	168.41	57.9574	63.653	25.1743	28.4653	26.7418		7.06389	5.96201	19.3767	5.94654	2.9066	3.05523	3.50767	2.52465
	AT1G08460	16.9099	13.8091	18.4816	12.8169	21.4812	15.5251	18.476	20.0469		3.01561	1.26021	1.24337	2.09308	3.67744	2.23338	0.935455	2.18704
	AT1G08465	17.968	18.0069	17.326	13.9648	16.9342	15.8576	21.262	16.0068		2.28948	0.245374	2.28897	2.54006	2.18692	1.10501	3.65245	3.76627
	AT1G08470	9.77956	13.5396	7.33071	9.87439	7.96053	6.1247	8.68795	7.40034		0.390541	0.722679	0.115408	0.805139	0.837751	1.04698	2.4247	1.34609
	AT1G08480	91.4114	89.9055	114.283	106.607	85.4886	84.3909	101.439	92.3733		1.50149	3.39224	3.41795	10.2813	7.84888	15.5743	8.18293	9.99233
	AT1G08490	60.1913	53.2216	62.3616	51.1492	70.315	72.8668	74.7865	71.0246		0.731212	6.72327	4.88023	2.18878	3.18446	6.41818	8.25708	1.47964
	AT1G08500	3.12793	3.15018	2.44432	2.74939	0.351719	0.460826	0.524636	0.246873		0.895242	0.626579	0.926996	0.780628	0.343657	0.143413	0.48463	0.183808
	AT1G08510	69.1228	76.6534	80.3973	79.6053	46.1806	56.2773	50.6653	51.4559		5.92702	5.67509	10.75	12.586	2.54944	5.33091	5.16525	2.29525
	AT1G08520	210.883	177.437	187.878	159.249	107.797	83.859	85.4649	82.5421		21.0677	7.55899	20.7686	5.05045	8.0805	21.2117	1.02549	3.68336
	AT1G08530	21.8903	22.1548	25.9477	25.115	6.46307	7.47068	5.87449	7.622		2.68058	3.40478	5.95403	4.05725	2.30951	0.834957	1.32394	1.92666
	AT1G08540	122.749	109.352	90.1748	101.466	51.8758	52.7541	56.193	51.5514		8.81796	6.60804	3.21655	2.41245	7.07698	7.91246	7.24962	0.279321
	AT1G08550	74.6971	49.5043	50.8885	45.6446	53.8781	61.5855	52.498	48.9727		3.01412	6.38345	3.09988	0.526195	1.34774	11.5006	5.2771	3.91032
	AT1G08560	13.2638	11.3224	9.69238	6.69009	5.43817	5.15038	4.56792	5.31395		0.662787	1.53423	1.18856	1.47127	1.45539	1.11437	0.757034	1.89071
	AT1G08570	50.7444	26.7314	49.21	25.0559	62.1647	105.688	84.8885	89.3097		1.6743	4.73477	5.56416	1.15904	5.32426	14.4092	12.6792	2.98019
	AT1G08580	49.0055	69.084	50.3494	65.0028	57.1899	64.7401	68.027	60.6909		5.80689	4.60434	2.26695	7.1588	5.56688	11.567	11.9804	10.2834
	AT1G08590	3.17124	2.81601	2.89334	2.57908	2.64843	1.62484	2.01211	2.55097		1.06419	1.14124	0.637941	1.12493	0.619036	0.284642	0.650913	1.23171
	AT1G08592	4.47595	3.60772	4.53098	3.29419	2.67322	1.77257	3.61115	3.07894		1.36353	0.680409	0.982363	0.192717	1.11999	0.289851	0.735482	1.27384
	AT1G08600	19.1837	16.3219	19.5376	17.5378	22.3109	14.892	19.8863	19.6736		4.02777	1.92	1.81019	2.69075	4.45877	2.93476	2.06222	2.5285
	AT1G08610	7.0766	11.2951	7.90997	12.0004	10.7374	11.4777	12.5937	11.7632		0.541765	2.45746	1.15492	3.05887	1.6301	3.40484	2.93016	2.09639
	AT1G08620	23.8721	24.2378	28.569	24.0521	36.9987	30.4761	37.3533	37.6998		3.42045	2.84997	3.60937	2.78784	5.72592	2.51702	0.345958	2.04564
	AT1G08630	17.3459	4.57457	17.014	5.48363	12.2283	14.9101	14.4171	12.2234		2.93987	1.45098	9.64056	1.58066	2.56287	7.05843	1.92144	2.86383
	AT1G08640	103.955	119.337	76.5294	106.033	52.5628	56.0455	60.9776	56.6417		0.84778	7.66593	5.92126	6.16044	4.25152	6.51454	5.31807	10.0933
	AT1G08650	12.8883	21.7738	14.523	18.9354	6.55216	6.05744	5.62615	7.08759		1.83998	2.18455	1.94682	2.62922	1.57246	1.19334	1.51512	1.9376
	AT1G08660	31.158	29.1364	27.5375	22.4438	8.67948	10.1835	11.5888	12.3191		4.23238	4.09122	6.84793	1.3094	2.17857	1.303	1.44046	2.80862
	AT1G08670	2.15961	2.12528	2.66687	1.52566	0.658641	1.81829	2.44561	2.18122		1.28594	1.10668	0.882354	0.627522	0.464432	0.619987	0.851361	0.0976385
	AT1G08680	30.6817	24.5156	29.6803	27.9139	40.6202	40.7923	41.7465	36.1455		5.89805	2.04637	1.52977	1.80325	6.15187	7.24314	3.73761	4.93867
	AT1G08695	0.774628	0.777787	1.39408	0.606453	1.34191	1.23101	1.69788	1.56998		0.387278	0.721623	0.935087	0.354414	0.791075	0.536402	0.372526	0.7398
	AT1G08700	15.046	16.5339	21.8405	17.9772	16.2158	11.3967	12.1456	15.6429		1.38734	1.04181	3.74416	1.94167	2.31417	2.75973	0.288741	2.32756
	AT1G08710	9.11511	7.62208	8.23008	9.2267	10.9548	12.2042	12.3543	11.0904		2.01234	2.90027	0.214739	2.23279	0.75593	2.56779	2.31485	1.3588
	AT1G08720	17.2162	17.2526	24.5954	16.1131	18.6232	16.3852	16.8874	19.3644		1.01399	0.703988	1.01739	2.31993	1.17187	5.36988	1.61287	1.52289
	AT1G08730	0.548366	1.10266	0.476483	1.31866	0.353896	0.496178	0.371632	1.02905		0.378876	1.10169	0.174864	0.419689	0.236102	0.22541	0.179295	0.551731
	AT1G08750	10.887	14.7431	14.9827	13.6389	10.2127	9.32534	10.7441	9.78185		0.804599	1.3672	1.83112	0.919452	1.3197	1.27637	0.884848	1.58644
	AT1G08760	8.4453	9.52241	11.401	8.97418	13.1387	10.1902	8.99197	10.8045		1.18164	1.79471	3.5384	0.868466	0.750919	0.342903	1.53038	1.60168
	AT1G08770	14.5903	18.4593	12.8995	16.3415	16.6961	17.5298	19.222	20.4719		1.78878	4.63773	2.42889	1.88126	2.25668	1.41586	3.09712	1.68903
	AT1G08780	21.2916	30.9209	23.8732	23.645	26.0102	23.6611	20.8841	24.0868		3.51498	1.57171	3.17065	4.07148	2.10742	4.28475	1.15148	6.1981
	AT1G08790	0.518329	1.17576	1.96671	0.809024	1.0745	0.515153	0.691673	0.994746		0.416119	0.802285	1.21128	0.303799	0.281474	0.290385	0.332712	1.12638
	AT1G08800	19.8779	23.6118	26.8815	25.9085	22.2799	15.8397	20.8229	20.0904		2.83983	5.00951	7.12583	4.06009	4.3887	2.386	0.956935	3.47439
	AT1G08810	15.2339	14.35	10.6363	11.825	7.48582	6.06152	9.28284	7.74486		2.87768	0.846602	1.72353	2.75421	2.98081	0.822928	1.90848	1.15235
	AT1G08820	23.1513	24.235	27.2997	24.8102	31.7028	29.8986	34.6271	37.1593		2.43516	3.04606	3.68027	1.53543	1.12273	4.15896	5.17383	1.15238
	AT1G08830	35.4948	58.2074	47.2891	63.0412	92.0291	132.785	71.202	111.056		6.39408	7.31386	10.4716	4.23658	6.52056	26.1015	6.5684	11.3486
	AT1G08840	6.80988	10.3987	5.76822	6.91018	7.01349	8.14024	6.01912	8.66037		0.0905923	0.828249	1.58351	0.647822	0.872953	2.11579	1.16653	2.22045
	AT1G08845	5.79083	8.15791	5.49287	6.18948	7.37016	7.18435	6.93937	6.81981		1.39254	1.11891	2.01524	0.638305	0.602352	0.200582	1.77297	1.39154
	AT1G08860	0	0.262199	0	0.269564	1.05827	0.173047	0	0.196891		0	0.184344	0	0.170951	1.35603	0.0356422	0	0.098343
	AT1G08870	0	0	0	0	0.267168	0	0	0		0	0	0	0	0.276065	0	0	0
	AT1G08880	72.6933	92.9823	72.1249	96.3973	47.1213	57.7275	58.8224	55.2028		8.46771	7.99422	0.77238	4.707	2.54571	12.743	2.15379	1.466
	AT1G08890	13.6464	9.73897	8.90009	9.68217	3.76293	4.35105	4.62291	3.71856		3.80728	1.30003	0.0786063	2.45249	0.690661	1.26859	0.772936	0.738222
	AT1G08900	25.9778	20.6134	37.5158	25.3389	43.9533	41.6191	27.3444	28.6916		3.59408	2.29432	3.46334	5.683	8.54659	3.33845	2.848	4.73994
	AT1G08910	9.08677	10.167	13.1497	10.3588	9.06219	8.85746	10.9788	7.33302		0.320184	2.52929	2.22379	1.3809	2.12648	1.99147	1.97045	1.09349
	AT1G08920	9.22019	13.2812	8.40304	12.1641	34.5573	31.0868	34.144	38.4616		0.74029	0.401709	1.75659	1.58282	16.4715	11.8767	15.8929	6.73076
	AT1G08930	143.717	120.991	222.453	159.513	221.724	219.691	208.639	198.929		20.2652	9.09872	23.627	13.333	31.8634	23.5754	21.839	5.4612
	AT1G08940	6.80273	9.36243	11.7487	9.91552	6.7843	8.43019	7.67561	10.331		0.766509	1.16261	2.3939	1.45859	1.00319	0.850815	2.12444	1.31949
	AT1G08950	0.285568	0.157128	0.244496	0.217795	0.127474	0	0.159881	0		0.241916	0.0149354	0.256327	0.0958417	0.0367261	0	0.00848946	0
	AT1G08960	7.95247	8.9629	6.66964	8.64273	3.95699	3.36186	3.02289	3.2556		2.31331	1.56523	1.31569	1.57336	0.676938	1.45405	0.689975	1.10521
	AT1G08970	22.7578	23.5083	30.3136	27.2598	17.8765	20.05	19.6634	20.5624		2.02739	1.92509	4.55831	1.20091	3.90869	5.33161	1.75638	3.5749
	AT1G08980	66.5914	41.4581	55.2539	41.7474	32.0751	28.297	33.67	34.1328		5.28296	3.80466	4.72419	1.01831	2.29045	7.58518	1.53054	2.69338
	AT1G08990	1.97638	2.37959	0.775339	2.48592	0.772565	1.32719	1.48641	1.05823		0.588053	0.901594	0.029262	0.928454	0.188872	0.437433	0.291761	0.156652
	AT1G09000	8.97045	6.79845	6.42315	5.12834	6.73264	4.84643	6.08998	7.56662		1.77767	2.30086	2.38143	1.16039	1.82812	0.643421	0.588158	1.67197
	AT1G09010	56.422	48.311	56.1689	45.1231	51.6143	47.6718	50.4354	51.3622		3.49614	5.29363	6.3708	1.15974	1.67078	4.00581	4.01019	2.23009
	AT1G09020	29.9967	25.9135	29.1868	29.6445	20.3946	23.7797	20.4497	24.7265		3.97633	4.87976	1.33073	2.48811	0.0971129	0.818723	3.05068	2.58223
	AT1G09040	2.78584	2.88393	3.67678	4.45064	4.38268	4.64762	4.36291	4.35523		1.1101	1.0611	0.470533	0.820999	0.158721	1.46105	0.786107	1.14992
	AT1G09050	5.51648	5.41924	5.25425	5.24887	5.38989	5.28065	6.0594	5.07113		0.596488	0.915535	1.93995	1.17619	1.43398	1.45283	0.663424	1.27738
	AT1G09060	25.4881	21.428	29.6536	21.8326	38.9972	39.0511	42.8002	36.6275		3.21392	2.88541	2.687	3.54436	7.80893	11.3195	4.13329	7.68279
	AT1G09070	80.6538	58.5328	129.122	78.1036	285.423	426.159	379.65	339.795		9.54043	5.71871	17.1363	12.0499	43.2639	76.5971	15.4267	42.494
	AT1G09080	4.30971	2.96806	6.62666	4.78359	30.4235	24.8209	26.9607	29.8082		1.49839	0.374348	1.10451	0.442917	10.2612	4.39449	1.89674	5.54321
	AT1G09090	5.57177	10.3815	4.16227	5.7089	7.38454	12.5492	15.7129	21.9479		1.1876	3.21319	1.16044	0.737967	1.73519	3.68779	3.18164	2.64381
	AT1G09100	15.8757	20.8397	18.7979	25.2626	35.791	36.821	41.9979	42.1113		4.24885	2.39434	1.52602	4.54853	2.31673	8.16298	7.33852	4.40382
	AT1G09110	5.28787	3.64772	4.85135	3.65976	7.12954	5.05636	6.19666	7.47234		1.18318	1.81473	1.74917	1.49564	2.16431	1.0089	1.80863	2.12227
	AT1G09130	149.261	147.133	143.105	158.005	202.133	220.241	185.339	181.168		3.89805	6.78795	8.91545	1.40728	9.37773	11.8452	2.09452	13.2426
	AT1G09140	63.3589	57.0635	65.2524	57.332	119.566	109.74	107.284	109.866		4.55885	4.6133	7.23973	0.683307	1.78477	11.8593	4.0166	15.917
	AT1G09150	28.6793	32.1429	28.3947	30.0018	22.4702	26.3458	23.2012	27.2712		6.22858	4.11532	2.9389	2.24509	6.71574	2.17759	3.2815	2.89371
	AT1G09155	0.705444	0.972937	0.791793	0.739082	0.760031	0.288474	0.371632	0.750741		0.0848781	0.629946	0.7407	0.00772004	0.632995	0.120868	0.179295	0.469439
	AT1G09157	0	0.35958	0	0.217795	0	0.286184	0	0.146971		0	0.209003	0	0.0958417	0	0.192091	0	0.0320674
	AT1G09160	20.7456	27.8351	21.2671	22.0603	10.9165	10.8124	12.7119	16.1482		1.48829	0.54833	1.14647	4.98301	1.70512	0.759338	3.43472	1.25037
	AT1G09170	1.4912	1.07499	0.699432	1.60292	0.388646	0.893127	1.05829	1.47362		0.716494	0.802855	0.238748	1.4696	0.293221	0.965776	0.436729	0.747141
	AT1G09176	0.165378	0.357757	0.334674	0.513787	0.267168	0.173047	0.580958	0.845967		0.0376792	0.33197	0.333283	0.330713	0.276065	0.0356422	0.381264	0.63188
	AT1G09180	0.780028	0.831618	0.650301	2.39137	2.30769	3.35739	1.82673	3.02829		0.30255	0.168006	0.119576	0.539601	0.154353	1.03804	0.795517	1.1843
	AT1G09190	2.52815	1.77299	2.3814	2.63085	3.217	2.54263	3.77202	3.62778		1.36953	0.191939	1.06728	0.386644	0.321721	0.992168	2.04396	1.24752
	AT1G09195	4.33921	4.82798	9.99292	5.80568	8.69587	5.49329	3.97938	4.51537		2.04192	0.420947	2.05086	0.302605	2.20976	1.69516	0.797319	0.585273
	AT1G09200	69.5877	109.605	76.0035	99.9937	10.3805	10.8221	10.0286	10.5346		4.14888	14.8874	16.674	3.89228	1.14514	3.72393	3.70485	1.92255
	AT1G09210	98.3435	141.029	171.832	161.764	76.4305	67.4576	50.7853	72.7985		3.25703	9.9621	23.6401	16.8617	12.3323	16.0584	7.21702	7.10412
	AT1G09220	1.89231	1.2289	1.7863	2.39137	1.05182	1.93689	1.12025	2.17202		0.753883	0.75121	0.408651	0.539601	0.224427	0.142913	0.495057	1.20704
	AT1G09230	25.6996	20.1144	20.4489	24.8198	21.3358	23.4288	22.9207	18.8513		3.87413	3.42338	4.01967	1.60369	2.50969	5.22119	3.91847	0.699082
	AT1G09240	11.3839	5.66187	13.4238	22.0036	2.08222	3.91611	3.59568	1.1212		0.496452	2.54697	2.78565	3.60598	0.89634	2.45678	1.61177	0.516475
	AT1G09250	9.93975	12.9177	15.8049	10.1527	7.82121	8.13065	8.09239	9.02961		0.295881	2.62651	1.17589	1.14523	2.65557	1.21337	0.331983	1.8305
	AT1G09270	37.5903	45.0817	47.3214	40.0974	38.6181	39.7113	42.0086	45.6209		4.07536	6.60883	5.23344	2.65709	3.77562	3.80344	1.07367	1.72944
	AT1G09280	20.2425	16.557	22.0353	15.7253	21.402	22.0445	22.3945	20.8266		1.94086	4.28625	1.19371	0.875186	3.04928	2.99688	2.18258	1.52446
	AT1G09290	10.667	12.1538	10.1485	12.2689	15.7183	10.2036	14.523	14.6339		0.937386	1.67776	2.15364	1.17561	1.46183	1.03651	0.953917	1.71569
	AT1G09300	6.79342	8.96796	6.94576	13.3305	26.6403	29.7282	26.7802	28.7343		1.2732	2.4359	1.27736	2.35807	2.14917	3.44203	1.38195	3.29314
	AT1G09310	1116.57	1269.02	655.126	1062.28	137.501	228.481	335.782	298.943		169.71	218.402	186.555	83.7824	16.3513	77.73	102.618	56.1732
	AT1G09320	118.486	84.5308	52.1663	61.6531	24.134	24.7241	40.1168	40.4097		6.21238	17.1416	6.62367	14.9673	6.74459	4.52561	16.2826	4.5964
	AT1G09330	53.7326	72.5946	67.4311	74.5111	32.4996	38.8235	29.6762	34.2722		8.95627	9.66791	3.48266	8.1827	5.29791	2.71847	1.09028	2.28044
	AT1G09340	358.46	338.949	215.101	334.37	262.194	280.714	281.334	284.199		32.5908	24.8161	3.48323	30.1293	54.8258	48.9774	27.6273	45.4903
	AT1G09350	1.05473	0.646146	0.134968	0.364924	0.127474	0.288474	0.585711	0.714126		0.383439	0.530024	0.0543355	0.425324	0.0367261	0.120868	0.409762	0.153247
	AT1G09370	0.165378	0.209634	0.189731	0.166107	0	0.173047	0	0.146971		0.0376792	0.0931393	0.154225	0.0632247	0	0.0356422	0	0.0320674
	AT1G09380	0.78851	0.409677	0.502727	0.823863	0.440945	0.401946	0.753924	0.843363		0.485014	0.291695	0.527616	0.447343	0.499925	0.113913	0.516668	0.387981
	AT1G09390	11.2778	8.46087	11.9031	8.65951	4.09164	2.3031	3.15509	3.76503		1.27469	0.856991	1.52255	2.41139	2.12879	0.435942	1.40374	0.987262
	AT1G09400	0.889812	0.939061	0.962947	0.697849	0.788931	0.530642	0.431043	0.296898		0.407641	0.0756378	0.177991	0.211071	0.512138	0.423615	0.348802	0.270838
	AT1G09410	3.99896	1.38468	1.97248	2.16505	1.22049	1.68363	1.94995	2.51705		2.01013	0.729845	0.505816	0.103256	0.400006	1.19234	1.27271	0.360577
	AT1G09415	25.9552	19.2637	31.5176	21.1521	13.5135	13.7643	10.6417	10.0768		1.65875	2.26141	2.41492	0.714338	4.40483	3.31853	3.2271	2.5915
	AT1G09420	11.8273	8.45214	20.5353	9.38681	24.8154	19.0847	17.9604	15.411		0.919602	2.56027	1.12016	0.466801	4.46901	3.64781	1.85331	1.04228
	AT1G09430	97.0409	74.6003	128.072	81.2518	131.282	110.26	109.485	110.679		2.60932	10.4376	2.20562	3.92857	5.7899	22.2062	15.8321	11.4729
	AT1G09440	17.0175	13.0067	16.2615	11.6325	11.4251	8.61618	12.532	9.30597		3.50775	2.32415	1.47987	1.15257	2.8414	2.82729	0.564931	2.36987
	AT1G09450	2.00593	1.88637	1.70886	1.53811	0.918658	0.663856	0.534179	0.441412		1.71428	0.41931	0.393972	1.42122	0.675284	0.466446	0.25625	0.0911796
	AT1G09460	7.49546	7.36452	10.1332	6.55147	6.05536	7.39831	5.56771	8.01905		1.21451	3.46659	3.43898	0.708914	3.78223	2.77799	3.35893	2.48635
	AT1G09470	2.68117	2.8963	2.52878	2.17337	1.79841	0.631003	0.645525	0.561143		1.04013	0.495623	2.0927	0.716024	1.04729	0.210357	0.447894	0.263184
	AT1G09480	2.12318	2.92363	1.3369	4.44104	3.91722	9.54079	5.95213	7.86165		0.405763	2.07487	0.544657	1.71286	1.9285	1.69801	2.05537	2.2785
	AT1G09483	0	0.157128	0	0.217795	0.317847	0.281165	0.539571	0.650869		0	0.0149354	0	0.0958417	0.374358	0.0568002	0.533774	0.4779
	AT1G09486	0.165378	0.632087	0.22566	0.554288	0.271458	0.55385	0.750207	1.15416		0.0376792	0.18837	0.172648	0.294914	0.210015	0.704258	0.780537	0.21894
	AT1G09490	15.4514	15.3803	16.9003	17.5024	37.6725	46.7982	40.5649	42.3723		1.86218	2.22565	0.621326	1.41289	6.98531	3.1782	4.1542	4.35311
	AT1G09500	2.311	2.23943	1.19667	10.7165	326.093	610.742	284.343	343.366		1.53001	0.300674	0.990408	3.5888	9.38134	76.2486	11.5937	34.684
	AT1G09510	0.986	1.20948	1.63457	1.24733	6.27111	6.93335	6.48431	4.76746		0.211546	0.18934	0.859363	0.365619	1.65668	1.45919	1.06047	0.711544
	AT1G09520	12.2576	13.3288	24.7921	15.4437	19.5809	18.8217	17.4462	13.8332		1.99942	1.45138	6.31515	1.89612	1.00361	4.53471	2.99728	1.35297
	AT1G09530	24.9114	29.1292	35.7225	29.6216	8.7071	6.81294	6.49309	7.32677		6.46395	2.42212	5.59365	1.36846	2.17552	1.30169	1.72034	1.01699
	AT1G09540	0.589491	1.11003	0.575838	0.650288	0.127474	0.867949	0.482376	1.12093		0.0773505	0.355629	0.188515	0.451073	0.0367261	0.269773	0.292474	0.947339
	AT1G09560	80.535	95.1466	225.688	168.427	342.185	246.031	255.145	321.28		9.02551	7.40982	22.879	6.35927	30.2312	27.2474	34.3121	38.0818
	AT1G09570	81.6013	56.3117	83.4164	46.5279	66.3128	64.1167	73.5522	76.8856		9.14791	5.47085	13.642	9.34122	9.86545	7.55593	10.3073	5.37428
	AT1G09575	5.76494	5.0555	6.09817	2.53886	1.97091	1.53485	2.61748	2.74431		1.71349	1.08756	0.446227	0.306843	1.08853	0.171512	2.24157	1.38204
	AT1G09580	10.0144	11.7805	5.13204	10.6381	2.81918	4.54249	3.9225	5.35777		1.27028	3.18008	0.684766	2.11419	0.209962	0.989485	1.3084	1.72137
	AT1G09590	82.4163	142.306	89.2415	133.497	58.6471	73.5359	71.5387	74.1131		8.47236	11.031	6.71316	7.23356	9.42035	2.54795	9.89215	1.58529
	AT1G09600	0.452462	0.472636	0.568479	0.212883	0.199089	0.173047	0.159881	0.146971		0.294415	0.551029	0.287638	0.0608068	0.0860006	0.0356422	0.00848946	0.0320674
	AT1G09610	6.28433	5.07923	7.95585	5.18896	6.76723	6.07558	8.20815	5.30039		1.60526	2.56491	0.804409	1.24862	1.56559	2.31555	0.646282	1.62842
	AT1G09620	93.3677	104.222	89.9846	92.3711	96.7879	94.8103	111.569	98.5632		7.97152	6.4709	4.2709	13.2849	4.42476	6.15192	12.148	5.41055
	AT1G09630	11.8178	14.0347	21.2703	14.1483	5.12708	5.05605	3.91949	6.08066		1.31235	1.50792	2.18334	3.28611	1.54402	1.01947	1.83194	0.481352
	AT1G09640	136.964	182.87	156.588	171.431	225.393	236.207	246.85	218.933		4.94619	24.8277	8.8242	6.59585	1.22641	31.0329	24.2535	13.9063
	AT1G09645	21.3467	23.6725	30.7953	23.7923	18.9088	18.9149	21.4327	20.4163		3.60668	0.957838	0.945578	3.68293	2.30942	3.00626	7.61303	4.43498
	AT1G09650	0.329217	0.996864	0.260175	0.870254	0.290416	0.521068	0.322564	0.40885		0.0722513	0.374105	0.128331	0.935742	0.14144	0.445649	0.173188	0.411062
	AT1G09660	20.6113	26.2594	19.1359	20.9686	17.7421	18.5142	20.8366	19.6114		0.868738	2.7417	3.83262	1.50011	3.09949	3.08849	4.01809	1.58461
	AT1G09665	0.165378	0.207182	0.281249	0.166107	0.222368	0.236491	0	0.370477		0.0376792	0.0735573	0.192179	0.0632247	0.200121	0.14577	0	0.2219
	AT1G09680	2.1572	1.82494	3.11968	1.56255	3.57638	2.29623	2.38024	2.01826		0.992145	0.763156	0.679795	0.643116	2.14695	0.554456	0.933412	0.401332
	AT1G09690	134.791	197.192	130.243	185.174	108.655	140.018	125.255	126.171		13.8744	15.4051	1.29529	13.4335	15.6618	14.1001	9.13669	3.94508
	AT1G09700	6.55107	7.94907	6.85022	6.30746	6.88527	8.95104	8.28723	8.56482		1.02814	1.46068	1.85176	0.755487	2.80765	1.34986	3.08075	1.52005
	AT1G09710	5.37506	3.16882	2.3083	3.18348	5.20767	7.29124	7.83708	6.55645		0.968375	0.593095	1.00248	0.356007	0.2429	3.03622	0.493625	1.35853
	AT1G09720	0.56116	0.267114	0.362476	0.166107	0.269234	0.921721	0.854034	0.677197		0.280798	0.208578	0.40964	0.0632247	0.193325	0.286019	0.7421	0.200614
	AT1G09730	19.038	18.3114	25.0289	17.1665	26.297	22.7355	24.5128	22.1234		2.75816	2.08441	5.7832	4.9589	1.2921	3.57889	3.76858	3.98093
	AT1G09740	33.775	40.3448	48.5767	56.8473	109.581	104.021	104.603	125.071		2.84111	2.53103	3.56715	4.10336	6.11325	27.2778	16.1832	11.5412
	AT1G09750	140.152	148.528	131.865	98.5359	16.517	14.0088	16.0585	11.1573		11.6715	9.53783	6.28007	18.3284	5.7614	8.60451	4.64554	0.775448
	AT1G09760	37.734	40.233	40.1932	36.8113	37.205	36.6166	35.0062	37.9087		1.70199	3.10071	7.32445	2.59524	2.07765	3.19383	8.58297	5.9495
	AT1G09770	79.9974	70.6787	83.5466	71.4701	153.392	160.611	149.331	152.061		1.69871	0.698653	10.6726	3.75366	9.2992	14.2091	6.87859	2.31462
	AT1G09780	152.694	184.315	163.173	171.883	101.961	113.22	113.285	123.426		16.2658	10.5602	17.0247	20.3874	7.07155	11.0046	10.8424	6.8109
	AT1G09790	0	0	0	0	0.454976	0	0.214027	0.363241		0	0	0	0	0.616052	0	0.0991452	0.41717
	AT1G09794	4.75331	3.8235	4.49023	6.22767	7.70944	9.16913	7.56171	8.49279		1.75398	1.36372	1.09007	1.00208	0.382043	2.08795	0.871696	1.21177
	AT1G09795	48.4036	51.2536	35.6481	46.0855	54.068	52.8012	64.148	58.7594		7.03394	0.839706	4.54067	4.04971	0.237442	3.29307	7.17128	6.05424
	AT1G09800	7.54216	7.30731	5.44825	6.0609	5.35888	4.44833	6.53351	4.83492		2.60191	1.62011	1.87077	0.875686	1.29211	0.350417	1.95248	0.596783
	AT1G09810	7.50105	9.75316	9.96695	8.34989	6.32647	6.82185	6.88026	6.76978		1.49508	1.89294	2.256	0.821416	1.44062	0.969083	0.210766	3.08659
	AT1G09812	1.0536	0.576943	0.735019	1.31638	1.7105	1.32495	3.24014	2.0472		0.385848	0.106951	0.511152	0.13354	1.53291	0.634516	1.81833	0.849727
	AT1G09815	12.2617	17.7897	19.491	18.217	21.2085	17.6073	13.7056	16.4396		1.14781	2.45132	1.47665	0.659632	1.68731	3.09548	2.27457	1.43174
	AT1G09820	4.22794	4.17621	5.36305	4.60902	5.13539	6.04565	5.85251	5.04105		0.526749	1.53788	2.28398	0.452172	0.468711	0.424603	1.84552	1.38241
	AT1G09830	18.4031	22.9569	21.0165	20.8578	14.2419	13.6539	14.8551	11.5956		3.7111	5.22257	0.617945	2.51346	2.30377	1.56682	0.87721	2.39148
	AT1G09840	23.246	22.9795	25.527	21.4706	16.9009	16.696	16.0234	21.0556		2.69782	2.3472	2.42217	2.43548	0.699708	4.87129	0.695048	1.1618
	AT1G09850	26.5376	30.322	22.4424	37.9257	24.389	31.2755	29.5483	38.5911		4.10783	3.0124	2.95613	5.77225	3.66156	3.5917	4.23918	3.72413
	AT1G09860	1.80868	1.78171	1.85562	2.47346	1.97726	1.49186	2.07756	3.63556		1.14194	0.331941	0.319061	1.0835	0.435498	0.76526	0.245197	1.11893
	AT1G09870	13.2509	14.8874	20.5472	15.4099	16.4025	15.8007	15.3231	15.5895		2.70799	3.96784	1.63558	3.19117	2.76192	0.670202	3.85164	0.734125
	AT1G09880	1.63076	1.49296	1.51054	1.08956	1.23321	1.22444	1.12297	1.2902		0.857618	0.872187	0.660023	1.00421	0.992589	0.581365	0.312783	0.259179
	AT1G09890	1.04142	2.69927	1.29015	0.796437	0.574251	1.24557	1.18896	0.720366		1.07452	0.688708	0.406971	0.480589	0.332022	0.830716	1.01997	0.181814
	AT1G09900	15.4863	15.1945	11.6336	13.5577	11.3362	9.24023	11.6674	7.95874		1.43344	0.684456	1.30041	3.56159	3.03133	3.37933	1.81113	0.890378
	AT1G09910	18.3566	15.1411	17.696	14.6649	21.8431	19.1613	22.1725	21.594		1.50731	3.1914	1.40114	3.17711	0.722753	0.790414	1.77083	1.97008
	AT1G09920	33.812	27.4429	36.6346	31.7193	27.9883	36.0129	30.6239	35.4814		5.92494	5.04968	2.28368	2.56344	3.35885	3.31482	2.8788	1.51963
	AT1G09930	0.165378	0.267114	0.32413	0.269564	0	0.173047	0.214027	0.146971		0.0376792	0.208578	0.151319	0.170951	0	0.0356422	0.0991452	0.0320674
	AT1G09932	5.47973	7.15547	8.15862	10.7709	0.901322	1.01741	1.23435	3.97321		1.49665	1.19726	3.70333	1.61429	0.238486	0.845155	0.425033	0.971005
	AT1G09935	0	0.157128	0	0.232497	0.267168	0	0	0.239899		0	0.0149354	0	0.184062	0.276065	0	0	0.0599675
	AT1G09940	17.1559	14.1251	18.5789	15.4102	14.9998	17.4183	15.3376	13.5712		4.45341	0.847523	2.42532	0.302748	4.10833	4.29365	2.79931	1.94898
	AT1G09950	0.220176	0.157128	0.134968	0.52002	0.328369	0	0.485002	0.702374		0.102025	0.0149354	0.0543355	0.459455	0.161211	0	0.572192	0.356085
	AT1G09960	1.5207	2.10885	1.43486	1.97434	3.34755	3.61591	3.72023	3.9017		0.20019	1.11301	0.547874	0.245852	0.700624	2.20225	0.454669	0.165128
	AT1G09970	63.8649	80.3277	86.1862	106.585	151.956	163.453	153.774	173.427		13.0927	7.41716	6.35997	7.75551	4.45152	28.7037	10.3086	14.3395
	AT1G09980	28.7114	28.5976	28.8665	22.3387	24.11	20.635	23.0644	25.3433		1.63486	5.56567	2.05453	1.31943	4.12485	0.937398	3.20751	1.35122
	AT1G09995	5.35181	6.27601	6.17273	3.87245	4.66859	3.87302	4.87276	5.7109		1.37151	0.811363	0.835452	2.27764	0.574181	1.03051	1.37011	1.07946
	AT1G10000	0.364052	0.409677	0.317732	0.496444	0.537458	0.281165	0.539571	0.246873		0.152383	0.291695	0.262027	0.178637	0.0702427	0.0568002	0.533774	0.183808
	AT1G10010	0	0	0	0	0	0.236491	0	0.190393		0	0	0	0	0	0.14577	0	0.0455449
	AT1G10020	13.1668	12.4999	13.2822	13.6756	12.3625	10.4627	11.7007	11.9944		2.698	3.33463	2.32441	4.53439	1.37482	0.384763	1.00127	3.52589
	AT1G10030	14.2638	18.5111	15.1781	15.0363	9.04566	7.77926	11.2377	8.96387		3.06531	1.0679	1.46048	0.390382	2.13294	1.29919	1.70489	2.32081
	AT1G10040	2.47474	2.81458	2.27272	1.70756	2.68002	1.52806	2.83843	2.56412		1.02157	0.730673	0.962056	0.460319	0.327626	0.741467	0.971255	0.808546
	AT1G10050	6.53275	5.9313	10.0223	7.77547	6.8462	7.09335	6.76106	7.34499		1.03446	1.62006	1.55452	0.767488	0.978636	3.12143	0.454859	1.54829
	AT1G10060	17.8417	17.8595	13.1634	14.543	10.5765	11.4891	10.7306	11.8529		2.7443	2.90773	0.402821	1.62837	3.43635	2.93696	0.657857	2.07608
	AT1G10070	25.0167	9.68756	31.904	12.3759	19.574	14.748	12.0736	9.5063		6.27596	2.38354	7.84088	1.96741	5.74246	4.29493	1.13885	1.59191
	AT1G10090	25.0248	23.557	25.1771	21.6363	11.9629	15.6015	14.0937	12.3024		1.5488	2.88808	1.39089	2.30108	4.34609	2.67894	1.41667	3.6603
	AT1G10095	1.87261	1.67949	2.45167	1.93814	1.28324	1.63718	1.60595	1.75977		0.517078	0.401125	1.61299	0.472972	0.68758	0.268113	0.387108	0.362143
	AT1G10100	0	0	0	0	0.173874	0	0	0		0	0	0	0	0.108085	0	0	0
	AT1G10110	0.541388	1.0792	0.789208	0.989232	0.653184	0.733932	0.48563	1.1607		0.055562	0.725185	0.451764	0.297379	0.301778	0.097129	0.33951	0.837912
	AT1G10120	9.68674	10.0701	8.53264	7.65313	7.61392	3.54251	4.447	5.67052		0.913811	0.671801	2.03479	0.557645	1.23951	0.661393	1.13803	1.03932
	AT1G10130	31.4847	28.7662	43.3429	29.272	28.5387	18.9515	21.6204	20.0603		3.72529	4.84026	4.04964	2.54592	2.83298	4.67994	3.05907	5.08102
	AT1G10140	25.0367	16.0904	24.4423	18.0915	32.6438	42.8671	42.5602	41.4592		9.12187	1.17982	4.68409	1.60489	8.11882	9.44019	3.37707	9.51742
	AT1G10150	22.511	15.6495	21.2623	13.2456	17.568	15.6858	16.0931	14.1115		1.63297	1.40588	1.25914	2.83854	5.39869	1.50095	5.9608	2.93598
	AT1G10155	2.10778	0.529807	1.56883	1.02955	1.65207	1.21714	1.43423	2.79779		0.952899	0.220661	0.450221	0.276841	0.294647	1.18838	0.683585	1.56504
	AT1G10160	4.09916	4.32007	3.54014	3.84473	16.6118	14.8484	13.1498	15.6627		0.867526	0.654385	1.56359	0.228891	5.56766	5.86967	0.862231	1.52911
	AT1G10170	22.9999	20.6644	29.1515	23.481	228.626	295.386	235.237	232.036		1.56609	1.30152	0.544494	1.40083	43.1036	100.706	11.9584	30.3861
	AT1G10180	11.615	12.689	12.322	12.2407	13.0184	9.30328	9.49375	9.96819		1.0668	0.549979	1.43343	1.15254	3.16203	2.79253	1.97927	1.27747
	AT1G10200	95.4557	66.6205	111.917	66.5025	25.6761	20.8304	27.5897	26.4668		2.70518	2.00243	5.14744	4.911	4.71951	7.92778	0.609219	5.74633
	AT1G10210	5.53273	3.23161	7.66032	4.62667	6.55687	4.29139	4.21334	4.54318		2.32466	0.954212	1.80336	0.772859	1.98902	0.506077	0.510103	1.73138
	AT1G10220	1.47315	1.93701	1.07223	1.92045	1.83914	2.07519	1.44318	0.936814		0.275005	1.64726	0.79242	0.293554	0.570571	0.329939	0.322931	0.475255
	AT1G10230	7.32987	12.6982	7.89667	11.0394	6.82071	7.26032	6.40766	6.8445		2.55359	1.45091	1.44604	1.27199	0.27523	1.58256	2.97031	1.21954
	AT1G10240	8.57728	7.20993	6.87936	8.58996	7.7801	8.69649	9.31353	6.7476		1.35809	0.292576	1.46741	1.05197	1.30296	1.40908	2.48552	2.67736
	AT1G10250	0	0.209634	0	0.166107	0	0.173047	0.268337	0.201023		0	0.0931393	0	0.0632247	0	0.0356422	0.194447	0.125651
	AT1G10270	10.3853	12.6463	9.80037	12.6717	18.1949	20.1681	22.3715	20.863		2.09507	1.48032	2.70765	2.84881	1.50896	1.48894	3.68415	0.302514
	AT1G10280	3.84463	4.71593	4.46724	4.74921	5.19661	4.15047	5.26199	4.99996		1.14148	0.442551	1.2757	0.454508	0.176831	0.521825	1.58693	1.57249
	AT1G10290	58.3106	55.9734	61.6186	56.6397	56.5173	60.4558	48.8541	60.1926		6.27731	2.93988	4.57604	3.95178	2.30432	4.71652	2.70268	5.23981
	AT1G10300	0.309588	0.307569	0.423362	0.374329	0.127474	0.299753	0.539999	0.309089		0.194688	0.245724	0.0446318	0.205891	0.0367261	0.257176	0.423797	0.319883
	AT1G10310	19.1565	18.5702	22.1735	21.5117	15.0643	13.7273	14.143	11.8546		2.25289	2.10186	3.64676	4.26484	4.83544	1.6302	1.85348	2.10673
	AT1G10320	9.7657	10.6229	9.5473	12.4922	13.616	9.47004	12.5887	13.4098		1.76436	1.71722	1.23588	4.63098	2.07054	1.4429	2.27903	1.15174
	AT1G10330	1.09631	2.51663	3.34598	2.26274	1.32561	1.13955	0.911222	1.61064		0.292591	1.30703	0.237667	0.64521	0.405393	0.91769	0.284499	0.765979
	AT1G10340	2.48645	3.10954	54.0846	4.42236	3.44458	0.773764	0.895958	0.681856		0.835022	0.889909	4.08677	1.58729	1.17864	0.730654	0.556214	0.0896323
	AT1G10350	10.0451	10.7995	18.3179	10.6621	7.1775	7.35459	8.69671	7.03553		0.855097	1.341	1.07892	1.73859	1.95296	1.85165	0.895431	2.10464
	AT1G10360	42.1272	45.5563	35.3429	40.0348	13.6448	13.6079	10.7449	12.047		7.65892	1.58844	8.4196	3.54452	4.04075	4.52956	1.09105	3.60124
	AT1G10370	17.6291	32.1471	6.06785	54.9191	66.2973	75.1206	142.075	92.0273		2.94937	6.95915	0.734825	1.39469	21.2573	7.46156	21.333	16.4721
	AT1G10380	4.11361	5.96307	5.32766	4.59334	3.97151	3.69881	4.4313	4.99576		1.59827	0.424851	2.33003	0.795379	1.33409	0.233152	2.1984	1.32346
	AT1G10385	0.165378	0.267114	0.281053	0.166107	0	0.173047	0	0.146971		0.0376792	0.208578	0.20132	0.0632247	0	0.0356422	0	0.0320674
	AT1G10390	43.801	41.336	41.2443	34.0239	62.6931	52.7045	65.7264	57.3693		1.44563	1.9352	3.51601	0.625049	0.485282	4.9533	7.69911	9.82145
	AT1G10400	0.860738	1.18786	1.62244	0.232497	0.850025	0.286184	0.576259	0.337573		0.64275	0.456935	1.13549	0.184062	0.531326	0.192091	0.572597	0.030658
	AT1G10410	31.6213	34.4229	51.4131	48.6453	66.9031	68.0517	66.0751	64.8463		4.74552	7.16752	1.2531	5.8677	6.2075	2.64148	5.78048	3.99274
	AT1G10417	1.65569	1.45374	4.01619	1.53904	1.10093	1.75197	0.839496	0.523511		0.185485	0.557742	0.277953	0.359141	0.626717	0.372747	0.740919	0.135974
	AT1G10419	3.89606	3.42249	4.09224	2.77627	3.01157	2.41253	4.08204	3.32145		1.21235	2.14139	0.206941	0.64818	2.09187	0.841507	0.94053	1.17705
	AT1G10430	17.2957	20.5838	21.9554	20.8903	22.4785	25.0595	22.2817	25.7417		0.896312	2.70108	0.752556	4.38647	2.66996	1.75329	2.11352	1.63382
	AT1G10450	15.9026	16.5963	15.1386	16.1648	24.132	22.2373	27.9076	27.0162		2.43863	3.07246	1.02922	3.34946	0.841334	3.36459	2.90135	1.85413
	AT1G10455	0	0.212125	0	0.269564	0	0.173047	0	0.190393		0	0.111106	0	0.170951	0	0.0356422	0	0.0455449
	AT1G10460	0.73909	0.68187	0.556693	0.63305	0.623837	0.621133	0.971717	0.677197		0.269677	0.108102	0.221937	0.716593	0.627174	0.108839	0.593411	0.200614
	AT1G10470	33.3729	37.2904	40.6955	40.4522	91.8222	99.2214	90.8831	88.3132		4.34372	3.72294	1.32394	2.08077	7.62498	9.89095	3.47908	7.18954
	AT1G10480	1.67829	1.71248	2.80262	2.64046	1.53114	1.17358	1.81154	1.83182		0.541945	0.419095	0.888849	0.135261	1.07889	0.599329	0.488374	0.659434
	AT1G10490	20.1732	24.2455	23.6744	24.0489	41.946	39.801	42.8053	37.3612		3.30002	4.01555	3.33742	5.29002	0.78207	11.3883	4.93435	1.81718
	AT1G10500	59.8162	59.2714	71.8575	72.091	85.1773	89.2028	72.4791	82.2754		3.36066	1.73621	5.52725	6.97423	4.88184	5.35464	7.3884	4.76542
	AT1G10510	40.6266	51.7426	35.1475	44.6929	40.3777	41.7016	44.5232	37.3683		1.74484	4.05665	4.66396	3.54468	1.76243	3.25203	4.68848	5.90618
	AT1G10520	1.15648	1.20401	2.04459	1.26411	0.997623	1.0042	0.536874	1.01331		0.360239	0.59766	0.234391	0.413435	0.463158	0.261155	0.38856	0.0925566
	AT1G10522	65.7119	55.2483	47.0156	55.1718	55.5049	64.7165	91.4594	75.8598		6.91313	6.0427	0.961669	7.74249	15.8594	29.4703	2.18359	16.7594
	AT1G10530	3.03833	3.17159	1.9091	3.21731	3.74142	4.20337	2.66988	4.30232		0.785835	0.904369	0.821986	1.9614	0.896169	0.587782	0.694611	1.64376
	AT1G10538	0.575109	0.367397	0.390871	0.166107	0.220452	0.229657	0.263435	0.146971		0.375095	0.367621	0.383888	0.0632247	0.19146	0.099778	0.169646	0.0320674
	AT1G10540	1.93436	2.21335	3.73923	2.28328	2.6097	1.06377	2.0894	1.64478		0.649007	0.831176	1.99074	0.49515	0.650581	0.850312	0.517617	0.545267
	AT1G10550	2.90981	3.08114	1.68557	3.39337	0.415615	0.236491	0.31525	0.448468		1.17348	1.43978	0.840121	1.07395	0.457482	0.14577	0.258841	0.206637
	AT1G10560	1.01781	0.472274	1.80642	0.259901	0.537458	0.173047	0.317534	0.28951		0.630661	0.279862	0.186003	0.120939	0.0702427	0.0356422	0.146305	0.144033
	AT1G10570	23.1216	19.9103	23.2908	23.3817	20.8317	18.8948	21.3029	18.5602		0.169259	1.78757	3.29966	1.26721	1.49435	2.76546	0.614652	4.49793
	AT1G10580	25.2779	32.5399	22.3773	33.5153	31.103	36.5537	33.0282	35.7501		3.43756	5.87242	2.77062	1.12994	7.19006	4.50033	1.37365	2.61751
	AT1G10585	3.36232	4.59483	4.71026	28.4544	68.3287	96.338	63.47	84.8544		0.710786	1.98596	0.398188	3.85602	20.35	11.3627	7.59102	7.46139
	AT1G10586	0	0.516149	0	0.554288	0.163022	0.173047	0	0.146971		0	0.309004	0	0.294914	0.0243952	0.0356422	0	0.0320674
	AT1G10588	6.42768	5.24748	6.507	4.06705	6.13968	4.94265	9.06076	6.91715		1.69036	0.893005	1.46866	1.49732	0.858283	1.01929	0.996474	0.294981
	AT1G10590	71.7273	88.5093	90.1793	98.7595	86.0907	80.9983	78.6753	82.1891		11.6573	3.537	8.14929	2.32194	5.31105	10.562	0.924506	6.82339
	AT1G10600	25.6897	22.9621	25.4314	20.7134	18.4385	20.148	18.0645	20.8734		3.73176	1.51082	2.18639	1.6469	3.97202	2.43964	1.3746	3.65144
	AT1G10610	6.78707	4.35961	5.75866	5.97116	13.4703	15.0869	15.3078	16.3701		1.69647	0.907641	1.84627	1.02954	1.54067	4.38026	4.15734	3.64703
	AT1G10620	0.357391	0.47447	0.396114	0.269564	1.34342	0.668974	1.12296	0.831457		0.270425	0.188193	0.142526	0.170951	0.383341	0.584702	0.605025	0.336586
	AT1G10630	55.8081	69.173	69.4716	70.3543	30.7913	30.4772	32.1134	36.446		8.50346	9.70084	8.40448	1.31344	7.67684	5.66927	2.65849	1.60123
	AT1G10640	2.05494	2.88171	2.65104	3.10451	0.930029	1.13535	0.47956	0.629112		0.485342	1.56717	0.834195	0.491669	0.678979	0.18305	0.327094	0.375042
	AT1G10650	14.4561	13.9068	10.9173	12.2716	18.4001	21.9975	22.5645	20.9446		1.33512	2.65668	1.7501	1.25324	1.20942	3.7102	0.98353	0.75186
	AT1G10657	5.76525	5.97781	5.73097	7.45987	4.47416	4.27599	4.01448	3.64542		1.38563	1.88481	1.26483	1.14023	2.07694	1.42776	0.80666	1.0769
	AT1G10660	35.4587	25.1668	32.534	29.1134	57.5504	62.0617	62.0915	62.8692		4.44019	1.34963	2.78581	4.30667	7.47637	1.57942	7.98089	3.59861
	AT1G10670	132.636	135.048	115.721	143.693	82.1372	93.8363	102.069	106.433		3.74271	12.2738	11.7521	6.98076	3.63014	15.117	16.1375	3.70189
	AT1G10680	8.33721	4.66129	4.73853	3.41127	4.29449	3.44341	6.25618	5.46968		1.65231	1.18818	1.25494	1.2406	0.50745	1.52606	1.55341	0.948683
	AT1G10682	80.4179	58.3763	70.9687	66.3052	46.5953	47.6291	50.0728	51.4932		15.8026	4.34352	22.8903	5.71158	9.10905	13.3368	7.69141	8.68082
	AT1G10690	5.76301	2.15194	7.6693	3.72114	3.24282	1.86295	2.17763	2.97939		1.27887	0.213534	0.891593	0.546945	0.751733	0.605918	0.384167	0.891463
	AT1G10700	31.9348	30.8667	33.6368	36.3566	18.6105	17.5529	18.4584	20.2274		1.87293	2.182	2.46605	3.87142	3.06303	4.94021	3.20823	1.49607
	AT1G10710	0.472292	0.691802	0.134968	0.166107	0.267168	0.173047	0.369327	0.146971		0.212654	0.57046	0.0543355	0.0632247	0.276065	0.0356422	0.225687	0.0320674
	AT1G10720	20.6565	26.5693	30.6797	21.0524	23.0161	17.1056	16.9497	16.2793		1.47835	0.731733	2.15626	3.8023	9.05124	1.46829	2.32435	2.6839
	AT1G10730	5.84791	4.23675	7.34961	7.77052	6.04588	5.14514	4.7898	4.77372		1.39135	0.421274	0.979357	1.31239	1.21356	1.82649	1.35334	1.6324
	AT1G10740	22.9287	20.6603	24.2146	20.9607	29.0231	30.1096	23.6536	27.3595		4.59092	1.20521	2.09156	1.46427	0.706682	1.71635	0.350575	2.74696
	AT1G10747	0.165378	0	0.499434	0	0	0	0	0.305471		0.0376792	0	0.649786	0	0	0	0	0.207798
	AT1G10750	1.03836	0.9823	0.689264	0.771988	0.339532	0.509998	0.911103	1.05902		0.684609	0.584446	0.443221	0.245844	0.234624	0.139339	0.365844	0.862401
	AT1G10760	234.454	142.816	216.589	154.253	89.7015	85.623	115.791	88.0265		9.02429	12.8818	13.2225	16.8539	1.15604	17.5161	9.56345	8.41951
	AT1G10770	1.61483	0.472636	1.39755	0.710634	0.443437	0.460826	0.588424	0.294151		0.244615	0.551029	0.688391	0.496745	0.289843	0.143413	0.203769	0.0616417
	AT1G10780	3.08665	3.63839	3.66958	2.36407	1.84772	1.37811	1.98984	1.88219		0.67288	0.73468	0.329484	0.697458	0.643165	0.507389	0.824603	0.586675
	AT1G10790	0.40554	0.157128	0.487021	0.670501	0.163022	0.4643	0.531676	0.419354		0.449844	0.0149354	0.119572	0.120521	0.0243952	0.356164	0.176423	0.302484
	AT1G10800	0.635484	0.467644	0.471676	0.488476	0.127474	0.505235	0.268337	0.190393		0.395823	0.292751	0.305862	0.308493	0.0367261	0.0703539	0.194447	0.0455449
	AT1G10810	1.34184	1.55686	0.89144	0.417786	0.934055	1.02451	0.908563	1.09578		0.130145	0.666731	0.530525	0.402577	0.326215	0.426835	0.510091	0.822399
	AT1G10820	12.0374	16.276	12.8125	13.4017	9.31718	6.40973	8.80657	8.93889		1.66516	0.616937	0.952275	1.48813	1.86178	2.01687	2.0262	0.891513
	AT1G10830	40.9868	40.3056	28.8391	35.205	12.7141	16.2557	18.3329	14.8578		3.15762	5.7143	0.369889	0.906754	3.54378	2.46953	2.79003	2.31499
	AT1G10840	66.4048	69.8356	71.9688	77.7016	107.73	112.11	109.018	105.591		3.5732	2.37459	6.72583	6.19645	6.25728	4.5027	5.7159	7.46876
	AT1G10850	9.84355	11.5958	10.0909	9.05921	11.2917	7.75279	11.2078	10.2987		2.35474	3.49964	0.765479	1.80671	1.13243	1.28252	4.55394	1.39383
	AT1G10865	27.5589	30.8786	43.0805	40.9003	91.0193	91.0023	95.0761	94.1128		1.12613	3.85573	3.10512	2.54315	5.13605	14.7567	9.45041	5.34034
	AT1G10870	10.7228	10.6553	8.08802	9.1597	7.44904	6.27495	7.04751	8.79789		3.61811	1.2891	1.61056	1.42015	0.426844	0.399538	0.486227	1.43823
	AT1G10880	0.165378	0.157128	0.180196	0.259901	0	0	0.214105	0.246873		0.0376792	0.0149354	0.0992459	0.120939	0	0	0.0997079	0.183808
	AT1G10890	64.1798	47.4997	58.7612	41.9826	63.1117	46.799	58.6436	54.1213		3.66036	2.81482	7.76057	2.21264	1.09248	6.47975	3.8987	3.68803
	AT1G10900	17.8409	22.3537	15.9008	18.522	23.4355	23.7331	25.3043	28.998		3.70411	3.88024	1.51276	1.46765	0.914577	1.51123	1.64783	2.78817
	AT1G10910	26.8524	23.561	19.7497	23.1994	19.0378	18.2809	20.1618	16.4455		4.06053	1.12796	0.665618	3.19572	3.25398	3.46192	4.14172	2.47304
	AT1G10920	6.87857	6.42486	7.60035	6.81472	14.7643	13.4025	12.1225	11.4993		1.56257	0.953017	0.948143	1.01808	3.29806	2.00871	1.14442	2.25241
	AT1G10930	16.3744	14.1558	12.8122	15.4778	3.52815	4.41502	3.17085	3.9148		3.14396	2.72065	1.71044	1.08506	0.680329	1.14373	1.22046	2.12327
	AT1G10940	79.364	71.2546	75.8267	69.0345	115.211	102.291	100.867	118.988		3.00207	8.01004	2.88089	8.73769	12.9115	6.99921	8.06515	7.96438
	AT1G10950	112.691	126.527	125.413	110.382	88.9249	84.0607	88.4487	89.2795		1.86037	14.4131	13.4781	7.33336	12.4528	5.5207	3.36227	9.21948
	AT1G10960	538.209	444.186	371.752	485.362	275.175	312.59	353.474	353.387		43.7486	32.9019	17.2765	19.7477	26.0844	72.9006	35.1207	42.0813
	AT1G10970	63.6002	37.6324	36.7394	30.0088	39.2085	34.4334	47.1539	48.5427		7.06556	1.64074	7.88711	4.53227	8.51529	13.3457	4.09126	5.98653
	AT1G10980	0.165378	0	0.317732	0	0	0	0	0.196891		0.0376792	0	0.262027	0	0	0	0	0.098343
	AT1G10990	3.88411	7.87853	7.68776	8.08864	3.64809	2.9255	1.97505	3.47024		1.40306	1.69538	1.57566	2.9898	1.84359	1.05582	0.592623	1.62354
	AT1G11000	7.20485	6.17241	7.75873	4.4294	3.71365	3.61186	4.2235	3.94332		0.0979029	1.21944	1.00584	0.400459	1.47161	0.678399	1.64749	0.932724
	AT1G11020	10.7331	10.8176	15.0724	12.4917	14.7499	12.0868	16.5276	13.6452		2.44349	2.0951	1.89754	1.74798	2.12565	3.5566	3.84939	2.18014
	AT1G11030	0.657351	0.789897	0.544285	0.361095	1.10318	0.714603	1.23159	1.29831		0.141714	0.43203	0.369936	0.0841635	0.528858	0.516626	0.642331	0.217608
	AT1G11050	9.08355	7.23397	7.11491	7.96558	10.2434	11.3819	13.9548	13.2176		2.37429	3.26316	0.920701	1.1102	1.41838	2.61754	2.72979	2.68536
	AT1G11055	1.26838	1.04227	0.53121	0.697849	1.11233	1.04824	1.12855	1.29317		0.458024	0.515773	0.614405	0.211071	0.939029	0.370491	0.472101	0.37703
	AT1G11060	9.0486	12.1752	11.542	12.4683	10.8942	13.0951	13.2006	11.5581		1.11798	0.691634	1.63943	1.33391	2.99958	2.21453	3.559	1.63892
	AT1G11070	4.31481	10.8548	2.31019	5.48133	1.79004	0.878718	2.03753	1.10368		3.46852	2.63926	0.69161	1.48287	0.751998	0.514567	0.947008	0.632891
	AT1G11080	1.64809	2.18856	2.45898	1.49936	2.08796	0.750748	2.02925	1.17953		1.83869	1.20079	0.72369	0.576912	0.928496	0.530459	0.252927	1.18403
	AT1G11090	6.93639	10.2564	7.44226	8.80916	6.74975	6.42547	6.36515	8.90469		0.865975	4.23878	0.210906	1.03679	1.73846	1.63145	1.74288	1.86704
	AT1G11100	1.92129	2.56585	2.25629	1.86526	3.87693	3.44127	2.4227	4.67945		0.824956	0.644844	0.387795	1.28124	0.670902	0.276144	1.40213	0.798305
	AT1G11112	0.466563	0.312312	0.317732	0.284791	0.624795	0.224876	0.367049	0.309089		0.312431	0.143839	0.262027	0.175403	0.440053	0.06051	0.348039	0.319883
	AT1G11120	1.12631	1.13999	0.648158	1.25506	0.749281	1.00043	1.06836	1.49953		0.72594	0.602766	0.140274	0.58243	0.373542	0.612766	0.355758	0.745712
	AT1G11125	0.220176	1.10178	0.683889	0.449865	0.163022	0.342661	0.31525	0.351975		0.102025	0.0973356	0.10796	0.231209	0.0243952	0.286565	0.258841	0.287805
	AT1G11130	7.63814	8.89527	7.41143	10.1195	3.84775	3.60832	4.32468	5.64782		2.18716	1.70652	3.38238	2.42133	1.28953	1.18073	0.809062	2.02437
	AT1G11145	0.539159	0.422834	1.04399	0.721226	0.199089	0.173047	0.479953	0.234096		0.315706	0.335883	0.508751	0.172966	0.0860006	0.0356422	0.0241197	0.117522
	AT1G11150	0.393865	1.15163	0.271224	0.606453	0.396664	1.07797	0.854324	0.750625		0.31351	0.0506	0.25062	0.354414	0.219582	0.741076	0.419094	0.386484
	AT1G11160	0.926603	2.37385	0.551986	1.42132	0.440945	0.500689	1.45201	1.7996		0.84967	0.578033	0.319966	0.98648	0.499925	0.203722	0.789749	0.669299
	AT1G11170	3.17603	3.40596	4.02617	4.38843	11.1934	10.8282	11.0512	11.6309		0.261855	0.741939	2.37421	0.692173	2.5615	3.10323	0.793674	0.780862
	AT1G11175	13.5556	7.09079	11.6483	7.66942	22.5623	23.3739	24.3493	23.791		2.5217	1.94409	2.79863	0.649428	4.38643	4.37067	2.43605	3.62441
	AT1G11180	15.1156	13.901	12.6098	13.4648	9.40034	7.25471	6.08321	7.27872		1.1368	2.62677	1.11769	4.14297	2.48657	1.73639	0.295363	2.22988
	AT1G11185	5.43818	7.06584	4.52778	2.11268	1.04338	1.66745	1.23707	1.31691		1.53843	1.34144	1.69095	1.03011	0.396543	0.342975	0.692992	0.316788
	AT1G11190	2.23944	2.8164	3.11043	2.65469	1.48029	1.64814	1.06558	2.10204		1.233	0.372537	1.06561	0.675435	0.763894	0.860381	0.40736	0.305934
	AT1G11200	15.1214	14.325	17.9963	16.5596	15.6547	17.4503	15.0077	15.2681		4.46105	3.05944	0.982651	2.84781	1.30707	3.42714	0.858929	4.19282
	AT1G11210	19.8609	7.19656	31.596	10.298	3.7111	3.05936	3.23092	2.9361		3.75816	0.921587	3.65529	0.922228	0.223315	0.771091	0.976664	0.947296
	AT1G11220	0.719561	0.629389	0.507251	0.532186	0.209928	0.224876	0.53675	0.43695		0.313192	0.05615	0.224718	0.196708	0.081385	0.06051	0.264795	0.145872
	AT1G11240	25.4224	29.3307	27.778	27.0072	22.4539	29.1719	27.0694	28.8474		2.13335	2.70102	3.60851	3.11263	3.34526	3.76414	2.19366	2.07127
	AT1G11250	0.165378	0.264751	0.170995	0.166107	0	0.173047	0	0.288004		0.0376792	0.110863	0.0354004	0.0632247	0	0.0356422	0	0.118975
	AT1G11260	156.93	44.9689	203.899	38.8006	78.1399	55.8537	47.9508	35.5592		23.2585	12.6183	10.7544	4.85087	31.4018	13.4548	21.105	9.23717
	AT1G11270	17.6084	7.97422	20.8449	6.2823	10.4848	8.05925	7.32033	6.72127		4.97008	2.21725	3.83652	1.24524	1.38933	1.25306	2.47765	0.46993
	AT1G11280	10.0952	14.6017	9.06786	14.6639	15.0548	13.1962	18.2093	15.1425		0.165602	0.978049	0.469658	3.0605	4.45726	3.31692	1.90925	2.63622
	AT1G11290	3.91729	2.3649	3.29849	2.76825	2.87395	2.94048	2.34086	2.80258		2.49344	1.62493	1.50502	0.962459	1.09956	1.12251	0.925893	0.703834
	AT1G11300	15.2815	9.77132	31.998	12.2363	20.9042	9.79381	11.4096	8.66173		1.11672	1.6815	4.25651	1.26474	2.493	1.00561	1.80623	1.86113
	AT1G11310	80.7969	63.1226	264.08	91.0906	202.686	96.6327	85.2548	91.0807		3.01181	2.1302	3.82645	11.7702	13.5317	10.2274	10.3533	8.57596
	AT1G11320	3.80278	3.92466	4.60245	4.53822	3.02018	3.81508	2.38619	3.79453		1.09151	0.829044	0.712317	0.27291	0.994556	0.579712	0.571716	0.745942
	AT1G11330	15.2209	22.568	87.999	48.5858	86.1189	49.9172	45.8689	41.4172		3.56413	2.94554	11.3604	4.93254	16.4217	5.87733	8.62891	7.31857
	AT1G11340	2.69731	2.59597	2.77879	2.26994	2.27134	2.4195	3.04416	2.94867		0.66034	1.5371	0.411371	0.419615	0.849197	0.892196	0.295236	0.958125
	AT1G11350	16.0249	18.8667	20.6631	16.3991	7.26033	7.69935	8.38022	5.80602		2.80802	3.84125	4.07797	0.642102	0.781306	1.61511	1.16844	0.472913
	AT1G11360	23.181	20.4046	21.9748	22.7896	20.3501	20.067	19.6457	18.7575		3.65214	0.991462	1.75683	1.86668	2.57441	4.4752	1.6028	1.58536
	AT1G11362	3.13327	0.422072	0.34023	0.686515	0.360914	0.414488	0.159881	0.541294		0.731958	0.262433	0.177272	0.449956	0.445986	0.253196	0.00848946	0.210964
	AT1G11370	0	0	0	0	0	0	0.268184	0		0	0	0	0	0	0	0.193697	0
	AT1G11380	39.3154	20.2699	40.0049	20.7321	17.3938	16.6784	15.4195	20.8059		9.5621	2.48193	8.48823	7.17136	1.07952	4.44736	2.45764	2.3286
	AT1G11390	13.3118	13.019	14.3575	14.05	13.0129	14.5765	14.9592	13.9346		2.94635	0.23093	0.622996	0.638978	1.19908	1.8735	3.02265	0.41601
	AT1G11400	12.5951	10.0711	13.1071	10.76	52.4145	64.83	54.7237	59.853		1.52255	1.45291	1.31989	3.84674	7.41707	8.46403	0.707862	6.89589
	AT1G11410	10.8846	13.4081	7.51014	14.2646	15.189	18.8143	20.7527	16.1505		5.57784	0.902132	1.58668	2.95506	3.0031	1.0667	1.77433	4.16439
	AT1G11420	1.98748	2.35272	2.19761	1.5882	2.48143	1.27988	2.19543	2.12495		0.661051	0.969219	0.791561	1.00295	1.25785	0.340467	0.682786	0.661368
	AT1G11430	123.719	136.796	108.775	126.605	50.2722	50.6815	52.6925	45.8357		11.2978	2.44732	8.87507	2.87807	8.92908	7.29227	4.47927	3.07459
	AT1G11440	8.37345	8.92696	7.53484	11.2763	4.46596	3.83555	6.32655	6.15738		1.32632	0.696531	1.91522	1.06967	0.34954	0.483653	2.00966	0.810307
	AT1G11450	3.09022	7.01193	3.43019	1.06395	0.926566	1.01922	1.01175	2.20781		1.20438	2.52246	1.47815	0.391274	0.732658	0.279168	0.493524	0.872239
	AT1G11460	0.364052	0.262199	0.620259	0.166107	0.174843	0.173047	0.159881	0.234096		0.152383	0.184344	0.534536	0.0632247	0.113994	0.0356422	0.00848946	0.117522
	AT1G11470	0	0.459765	0	0.166107	0	0.173047	0	0.201023		0	0.375996	0	0.0632247	0	0.0356422	0	0.125651
	AT1G11475	37.8825	60.1055	37.2609	57.0561	60.5696	59.6601	68.6083	64.2783		7.63764	6.04785	0.102069	6.62346	16.3874	3.88988	6.56172	6.4685
	AT1G11480	34.5644	30.813	39.029	28.771	49.3035	49.2377	48.2224	52.8285		4.43106	2.31167	1.46325	0.751447	4.96913	7.26621	1.67977	3.35359
	AT1G11482	1.0529	1.82268	0.601389	1.51268	0.720569	0.818189	0.642582	1.10537		0.433934	0.24428	0.302417	0.883133	0.930055	0.353888	0.187118	0.677888
	AT1G11490	0.391263	0.207182	0.354613	0.166107	0.127474	0.224876	0.32236	0.301529		0.266968	0.0735573	0.461112	0.0632247	0.0367261	0.06051	0.288312	0.182497
	AT1G11500	0.514365	0.673735	0.961584	0.382902	0.316188	0.654387	0.539906	0.65371		0.38423	0.299831	0.508005	0.133695	0.221796	0.347175	0.354503	0.307047
	AT1G11510	0	0	0	0	0.313995	0	0	0.196891		0	0	0	0	0.360978	0	0	0.098343
	AT1G11520	1.65207	1.179	1.96369	1.33937	2.72681	3.69249	3.43132	3.6699		1.0035	0.896716	1.28818	0.217798	0.249532	1.46006	1.0169	1.28941
	AT1G11530	50.6254	28.767	35.7921	24.9158	40.3908	46.4007	41.7117	43.1377		4.20853	3.18867	1.03045	2.90255	5.93858	8.94337	2.61662	2.31927
	AT1G11540	3.90406	3.25169	4.89336	2.13296	4.4895	3.03936	3.72922	4.93471		1.30178	0.373256	1.05308	0.992272	0.282459	0.388214	0.570191	0.919058
	AT1G11545	25.7656	31.647	20.088	21.4874	1.30107	2.07291	2.71182	2.71968		4.81511	6.88294	6.10324	6.40496	0.71898	0.853025	0.36791	0.693385
	AT1G11560	0	0	0	0	0.163022	0.299753	0	0		0	0	0	0	0.0243952	0.257176	0	0
	AT1G11570	0.751755	0.789438	0.519546	0.660584	1.01339	0.850024	0.898406	1.37357		0.349446	0.207895	0.499921	0.467801	0.84359	0.740789	0.444145	1.17129
	AT1G11572	0.466563	0.207182	0.134968	0.411946	0.127474	0.448934	0.159881	0.190393		0.312431	0.0735573	0.0543355	0.161319	0.0367261	0.122398	0.00848946	0.0455449
	AT1G11580	36.3637	41.8393	39.648	30.673	35.5425	31.3385	34.7903	44.064		2.47608	8.34632	15.0511	2.5713	11.5327	5.47027	5.69431	5.23292
	AT1G11592	6.97556	7.03498	4.70893	5.2973	5.96955	8.90457	8.25711	8.90067		0.624234	1.87289	0.927643	0.381555	1.40726	1.10553	2.9426	1.44408
	AT1G11600	0.962931	1.42867	0.306462	0.614422	0.328369	0.286184	0.159881	0.146971		0.715519	0.685819	0.0658664	0.491119	0.161211	0.192091	0.00848946	0.0320674
	AT1G11608	0.213535	0.157128	0.134968	0.217795	0.127474	0	0.159881	0		0.0462087	0.0149354	0.0543355	0.0958417	0.0367261	0	0.00848946	0
	AT1G11630	6.40605	6.45985	5.98524	6.59943	5.02895	5.72559	6.75943	6.22352		0.404553	1.64818	1.9207	0.341906	1.59503	1.43864	1.87879	1.73464
	AT1G11650	184.167	179.043	174.026	187.598	219.727	250.51	226.248	229.652		2.1317	11.5015	14.2821	16.0876	23.1626	18.6373	14.5542	14.8323
	AT1G11655	1.5461	1.20961	0.502727	0.217795	0.127474	0.173047	0.214105	0.146971		0.134862	0.363011	0.527616	0.0958417	0.0367261	0.0356422	0.0997079	0.0320674
	AT1G11660	30.4994	32.8291	36.1505	29.6648	35.9718	34.6184	33.4073	33.2758		2.71599	2.36857	5.17419	3.53509	4.78529	2.11671	3.67008	4.59376
	AT1G11670	18.7788	22.8226	10.0835	15.9458	6.91926	8.79643	12.9675	13.7222		4.24911	3.13984	2.11853	1.54001	2.24301	3.21981	2.01968	3.77335
	AT1G11680	74.9615	77.5441	69.6671	70.9601	74.9233	72.0851	83.8304	76.1016		8.83551	4.66239	0.622426	3.13957	5.00614	4.44423	5.1868	4.66421
	AT1G11684	3.48008	2.32703	4.32636	2.66598	2.69048	2.37149	4.94343	4.79817		0.163705	0.960457	0.908282	0.179364	0.48589	0.63464	1.89839	0.706188
	AT1G11690	0	0.377225	0	0.269564	0	0.173047	0	0.201023		0	0.4035	0	0.170951	0	0.0356422	0	0.125651
	AT1G11700	11.1745	16.1486	8.67106	11.9182	3.36179	3.9797	7.26821	3.84012		0.765429	3.29605	2.00119	1.23136	1.1596	0.482126	1.60572	1.17909
	AT1G11710	2.15688	4.07519	1.83264	2.90357	3.15387	3.77871	3.78423	3.54486		0.52232	1.20626	0.338704	0.108369	1.79537	1.3963	0.332583	1.34049
	AT1G11720	27.279	29.5163	11.8028	26.6526	15.9363	16.5102	18.7753	20.0433		5.09475	1.34435	3.56093	2.44111	2.41239	2.76977	1.70655	0.673754
	AT1G11730	1.21949	0.582492	0.870281	0.508501	0.422143	0.478293	0.811891	0.806844		0.417991	0.271479	0.674844	0.222677	0.305582	0.339762	0.606865	0.224475
	AT1G11735	1.43316	1.4045	0.281053	0.59253	0.563153	0.173047	0.482093	0.460889		0.484254	0.723218	0.20132	0.618909	0.422508	0.0356422	0.438234	0.32597
	AT1G11740	7.00972	8.93539	5.49865	5.97445	1.24183	0.522816	0.8054	0.658877		0.671805	2.7576	1.45232	1.753	1.26226	0.217702	0.352664	0.283584
	AT1G11750	116.424	111.44	87.62	101.266	89.6007	87.9703	102.043	86.6159		8.25304	5.8017	5.03481	9.83869	6.81476	5.14685	3.84698	1.97709
	AT1G11755	23.5214	20.7398	22.6998	19.467	20.7298	17.7061	17.759	21.3787		3.93169	1.89486	4.21844	5.03609	3.77241	2.54911	3.27696	1.52856
	AT1G11760	4.20013	5.21581	4.21507	3.14034	4.96545	7.06538	4.8984	5.49197		0.618754	1.79941	0.9893	0.955112	1.92202	2.3134	0.695921	0.307327
	AT1G11770	0.514365	0.516149	1.14262	0.677202	0.775781	0.542124	0.799145	1.01689		0.38423	0.309004	0.882676	0.389579	0.420358	0.438006	0.654172	0.431697
	AT1G11780	12.3035	16.2558	12.2852	13.4244	9.59114	10.9285	10.7148	10.6498		4.49261	4.58931	0.562239	1.78672	2.44756	1.64701	3.54354	1.12401
	AT1G11785	0.377444	0	0.317732	0	0.209928	0.547469	0.268339	0.255023		0.0374192	0	0.262027	0	0.081385	0.262541	0.104925	0.222656
	AT1G11790	23.2704	26.7427	21.8103	24.8448	16.8584	19.5227	15.5424	19.2293		4.54835	2.36402	2.4477	1.08545	3.00977	1.85776	1.17767	1.94035
	AT1G11800	5.69891	5.3839	7.5575	6.94892	7.13433	6.03115	6.00519	4.87639		2.32088	1.60512	1.82354	1.9214	1.46944	2.94348	0.864043	1.50041
	AT1G11810	1.85255	1.7903	2.39663	1.29923	1.61576	0.795404	1.61483	0.818079		1.06147	0.699794	1.6728	0.767409	0.383183	0.330122	0.862539	0.0960395
	AT1G11820	29.0589	27.2284	20.1486	16.5933	20.5946	19.9233	22.0337	20.457		3.60329	5.70294	0.401545	2.35916	5.18211	1.04491	3.44515	1.2015
	AT1G11840	223.176	289.217	184.296	308.651	178.226	201.267	232.479	261.19		13.8502	17.8176	16.6016	47.4068	47.5689	50.0451	37.6316	20.8832
	AT1G11850	83.2925	75.5199	59.7773	40.9114	7.43321	4.72086	6.81697	4.72596		24.1215	9.03173	8.926	5.86078	2.69047	1.4692	1.87507	1.06766
	AT1G11860	515.49	385.873	332.696	378.642	175.171	190.142	183.987	184.238		55.2089	55.4895	17.4207	17.0729	23.454	43.8374	4.67094	29.3737
	AT1G11870	29.2676	26.3869	19.7793	22.5368	19.9636	20.8395	22.2344	21.2618		2.99984	4.39504	1.93618	3.40594	0.680739	5.39587	2.873	1.80012
	AT1G11880	3.88231	4.54856	5.20333	5.53365	5.05381	4.28961	4.18783	3.3831		1.34445	1.38539	0.495226	1.07629	1.53867	1.98997	1.09549	1.0514
	AT1G11890	40.4346	45.0679	50.9014	48.3619	37.4321	39.0924	35.2888	40.7346		3.66082	4.43054	6.66351	8.1508	2.53938	1.64906	5.45316	3.03995
	AT1G11900	4.91366	4.0879	4.76899	4.7626	3.96489	3.04368	3.19539	3.67262		1.54207	1.94524	0.391433	0.4974	0.392806	0.545313	0.669343	1.24565
	AT1G11905	27.9812	19.0782	27.2106	21.2787	33.0369	31.6133	35.5019	36.3613		1.55855	3.25098	4.06875	2.30079	2.93161	3.85688	3.26981	4.48514
	AT1G11910	335.808	289.748	415.082	335.961	421.352	423.533	501.098	478.17		2.46802	25.2762	39.6583	8.99616	18.8609	53.3925	13.6052	46.6615
	AT1G11915	0.594445	0.31743	0.295712	0.400617	0.317847	0.589944	0.418826	0.425356		0.650892	0.170319	0.0993622	0.340528	0.374358	0.51423	0.437226	0.210813
	AT1G11920	1.1494	0.747149	0.28774	0.166107	0.127474	0.286184	0.268184	0.410291		1.11232	0.578521	0.0923589	0.0632247	0.0367261	0.192091	0.193697	0.299609
	AT1G11925	0.345515	0.157128	0.170995	1.4096	0.127474	0	0.159881	0		0.34577	0.0149354	0.0354004	0.487981	0.0367261	0	0.00848946	0
	AT1G11930	40.1088	45.0436	52.6525	48.2732	58.0847	55.9906	49.5401	47.856		2.35522	4.49445	6.02457	5.06239	3.7498	9.62757	5.1326	4.49485
	AT1G11940	6.75408	10.5679	8.57631	7.69603	3.19831	4.22987	4.18167	5.54307		2.51134	0.385295	0.700345	1.9132	1.41312	1.22072	1.49669	0.974794
	AT1G11950	2.99486	3.49049	3.81593	4.01842	2.97419	4.36551	4.19774	2.76561		0.313017	1.20828	0.716147	0.305992	0.330536	1.95146	1.9202	0.748787
	AT1G11960	8.09366	10.0928	11.7735	7.58406	11.7816	8.17364	10.5216	12.6002		2.10045	2.82337	0.762231	1.85938	1.81073	3.70289	1.4816	1.99487
	AT1G11980	0	0	0	0	0	0.380126	0	0		0	0	0	0	0	0.311405	0	0
	AT1G11990	0.165378	0.212125	0.22566	0.306899	0	0.577787	0	0.201023		0.0376792	0.111106	0.172648	0.19224	0	0.537181	0	0.125651
	AT1G12000	52.3011	67.9264	69.9447	61.5488	29.3912	29.0313	29.9055	31.5603		9.07677	7.13715	14.4704	5.27933	7.69477	6.02585	4.98054	4.4952
	AT1G12010	19.5854	8.22285	23.1271	7.6026	9.27332	8.93551	9.06494	12.5615		4.62441	0.615908	15.3492	2.93163	5.56916	2.14752	2.24216	1.36612
	AT1G12013	0.766382	1.09074	0.384908	0.809119	0.127474	0.345261	0.369327	0.824604		0.190736	0.364811	0.257436	0.579485	0.0367261	0.06834	0.225687	0.203043
	AT1G12015	0.357391	1.03798	0.170995	0.453632	0.127474	0.224876	0.263435	0.255023		0.270425	0.525443	0.0354004	0.173395	0.0367261	0.06051	0.169646	0.222656
	AT1G12020	9.09134	12.8162	7.08762	8.279	10.9581	11.4464	10.0427	9.97618		1.89819	2.85372	2.46922	2.4014	2.62054	4.37723	1.3226	1.41076
	AT1G12030	0.978725	1.17046	1.0488	1.53082	4.98673	7.70905	4.001	5.66687		0.188115	0.938013	0.979068	0.389787	0.754452	3.35703	0.996541	1.01858
	AT1G12040	10.69	14.394	6.3396	4.5713	0.527327	2.52965	3.03023	3.93478		3.38726	3.27544	1.89034	1.03243	0.139574	1.24261	3.00843	1.33968
	AT1G12050	39.7316	40.5802	44.975	42.3944	28.9751	31.6318	31.8405	35.9188		4.07826	2.60409	3.66694	5.21176	3.89943	7.82103	8.42959	4.56716
	AT1G12060	1.72672	2.09936	2.46572	1.90639	1.62901	1.37247	2.86624	1.9682		0.746156	0.202016	0.115678	1.01401	1.53275	0.864956	0.681441	0.662014
	AT1G12064	0.220176	0.207182	0.316509	0.217795	0.245728	0.224876	0.265763	0.28951		0.102025	0.0735573	0.21645	0.0958417	0.0866427	0.06051	0.0880952	0.144033
	AT1G12070	0.991655	0.367019	0.667651	0.411935	0.339532	0.490115	0.591112	0.146971		0.900796	0.0964814	0.38932	0.398519	0.234624	0.592234	0.269615	0.0320674
	AT1G12080	52.4094	29.6726	24.9665	11.0886	2.56564	3.54189	4.03945	4.77809		7.75914	4.05739	11.4202	2.22556	0.78729	1.62565	1.07217	1.16449
	AT1G12090	1225.79	1331.51	835.835	1164.14	107.407	129.228	160.128	140.294		76.2222	127.157	82.591	121.238	25.0374	83.7604	39.1058	24.4012
	AT1G12100	1.29051	1.52175	0.395397	0.982387	1.11883	1.07169	0.802749	0.441412		0.607051	0.222474	0.37181	0.539877	0.699395	0.49806	0.446108	0.0911796
	AT1G12110	80.5174	118.249	85.946	105.44	67.0392	49.7776	75.883	69.6822		16.2637	16.455	13.6863	16.6789	15.9906	3.05145	9.63531	9.83405
	AT1G12120	41.3102	34.0336	38.0321	34.7806	52.2043	59.1745	66.0199	60.0014		6.04623	5.15878	2.51365	1.9615	3.23925	2.81788	6.59511	0.752865
	AT1G12130	0.213535	0	0.134968	0	0.127474	0.224876	0.159881	0		0.0462087	0	0.0543355	0	0.0367261	0.06051	0.00848946	0
	AT1G12140	26.9255	25.4525	39.9575	30.11	38.9287	28.0952	34.198	31.5612		3.78936	2.62162	6.40948	0.834512	1.66655	2.39144	3.39676	2.04124
	AT1G12150	3.84463	3.70989	5.24727	2.00102	4.6826	2.34717	3.5828	3.55607		1.14148	1.56054	1.61232	0.751767	3.52863	0.83711	2.27	1.35736
	AT1G12160	4.13159	3.45059	7.12832	2.14578	4.4085	2.36913	2.99006	3.75243		0.579627	0.954406	1.29948	0.12062	1.97061	1.54748	0.548983	0.907372
	AT1G12170	0.32927	0	0.382712	0	0.268303	0	0.428333	0		0.27951	0	0.29041	0	0.187752	0	0.112825	0
	AT1G12180	0	0.209634	0	0.364924	0	0.173047	0	0.146971		0	0.0931393	0	0.425324	0	0.0356422	0	0.0320674
	AT1G12200	11.2538	10.7677	17.4351	15.7204	36.5596	34.2604	23.4522	28.8816		0.490554	1.25689	2.44287	3.97529	8.26222	2.60214	1.59207	5.69976
	AT1G12210	1.92171	1.71843	3.48742	4.18177	21.4084	16.3982	16.4733	13.335		0.501235	0.465097	1.09063	0.831003	2.51195	3.76277	2.37926	0.923566
	AT1G12211	0.285568	0.212125	0.579542	0.315031	1.61401	0.880891	1.12297	1.38733		0.241916	0.111106	0.358174	0.112629	0.835388	0.42507	0.312783	0.9714
	AT1G12220	5.92825	6.96621	13.4283	8.46711	9.46439	6.38601	5.75071	6.57898		1.04635	1.28605	2.44647	1.06294	3.92657	1.18635	2.43185	0.514937
	AT1G12230	98.776	76.5975	76.8453	71.483	51.4772	51.192	54.901	53.6854		4.44642	7.29774	7.72049	3.44571	4.0768	8.73402	5.40332	4.67369
	AT1G12240	53.9784	55.6275	46.0984	47.7741	22.5843	35.1403	24.2961	39.9882		4.1513	6.5294	3.59623	2.80779	4.22236	11.0423	4.28706	4.63271
	AT1G12244	13.5745	10.7293	7.08368	11.4154	4.83528	6.80099	5.09958	6.40107		0.545854	2.45734	2.67186	2.77313	2.06126	1.36367	0.818065	0.734043
	AT1G12250	51.5819	39.6257	39.6126	42.6676	28.4244	37.6285	30.3259	35.2509		6.61116	3.90955	0.640249	3.79472	6.33952	6.5406	5.96911	1.95653
	AT1G12260	0.75157	1.17437	1.04762	0.719127	1.17293	0.979181	0.740923	1.83496		0.755695	0.852076	0.12079	0.637552	0.318858	0.643694	0.375208	1.9333
	AT1G12270	37.6155	44.5644	43.584	41.5097	34.0387	34.453	33.4333	34.7936		8.31567	0.801857	4.66274	2.82823	5.17571	0.846812	6.25499	0.757536
	AT1G12280	5.4528	6.79634	8.47931	6.71918	10.3657	6.51269	8.97383	8.14887		1.14492	2.28537	1.33195	0.762331	2.48827	1.12066	2.82017	1.86254
	AT1G12290	1.86184	1.26966	5.11202	1.97434	4.06452	2.0168	1.84702	1.6325		0.621702	1.22525	1.23227	0.245852	1.3261	0.494324	0.92758	0.37643
	AT1G12300	1.8124	2.27172	1.29286	2.49463	1.33356	1.86531	2.35803	0.762346		0.153443	0.624726	0.693521	0.919388	0.121283	0.696278	0.837991	0.187529
	AT1G12310	57.0579	68.8917	51.2787	60.584	37.513	47.8566	43.5509	41.799		4.43181	4.52781	5.8661	1.57002	6.12324	6.11111	1.20178	2.18563
	AT1G12320	2.90157	3.16529	2.18664	1.759	9.39772	9.19913	3.16535	6.25137		0.628013	2.54715	0.583852	0.171113	3.13179	3.29333	1.78111	2.0707
	AT1G12330	9.14108	9.77286	8.66055	9.40502	5.44867	5.6459	5.95688	3.87563		2.35778	4.23349	0.35365	1.06772	0.858431	3.00947	2.00186	1.23413
	AT1G12340	0.225618	0.262199	0.134968	0.166107	0.127474	0.173047	0.159881	0.146971		0.138379	0.184344	0.0543355	0.0632247	0.0367261	0.0356422	0.00848946	0.0320674
	AT1G12350	16.5958	14.9553	19.4107	18.6478	24.2782	25.3396	27.9253	27.7402		1.34377	0.198228	2.81256	1.10097	2.20783	1.43556	1.83351	1.7953
	AT1G12360	39.9044	34.2965	72.1025	35.7084	55.6067	45.3276	43.2442	44.8422		6.38233	5.2218	0.897458	1.03413	3.36096	1.31796	4.58361	2.68846
	AT1G12370	4.30295	3.77863	3.9383	5.20385	6.46473	6.80423	8.27741	8.02189		1.70302	1.62492	1.45538	0.245349	3.71233	0.73047	1.94387	0.268023
	AT1G12380	2.16452	3.11974	4.13112	2.78432	2.02361	1.53242	2.58924	2.52681		0.962135	0.569246	1.51034	0.546489	0.593848	0.595296	1.35432	0.829649
	AT1G12390	4.86254	3.52789	4.49702	4.81326	5.24629	4.46503	3.90501	3.57136		1.83087	2.00056	0.806815	0.803026	1.08911	1.39426	1.16992	0.590861
	AT1G12400	16.9416	20.482	21.7321	21.2801	15.3316	14.3231	15.1609	14.9186		1.9187	1.63585	3.49078	0.448075	1.47815	2.48151	1.56764	2.78066
	AT1G12410	142.581	126.004	125.236	124.12	120.93	123.408	125.493	128.723		14.5042	7.16299	3.41648	5.96755	11.0425	1.52141	8.66319	5.31206
	AT1G12411	11.3071	8.59515	11.58	8.65647	11.5876	8.02266	11.2051	10.3795		2.27517	1.03997	3.80449	1.86621	2.36658	3.42827	3.43474	0.503961
	AT1G12420	1.77437	3.14662	3.60793	3.12094	6.29791	3.43547	3.97028	3.92978		0.637545	0.44904	1.46073	0.796853	1.94942	0.821007	1.18138	1.97125
	AT1G12430	9.41795	10.5717	14.1337	13.278	8.45654	6.44155	8.01787	4.83321		1.63452	0.246273	2.65149	2.45783	2.7018	0.283951	2.52487	1.69462
	AT1G12440	73.502	64.2639	78.0807	65.6528	120.373	122.796	121.676	111.909		0.883332	2.91339	3.96461	9.95996	6.49449	18.1737	6.93456	2.62338
	AT1G12450	6.58377	5.38719	5.40742	4.57918	2.44671	2.72507	2.88139	3.19886		1.55677	1.81784	1.84939	1.33487	0.929394	1.0442	0.834359	0.462289
	AT1G12451	1.17592	0.574209	0.829123	0.838748	0.397921	0.3991	0.425749	0.502697		0.425433	0.325425	0.231255	0.475885	0.224732	0.381628	0.246904	0.502471
	AT1G12460	7.80272	10.8436	4.49522	9.94377	1.85637	2.25337	3.78072	2.87812		1.40121	2.67876	1.16874	1.66486	0.641609	1.18627	0.275458	1.4622
	AT1G12470	26.4922	29.7166	33.9694	28.7651	33.2172	29.4764	35.0883	27.8968		5.3402	1.75996	2.23921	0.975432	3.47732	5.80921	1.95579	2.2693
	AT1G12480	4.54505	5.50325	4.00125	4.40237	3.97868	7.6697	7.72102	6.65853		0.689678	1.52003	2.20428	1.18699	1.9575	3.51626	2.08367	1.03788
	AT1G12490	0.225618	0	0.134968	0	0.127474	0.288474	0.159881	0		0.138379	0	0.0543355	0	0.0367261	0.120868	0.00848946	0
	AT1G12500	29.883	34.2177	28.2311	32.9719	9.34889	7.90229	8.74296	10.668		1.89384	3.88305	4.39672	5.07972	1.41549	0.276535	0.734414	1.51907
	AT1G12510	0.165378	0	0.207596	0	0.911744	0.971511	0.431043	1.18118		0.0376792	0	0.0827104	0	0.134848	0.693319	0.348802	0.361432
	AT1G12520	17.7361	13.8027	17.6628	18.9788	39.449	44.5705	31.6089	39.5717		4.084	2.57258	3.66105	2.16983	2.16463	2.67783	2.43622	1.78529
	AT1G12530	14.3222	14.7202	18.7833	16.5815	7.37344	10.3157	10.2971	10.0616		2.781	2.99752	4.50066	1.78354	1.81167	2.16222	1.65935	2.59989
	AT1G12550	4.10789	3.97183	4.83738	4.2543	1.57658	2.69323	3.10818	3.88636		0.897215	0.460692	0.509604	0.719258	0.495413	1.35967	0.783053	0.744774
	AT1G12560	9.55783	11.4372	5.09845	7.04881	0.75107	3.97816	3.97949	7.01097		1.25129	1.53275	2.14956	2.86078	0.401897	3.24325	0.763849	2.9904
	AT1G12570	2.45044	4.10558	0.750136	1.81685	0.640661	1.04985	0.635016	0.773016		0.967557	2.64093	0.172622	0.98955	0.32762	0.995773	0.407962	0.147734
	AT1G12580	21.0003	21.1452	25.4396	16.5278	21.3358	19.3293	20.1639	19.9998		2.82622	0.355661	1.47995	1.85529	5.10204	3.85908	2.43251	2.4208
	AT1G12590	2.05972	2.46204	2.49009	1.91436	2.58132	1.40666	1.87457	2.20781		0.533009	0.91771	0.293462	0.906913	0.944162	0.391169	0.667575	0.872239
	AT1G12600	0.40554	0.209634	0.207596	0.166107	0.307599	0.281165	0.475163	0.301529		0.449844	0.0931393	0.0827104	0.0632247	0.272013	0.0568002	0.250719	0.182497
	AT1G12610	0	0.257366	0	0.166107	0	0.173047	0.214105	0.146971		0	0.159526	0	0.0632247	0	0.0356422	0.0997079	0.0320674
	AT1G12620	4.04794	4.02945	3.25528	3.39792	1.87495	2.37782	1.93858	2.15003		1.05035	1.34637	0.719235	0.292714	1.47484	0.86408	2.0201	0.325897
	AT1G12630	0	0.669138	0	0.166107	0	0.173047	0	0.255023		0	0.338975	0	0.0632247	0	0.0356422	0	0.222656
	AT1G12640	19.6813	16.6483	20.486	19.6448	61.3512	64.1473	60.13	54.2651		0.597433	1.65064	2.18191	5.12975	6.84179	6.19321	5.17103	4.77253
	AT1G12650	16.9156	19.5377	16.9977	17.501	28.3832	28.4803	32.1754	29.8701		3.0573	1.86547	2.96262	3.60771	1.81714	3.55999	2.73839	0.945747
	AT1G12665	0.165378	0.212125	0.189731	0.337165	0	0.173047	0	0.385501		0.0376792	0.111106	0.154225	0.205206	0	0.0356422	0	0.204386
	AT1G12669	0.165378	0.157128	0.453781	0.212883	0.199089	0	0.214105	0		0.0376792	0.0149354	0.569683	0.0608068	0.0860006	0	0.0997079	0
	AT1G12670	0.370537	0.629617	1.24431	1.11966	0.313995	0.299753	1.01713	0.355931		0.179131	0.282897	0.611353	0.52525	0.360978	0.257176	0.285124	0.228089
	AT1G12672	0.213535	0.319809	0.134968	0.279525	0.127474	0.229657	0.268337	0.146971		0.0462087	0.187059	0.0543355	0.160885	0.0367261	0.099778	0.194447	0.0320674
	AT1G12680	11.3781	11.1549	11.8365	11.4074	10.223	8.68063	6.88334	11.3308		0.916114	3.26254	2.7951	1.18797	0.781846	1.46337	0.72753	1.51937
	AT1G12700	1.76982	2.80024	2.47836	2.47932	1.0329	1.40505	2.24358	1.66958		1.03227	0.826919	0.198073	0.723789	0.520285	0.15871	0.258519	0.746151
	AT1G12710	12.6782	5.82403	8.76713	8.03027	7.34539	6.43306	8.0227	8.20172		3.84092	1.43173	0.653041	0.576385	2.34327	1.1371	1.53087	0.565029
	AT1G12730	4.3946	3.77994	4.467	5.25727	3.05365	3.74878	3.63857	2.90966		0.437594	1.39614	0.614963	0.760799	0.297442	0.62616	1.69131	0.506323
	AT1G12740	10.7632	15.4065	3.35596	7.04788	5.84456	5.40842	12.0967	12.8919		3.68965	2.16159	1.55025	0.977731	1.66381	0.270382	2.03608	3.01917
	AT1G12750	11.7473	13.2664	10.7669	10.2143	10.0395	11.528	10.2082	12.9673		1.99852	2.57366	1.87357	1.80769	1.01812	1.89808	1.98942	3.97519
	AT1G12760	35.6118	35.7533	45.0777	35.5819	45.7899	49.8956	44.376	45.1268		4.56214	6.23168	2.01421	5.46288	1.92468	3.78402	3.40468	3.73635
	AT1G12770	48.2111	43.9137	40.2798	36.9435	21.8309	20.4471	20.3628	20.8613		1.96118	4.0619	4.47025	1.42634	1.45665	3.45549	1.1798	3.16567
	AT1G12775	9.44042	5.83847	7.85184	3.9318	6.28752	6.2722	5.49472	8.9715		0.928226	2.33653	2.26605	1.65329	3.24117	2.28661	1.65591	2.03785
	AT1G12780	168.471	67.5161	164.572	67.8135	111.63	149.506	130.301	123.629		5.68489	4.844	15.4503	7.49172	11.3622	45.7491	10.3424	12.114
	AT1G12790	5.95258	3.88627	4.82069	3.6179	4.95204	5.10928	6.94377	7.08841		1.6686	1.2538	1.48124	1.63258	2.5182	0.500607	1.61113	0.464187
	AT1G12800	156.245	146.312	111.6	124.756	69.1927	73.0609	74.4811	75.0632		19.4225	11.9313	15.0386	6.0692	10.5045	12.2385	2.74536	9.12139
	AT1G12805	2.67135	2.83612	2.23067	2.98447	65.1096	9.54487	37.8969	13.5133		0.932006	1.0987	1.17259	2.26397	44.076	5.72929	15.9855	3.33388
	AT1G12810	35.0237	35.0069	35.61	38.2006	165.672	87.8393	117.605	91.4453		2.13301	4.10144	0.551304	1.24823	49.606	20.0939	12.7849	7.16028
	AT1G12820	27.925	24.135	30.1406	25.1483	31.5132	27.4049	29.2086	26.4675		6.77276	2.57383	5.18584	1.08176	0.680062	0.69389	5.49323	1.45372
	AT1G12830	10.1846	13.586	11.4711	11.5039	13.0355	14.2397	13.4135	14.3744		0.725822	0.777931	1.57394	2.39551	1.20375	2.498	1.28785	1.96691
	AT1G12840	145.099	157.775	168.544	156.803	112.72	111.224	136.424	126.908		11.6636	14.0902	16.6754	9.59573	8.43005	10.4954	7.19769	5.42429
	AT1G12845	18.3622	19.3574	16.4011	19.2966	6.59067	5.58109	7.13921	6.9025		1.76344	3.44923	2.67401	0.988892	1.54453	1.48322	0.353717	0.349968
	AT1G12850	43.8583	56.1207	48.0037	47.7668	44.1163	48.2597	33.0775	41.2409		1.08223	5.71292	6.82238	3.85157	6.35165	7.23416	2.43045	1.89098
	AT1G12855	0.220176	0.374884	0.316838	0.310358	0.222368	0.173047	0.159881	0.146971		0.102025	0.276967	0.329883	0.0575416	0.200121	0.0356422	0.00848946	0.0320674
	AT1G12860	29.9945	29.313	22.1589	21.5565	11.5961	11.6839	11.8404	11.8626		8.07391	6.53249	0.542488	1.00871	2.62898	2.22854	3.34733	2.19487
	AT1G12880	7.38517	6.22006	14.179	6.20672	6.82529	5.0303	4.15921	3.60873		1.3372	0.773646	2.01255	2.55483	0.149323	1.60089	1.23597	0.86797
	AT1G12890	89.2464	66.8821	47.3571	52.3026	34.1249	28.997	35.8052	37.1258		11.7476	9.42223	16.3553	8.65013	6.09952	10.4245	3.36323	4.26236
	AT1G12900	1042.07	1194.71	684.449	1053.47	375.953	444.941	422.817	434.555		68.7821	100.206	23.4055	98.8014	33.8	142.278	31.599	51.1227
	AT1G12910	22.732	19.2691	20.4076	14.5927	41.1795	38.8706	50.634	39.4813		1.57636	2.76576	0.452416	1.55433	3.29051	5.32323	7.32695	1.48521
	AT1G12920	53.3271	62.3378	55.6992	59.8685	72.1836	74.1657	83.4234	76.6992		1.85642	5.51447	8.69285	6.78276	2.75905	10.3735	6.71922	2.80158
	AT1G12930	10.6819	11.4078	11.0512	8.94924	13.4225	9.27212	10.0066	11.8004		0.194514	1.02003	1.95408	0.72949	1.71472	1.34057	0.976941	1.91263
	AT1G12940	0.165378	0.212125	0.298975	0.166107	1.02956	0.491705	0.787776	0.501052		0.0376792	0.111106	0.150423	0.0632247	0.12316	0.24402	0.692669	0.438314
	AT1G12950	4.29378	4.40048	1.87304	2.17666	1.82094	2.22431	1.83352	3.19671		1.49316	0.969	1.13328	0.765227	0.571361	0.844247	1.60092	0.754483
	AT1G12960	0.364052	0.364562	0.134968	0.232497	0.127474	0.173047	0.159881	0.201023		0.152383	0.0630948	0.0543355	0.184062	0.0367261	0.0356422	0.00848946	0.125651
	AT1G12970	6.71998	5.3612	6.2888	6.43146	5.51041	5.71126	4.96217	5.07599		2.28495	1.8077	2.04304	0.456335	0.64443	2.10699	0.401455	1.35847
	AT1G12990	11.2418	13.2876	37.7414	13.7368	13.2338	6.64706	7.70639	7.89825		3.28316	3.36815	3.5971	1.51871	1.11305	2.68859	1.26326	2.82615
	AT1G13000	21.7348	22.6086	33.3452	26.2954	20.7019	15.9547	15.9791	16.5904		4.41014	4.15708	2.70575	2.50179	1.67586	3.36634	3.68477	0.500975
	AT1G13010	4.58689	7.72489	11.5255	8.42165	7.79017	7.6582	5.28966	6.06276		0.868716	0.834217	3.08961	2.56157	3.29609	1.08235	0.727279	0.729583
	AT1G13020	23.3866	25.9986	33.3349	26.547	26.6128	26.3565	26.2321	27.4327		0.592806	4.28481	4.77421	1.96045	3.78266	5.30353	5.32416	3.45043
	AT1G13030	5.26412	7.49973	6.92996	9.89843	10.3427	9.61567	9.40858	11.8539		1.11583	1.45719	0.759622	1.51642	1.24619	1.22242	1.69435	1.04569
	AT1G13040	0.699022	0.414018	0.480542	0.502084	0.784201	0.288474	0.583361	0.529766		0.109357	0.226893	0.51824	0.250875	0.0719633	0.120868	0.15371	0.202555
	AT1G13050	1.78922	2.94885	2.28491	2.60511	3.51061	2.65861	3.71441	3.22368		0.438496	0.494957	1.17363	0.485992	0.718064	0.609076	1.09876	1.60504
	AT1G13060	86.0815	96.7859	106.246	100.667	104.044	114.674	113.983	116.089		8.71421	9.39125	8.15297	2.9806	4.8801	18.4834	8.24251	8.27263
	AT1G13070	0	0	0	0	0	0	0.32236	0		0	0	0	0	0	0	0.288312	0
	AT1G13080	24.6369	29.8543	37.1574	31.7072	22.1445	15.9382	13.2853	14.6329		1.16487	1.86011	6.19461	2.72787	1.02217	2.0711	0.516146	2.34467
	AT1G13090	22.9904	18.9608	33.9958	24.7713	27.1614	24.5197	21.6364	23.4093		1.68016	1.46538	4.80097	5.84845	2.83993	4.14456	2.34516	0.705731
	AT1G13100	8.17695	6.01045	11.2413	8.48042	6.40759	4.52802	4.16843	4.52162		2.5807	1.13549	4.0951	1.78572	1.57306	2.41538	0.504529	1.30208
	AT1G13110	59.9988	69.5787	73.5994	63.3324	30.9546	20.8256	33.4909	24.0546		4.78665	4.32837	19.4092	6.1178	3.08632	6.70411	2.20967	3.45364
	AT1G13120	24.3274	21.4788	23.7805	21.2206	16.7466	17.1098	19.1255	16.8903		0.768739	1.27412	0.893065	2.55317	2.06345	0.755623	3.89817	2.1761
	AT1G13130	0.165378	0.933825	0.361024	0.527021	0.163022	0.342661	0.371632	0.499441		0.0376792	0.235194	0.196471	0.0530451	0.0243952	0.286565	0.179295	0.310164
	AT1G13140	0.165378	0.157128	0.316838	0.232497	0.374256	0.276729	0	0.34406		0.0376792	0.0149354	0.329883	0.184062	0.0809144	0.14266	0	0.115404
	AT1G13145	10.1805	9.50097	7.33429	7.50206	4.63357	3.69881	4.9298	3.59815		1.46769	0.898068	0.954193	1.91261	2.16759	0.233152	2.26897	2.52294
	AT1G13150	0.333942	0.314791	0.316838	0.47593	0.398501	0.45606	0.630385	0.332701		0.210583	0.27594	0.329883	0.0339317	0.311745	0.248102	0.517958	0.134238
	AT1G13160	24.8783	39.5934	26.8314	33.9458	29.8906	27.178	33.5989	32.4725		5.76643	4.39308	1.33629	4.89403	1.0017	5.93988	4.57799	0.642667
	AT1G13170	18.66	18.6608	16.9159	16.8335	8.39391	6.55289	6.31372	9.98102		3.07588	1.63289	2.29664	1.82038	1.10135	1.41531	1.64358	1.04596
	AT1G13180	10.7527	7.08371	14.0291	10.3066	4.40839	3.77889	4.68409	4.49388		0.658884	0.522166	2.16382	0.199053	1.70298	1.05072	1.10485	0.5549
	AT1G13190	27.3838	31.2842	27.0653	28.3719	54.7003	62.6456	55.9015	53.6201		3.04117	5.46207	1.92503	4.14638	2.00977	11.0997	7.58905	7.93039
	AT1G13195	13.0811	10.0815	14.4516	14.9737	29.3526	39.7028	31.4741	31.2219		1.23657	3.10913	2.67744	2.48797	2.63573	2.17819	10.3113	2.29193
	AT1G13200	0.225618	0.207182	0.134968	0.217795	0.127474	0.173047	0.159881	0.251262		0.138379	0.0735573	0.0543355	0.0958417	0.0367261	0.0356422	0.00848946	0.129911
	AT1G13210	25.0467	26.0407	55.6091	30.1367	16.2497	13.6412	8.39262	12.9126		1.41652	1.47304	3.3589	2.23258	3.1431	3.55933	2.86765	1.7663
	AT1G13220	24.9379	23.3941	20.8596	20.6093	18.3014	16.5916	16.2022	13.8264		3.24888	9.77988	1.23069	2.32146	5.77279	2.05158	3.8558	2.87722
	AT1G13230	0.281087	0.157128	0.22566	0.212883	0.4259	0.342661	0.159881	0.201023		0.141691	0.0149354	0.172648	0.0608068	0.35492	0.286565	0.00848946	0.125651
	AT1G13240	0.32927	0.157128	0.134968	0.232497	0.127474	0	0.268184	0		0.27951	0.0149354	0.0543355	0.184062	0.0367261	0	0.193697	0
	AT1G13245	171.847	88.0931	161.834	104.871	80.2502	99.2924	94.9489	94.3213		11.261	3.74697	12.7837	8.37257	14.5354	17.8515	6.08448	8.02367
	AT1G13250	14.6238	17.348	18.0911	12.0304	1.05718	1.7432	1.32635	1.08922		0.521153	3.00648	6.688	0.569482	0.511542	0.624798	0.340735	0.905813
	AT1G13260	60.0294	31.1947	72.1255	37.4263	29.5037	25.3147	29.9058	21.0144		10.1782	4.84454	6.98993	3.22043	3.72948	0.539268	2.03109	1.4176
	AT1G13270	82.142	63.8509	67.5852	60.1408	23.9243	23.5971	22.4738	17.6687		7.00074	6.13481	4.76292	3.98081	5.3245	7.7657	0.697694	1.22267
	AT1G13280	28.6476	31.6338	32.6986	25.2067	6.08997	7.43414	6.30533	8.21487		3.39215	5.06994	6.1196	4.24306	0.177778	0.691949	2.11371	0.995636
	AT1G13300	24.2272	14.098	29.3844	11.3948	3.38313	3.50989	3.45779	4.07277		1.46462	2.27437	0.486343	2.49662	0.48465	0.858178	2.64111	1.45905
	AT1G13310	0.165378	0.157128	0.345491	0.259901	0.574251	0.328486	0.268337	0.566905		0.0376792	0.0149354	0.340305	0.120939	0.332022	0.226817	0.194447	0.181773
	AT1G13320	87.4742	86.721	97.0941	82.8725	72.9418	71.773	67.8868	69.9009		7.90045	10.3164	17.4962	16.7351	6.94677	1.77856	13.049	8.28489
	AT1G13330	3.22418	4.23733	4.89173	4.59962	5.23527	6.12115	6.65364	6.9686		1.52847	1.42399	1.15954	0.596965	0.659563	0.352666	1.82177	2.87704
	AT1G13340	3.0261	7.53741	17.9267	14.5009	20.2676	19.3598	14.0278	21.7819		0.375537	1.67785	1.52167	4.72062	2.5714	9.26335	2.767	4.00112
	AT1G13350	20.1754	18.627	24.3236	16.7961	19.6691	17.3279	14.7006	14.1851		0.975765	1.88538	0.479952	2.69564	3.45284	1.60264	3.19205	3.64799
	AT1G13360	27.6138	34.2157	48.2711	43.3605	43.1605	45.3469	53.8452	53.8065		2.04502	0.126693	1.74916	4.65748	4.24605	7.31076	3.68618	5.30802
	AT1G13370	0.480296	0.540342	0.34023	0.999533	0.555908	0.229657	0.159881	0.146971		0.0528236	0.562021	0.177272	0.40758	0.507013	0.099778	0.00848946	0.0320674
	AT1G13380	25.6999	29.5191	25.9886	27.5426	17.0315	19.2668	21.1517	18.6119		0.479635	1.14644	3.57947	2.96613	1.34427	2.8288	3.92973	1.33658
	AT1G13390	33.8137	30.9322	28.5082	40.2037	85.4069	81.9892	97.8168	87.3115		3.33457	6.24011	2.77075	6.92343	5.33159	12.8787	8.13601	4.4864
	AT1G13400	0.46596	0.212125	0.134968	0.166107	0.174843	0.224876	0.159881	0.234096		0.212443	0.111106	0.0543355	0.0632247	0.113994	0.06051	0.00848946	0.117522
	AT1G13410	1.67198	1.74944	1.74682	1.68351	1.42654	1.23603	2.49434	1.28331		0.520706	0.902334	0.151043	0.546264	0.28262	0.377008	0.73877	0.334488
	AT1G13420	4.46259	6.13749	1.53219	0.851338	0.317847	0.484414	0.84179	0.628134		1.05741	0.888283	0.779572	0.491633	0.374358	0.449927	0.682831	0.656153
	AT1G13430	3.0652	5.55618	6.22513	4.42563	5.07142	2.62286	4.48611	2.6807		1.61266	0.806975	0.506262	0.434801	2.06594	0.293263	1.7625	0.657305
	AT1G13440	1324.46	1446.96	1631.12	1458.44	1848.04	1705.59	2041.56	1646.71		49.1117	34.155	100.77	26.8901	169.346	156.456	85.3093	45.1068
	AT1G13448	3.68555	2.97157	3.80011	2.61232	4.44192	3.3787	3.34943	2.75513		1.16692	1.40785	1.51341	1.5295	1.65071	0.822796	1.36871	0.560888
	AT1G13450	25.6438	22.6846	27.2192	19.9351	37.9433	43.3802	36.616	41.8987		3.07351	4.06874	3.18015	4.31224	6.31077	6.20513	2.14379	6.83372
	AT1G13460	12.174	13.1737	15.1266	13.8261	9.53958	11.2084	11.6243	11.2344		2.25772	0.839307	1.25809	2.48687	3.33847	4.01124	2.25838	0.982328
	AT1G13470	1.32909	2.09124	121.25	4.88753	7.32706	0.500891	1.19288	0.283338		1.07343	1.51106	28.4217	3.72815	3.06702	0.305009	1.08185	0.0896844
	AT1G13480	1.06804	0.722176	1.33576	1.22436	0.515726	0.328486	0.268337	0.59985		0.0945449	0.393931	0.882165	0.782855	0.334963	0.226817	0.194447	0.267421
	AT1G13490	0.336248	0	0.134968	0	0.127474	0	0.159881	0		0.193532	0	0.0543355	0	0.0367261	0	0.00848946	0
	AT1G13500	0.225618	0.262199	0.331635	0.166107	0.268303	0.357199	0.211622	0.190393		0.138379	0.184344	0.102811	0.0632247	0.187752	0.236978	0.0804937	0.0455449
	AT1G13510	1.53443	0.878638	0.271224	0.716702	0.127474	0.746825	0.425723	0.611543		0.881079	0.32587	0.25062	0.170449	0.0367261	0.159417	0.0846871	0.413422
	AT1G13520	0.880522	1.23687	1.9902	3.00949	4.11967	2.74629	2.70294	4.70909		0.428627	0.610315	0.688604	2.47633	1.74313	1.18307	0.759871	1.37588
	AT1G13530	0.438159	1.29135	2.9789	1.45025	0.541227	0.407477	0.265763	0.995286		0.460862	0.673594	0.89802	0.544294	0.444131	0.270702	0.0880952	0.382457
	AT1G13540	0.165378	0.526967	0.522937	0.508501	0	0.173047	0.214105	0.146971		0.0376792	0.136614	0.0627343	0.222677	0	0.0356422	0.0997079	0.0320674
	AT1G13550	0.285568	0.209634	1.47352	0.298645	0.208894	0.173047	0.159881	0.146971		0.241916	0.0931393	1.22998	0.304717	0.0727937	0.0356422	0.00848946	0.0320674
	AT1G13560	40.116	63.8635	45.4227	58.8726	82.3154	102.376	83.2366	84.4128		5.34262	5.04471	3.27969	6.58321	7.70953	12.8072	4.77067	5.04344
	AT1G13570	18.0692	15.1535	19.2199	14.5666	20.4044	18.1011	15.7001	17.2985		1.83839	1.70622	1.63603	2.53668	0.866352	2.94168	1.49676	2.59008
	AT1G13580	6.36244	8.4332	6.63765	8.40015	4.10993	4.26258	5.10682	5.57469		2.40378	0.798683	1.06244	0.90333	0.825053	1.16764	2.10006	1.69281
	AT1G13590	2.36722	2.60802	0.99487	4.46057	1.57059	3.89665	4.78185	7.64445		0.320655	1.66651	0.317429	0.912205	1.01406	0.765199	1.13888	1.62913
	AT1G13600	3.22613	1.79573	2.6466	1.0829	1.78722	2.47466	1.38344	1.99143		2.43414	0.478019	1.65926	0.874015	1.54446	0.639384	0.505489	1.22122
	AT1G13605	0	0	0	0	0	0	0	0.196891		0	0	0	0	0	0	0	0.098343
	AT1G13607	0	0	0	0	0	0.593011	0	0.277839		0	0	0	0	0	0.407898	0	0.190684
	AT1G13608	0.165378	0.207182	0.244325	0.166107	0	0.229657	0	0.196891		0.0376792	0.0735573	0.141143	0.0632247	0	0.099778	0	0.098343
	AT1G13609	0.165378	0.756722	0.628801	0.916207	2.77081	2.4973	1.96917	4.74417		0.0376792	0.708139	0.461012	0.58174	1.61462	0.0550522	0.155936	1.62262
	AT1G13610	0.424556	1.8175	1.04939	2.8899	1.78891	1.91417	1.8906	3.14577		0.212046	0.44385	1.07792	0.839929	1.29	0.818174	1.16196	1.15946
	AT1G13620	0.966286	1.51946	0.994198	0.937515	0.472175	0.337402	0.694043	0.686207		0.7941	0.508067	0.184037	0.409968	0.334299	0.145669	0.578615	0.161277
	AT1G13630	2.53946	2.57203	2.81959	3.00852	4.55057	4.56593	5.3326	4.14751		0.573205	0.239212	0.392576	0.548613	0.488858	2.00977	2.39536	1.23074
	AT1G13635	0.938078	0.831618	0.855661	0.806998	0.543863	0.548165	0.893547	1.01983		0.67338	0.168006	0.0744373	0.131687	0.447066	0.559675	0.707024	0.0680685
	AT1G13640	34.5126	26.1641	23.9558	17.9064	25.5407	27.3561	37.3818	37.6789		3.52402	2.3517	3.01202	2.34147	3.71802	6.44185	5.49093	2.53202
	AT1G13650	1.4854	4.04162	0.907407	3.29254	0.492626	0.4643	0.431043	0.670797		1.08198	1.81871	0.508937	0.585328	0.1742	0.356164	0.348802	0.113818
	AT1G13670	3.20658	3.61287	4.08384	2.38164	1.58901	1.60187	2.19458	3.87097		1.14333	0.691756	0.74868	0.697816	1.13456	0.962682	0.941054	1.21139
	AT1G13680	0	0	0	0	0	0	0	0.201023		0	0	0	0	0	0	0	0.125651
	AT1G13690	21.5272	23.4468	24.6376	19.7669	17.0994	23.6241	17.8802	20.2347		1.90125	1.11121	2.57318	4.52603	1.85987	3.82972	2.2198	2.77607
	AT1G13700	35.5133	25.6691	44.5204	32.502	18.1364	19.9155	15.1477	14.9353		1.15053	5.27951	7.12124	6.40157	5.62424	5.20393	2.04675	2.08366
	AT1G13710	1.51494	0.372561	1.16712	0.762643	0.271458	0.236491	0.425723	0.196891		0.537721	0.207793	1.26002	0.573834	0.210015	0.14577	0.0846871	0.098343
	AT1G13730	14.1328	18.0339	12.2346	16.0454	15.8061	20.85	18.8018	19.7111		3.02875	4.29673	2.21513	3.40284	1.9411	4.49132	3.36179	2.06739
	AT1G13740	6.33133	6.67684	8.55567	8.06687	12.8558	10.8063	14.7245	17.7371		0.86377	1.76678	3.6032	1.4525	4.04261	2.12878	2.24107	1.62822
	AT1G13750	9.3651	10.6233	64.317	20.6283	14.6087	5.1377	5.70616	5.41163		3.13611	1.69104	11.4798	1.12917	3.25714	0.65401	2.05089	1.10031
	AT1G13760	0.220176	0.209634	0.384908	0.232497	0.127474	0.173047	0.159881	0.146971		0.102025	0.0931393	0.257436	0.184062	0.0367261	0.0356422	0.00848946	0.0320674
	AT1G13770	8.67159	10.9979	8.05765	8.77457	8.92795	7.04126	7.62533	7.84824		0.733806	2.30514	2.56419	0.502416	0.914928	1.87225	1.31543	2.71898
	AT1G13780	4.26188	3.47818	4.20675	3.84061	4.52829	4.92889	4.4829	5.04514		0.810095	0.904066	0.573689	1.2589	0.923996	1.18515	2.14719	0.80589
	AT1G13790	4.33031	5.12317	4.37535	3.85863	2.35493	1.16613	2.18082	0.996111		1.63699	0.122682	0.745767	1.89435	1.24816	0.727429	0.768929	0.305201
	AT1G13800	0.847588	0.574328	0.779684	1.23655	1.01335	1.59373	1.38077	1.84535		0.488196	0.0558989	0.44225	0.713158	0.613097	0.928503	0.481398	0.244071
	AT1G13810	4.88598	6.44581	5.02161	7.77343	12.5078	17.4846	15.7563	11.5009		1.01972	0.850901	0.769268	0.372801	1.24333	2.49905	1.81999	0.404434
	AT1G13820	56.3298	54.347	43.1378	65.1944	41.2161	43.9162	46.4557	44.7903		10.1356	5.51406	6.72777	2.63669	4.44553	5.20726	2.38469	0.732031
	AT1G13830	2.65371	4.49305	7.58021	4.46406	3.95274	3.47264	4.36417	5.41298		1.27262	1.51841	0.4888	2.78611	0.589733	1.66106	1.74961	1.03486
	AT1G13850	0.548366	0.721278	0.940734	1.15559	0.364316	0.594141	0.430771	0.715093		0.378876	0.339779	0.68444	0.512499	0.189933	0.531582	0.477565	0.341173
	AT1G13860	17.1812	20.6469	14.7158	17.5133	6.57826	7.28635	7.47795	8.81767		1.98387	1.63396	1.98405	4.90159	1.70462	2.23933	3.65348	1.59437
	AT1G13870	9.41369	8.96092	8.51433	10.7161	8.08788	7.35469	8.06523	6.87096		1.93396	0.61887	1.72273	3.16535	3.28295	1.19503	1.70081	0.208336
	AT1G13880	13.3795	13.4593	14.6491	15.6612	17.7446	16.8753	17.3337	17.1756		1.90864	2.02104	2.87674	1.21944	2.07047	3.18825	3.31478	2.89194
	AT1G13890	0.345515	0.411709	0.522937	0.796646	0.290416	0.659024	0.58068	0.553145		0.34577	0.209673	0.0627343	0.759138	0.14144	0.379021	0.380636	0.302353
	AT1G13900	13.9818	17.5385	15.1279	15.7767	11.2532	11.5962	14.2773	12.896		2.14193	2.93708	3.76476	4.02647	3.12312	2.58307	0.376051	1.99725
	AT1G13910	4.17423	4.6371	4.96329	4.08057	1.95423	1.5317	2.14993	3.10141		1.13771	1.81358	2.23847	0.61139	1.36141	0.790794	0.847511	0.457264
	AT1G13920	2.63489	3.19674	2.82443	2.19285	2.4288	2.95017	1.80087	3.36868		1.6441	1.46193	1.19583	0.654545	1.0555	0.0805706	0.54989	1.1981
	AT1G13930	620.602	544.237	434.878	538.306	253.243	271.215	294.698	244.699		26.3449	51.5633	15.1616	37.3305	22.7287	47.7207	30.2301	20.9194
	AT1G13940	11.992	11.5192	14.1254	9.44298	11.4751	8.23288	9.88632	9.51881		2.19357	2.70357	2.36392	1.49293	2.62417	0.948843	0.977709	2.00642
	AT1G13950	21.3335	28.1524	31.002	28.5589	14.1028	14.2694	14.5673	16.6827		2.58555	1.02278	3.72376	1.48682	2.40281	3.39187	1.32803	3.51784
	AT1G13960	11.1387	14.966	15.803	14.1016	26.1242	27.4799	24.708	28.2322		0.710068	3.1875	3.71099	0.715773	5.08893	0.541878	2.22844	0.363789
	AT1G13970	5.93097	5.28881	5.77031	6.45104	5.35005	3.3206	5.69223	5.1064		1.65261	1.44472	0.899255	0.267545	1.23445	0.73907	1.23871	0.748599
	AT1G13980	31.5185	25.8028	28.9921	18.8533	38.4103	34.5311	36.506	35.7605		2.45801	2.23661	3.12674	1.53387	4.24546	2.48358	1.80396	4.10362
	AT1G13990	43.7633	29.1218	66.5558	51.7792	178.933	171.496	158.069	158.659		7.91278	4.53766	7.22623	9.27172	4.13055	15.5556	18.9326	10.3713
	AT1G14000	50.0355	54.2975	75.3885	56.4295	73.7525	61.9959	54.5675	62.5683		3.89684	2.5846	8.02669	0.568337	7.89433	6.20141	3.84087	2.41031
	AT1G14010	27.8766	33.5311	49.8785	39.0873	24.6818	20.5356	18.9932	23.7849		4.74471	1.24406	7.56652	7.7388	2.39606	3.22272	2.4816	1.60122
	AT1G14020	16.2378	15.1528	11.9077	12.8246	9.20245	9.02783	7.77189	8.68943		3.04269	3.06438	2.71472	2.00751	1.67859	4.0768	0.594351	1.51419
	AT1G14030	35.698	36.7995	27.6594	29.9617	10.4314	10.0766	10.0166	8.55599		1.74458	2.25988	7.34981	4.50729	1.17161	3.04649	0.570638	1.48141
	AT1G14040	6.16424	5.8806	5.34245	4.45947	4.08464	4.95273	5.74257	7.18667		1.5005	0.751125	1.179	1.09774	1.29526	1.49175	0.55941	1.59965
	AT1G14060	12.0306	19.328	13.8334	18.7761	41.3556	48.6436	45.7708	43.8447		2.26377	0.915122	0.81873	2.14848	7.59059	5.82094	4.17761	3.92681
	AT1G14070	3.28235	3.29132	5.41508	3.86163	1.0745	2.38157	2.38649	3.09404		0.50467	1.64108	1.29885	0.584027	0.281474	1.27877	0.931262	1.17606
	AT1G14071	0.345515	0.361726	0.362476	0.787269	0.515726	0.173047	0.322564	0.456311		0.34577	0.160765	0.40964	0.418804	0.334963	0.0356422	0.173188	0.346162
	AT1G14080	1.8843	3.87102	2.79357	3.10074	1.96687	1.93726	3.14697	4.33249		1.17289	1.31858	0.89391	0.840665	0.879144	0.804109	0.27223	1.67546
	AT1G14090	1.98228	3.00373	3.00106	4.05043	7.05048	7.4495	5.34402	6.71455		0.511753	1.08048	0.545615	1.80358	2.59674	1.40385	0.630068	0.316771
	AT1G14100	0.411838	0.209634	0.134968	0.166107	0.127474	0.173047	0.159881	0.146971		0.224603	0.0931393	0.0543355	0.0632247	0.0367261	0.0356422	0.00848946	0.0320674
	AT1G14120	10.7804	17.1883	3.85378	14.7761	1.94141	4.61944	7.81169	11.8049		1.67956	4.65512	1.93601	0.686119	0.594111	2.89995	1.48396	3.96569
	AT1G14130	5.41344	7.61969	6.94511	12.5483	49.2641	81.1583	80.8052	76.7588		1.54179	0.870671	1.77136	3.18513	7.85212	9.99504	17.3981	3.60507
	AT1G14140	8.38352	10.1978	11.4563	9.5926	5.25061	3.94161	5.39127	5.69489		1.37677	2.86315	4.51514	2.19141	1.56282	0.711035	0.598911	1.39568
	AT1G14150	45.8712	34.8585	27.4803	35.4567	25.6323	28.5047	29.9445	28.3641		2.99663	3.71281	6.78685	4.65137	4.96613	8.14039	3.00775	3.4699
	AT1G14160	11.6331	8.60516	10.3368	8.72148	10.3271	8.94165	10.8706	8.44795		4.01071	0.952427	4.53678	1.00754	3.33274	2.06427	2.16185	0.664246
	AT1G14170	13.6641	15.9428	45.8002	11.0151	9.73428	6.25893	7.18825	7.09535		0.69617	4.00814	5.76061	0.89006	2.06184	3.23385	2.49008	1.19883
	AT1G14180	3.84442	3.43472	3.67569	3.17087	1.03043	1.40834	0.751145	1.19756		0.465992	1.17994	0.881864	0.616134	0.5129	0.367443	0.277083	0.471556
	AT1G14182	0.480296	0.615128	0.902699	0.166107	0.316632	0.173047	0.637529	0.351811		0.0528236	0.491958	0.0937834	0.0632247	0.175503	0.0356422	0.13376	0.255104
	AT1G14185	2.36828	1.56613	0.598047	1.12187	0.843469	1.1756	1.28012	2.40197		1.22141	0.163253	0.463821	0.28905	0.306583	0.566266	0.173595	0.200303
	AT1G14190	1.88059	1.64551	1.22055	0.600105	2.12175	1.54022	1.69236	1.53579		0.463206	1.14551	0.493216	0.221896	0.353865	0.128618	1.1777	0.93605
	AT1G14200	12.5226	8.63268	20.0646	10.4919	25.4433	25.4303	16.6092	17.3106		2.94774	0.806871	3.82204	1.19045	2.70116	2.58481	2.54292	2.96559
	AT1G14205	11.079	11.377	8.52165	6.73507	5.73778	5.42079	7.85244	6.33343		2.29227	1.76241	1.37387	2.14172	1.31276	2.1929	1.32994	1.20457
	AT1G14210	61.8804	60.7136	55.1495	39.973	26.0726	22.1506	32.9043	32.7319		0.313442	6.09152	3.14911	1.38694	4.39157	5.64989	5.59531	6.6392
	AT1G14220	0.651105	1.13253	1.2413	0.263855	0.415615	0.229657	0.268184	0.146971		0.157301	0.54997	0.362939	0.0262757	0.457482	0.099778	0.193697	0.0320674
	AT1G14230	20.2957	20.4837	29.95	20.8157	19.7014	16.8357	15.7826	20.4077		1.71934	1.74994	1.66021	4.91329	3.12538	5.16956	3.6424	1.54421
	AT1G14240	8.64411	4.69604	1.19387	3.45232	1.81318	1.17159	2.70347	3.507		1.59081	1.92522	0.497177	1.09652	1.17028	0.568427	1.07107	1.0301
	AT1G14250	2.30423	23.6142	0.447506	21.9294	0.457799	0.444868	0.47516	0.813736		0.683732	8.56311	0.193931	7.15132	0.303013	0.216976	0.299659	0.549257
	AT1G14260	2.0398	1.85141	2.34794	1.78124	1.16058	1.31092	1.76872	1.78013		0.62876	0.627441	1.20271	1.0213	0.253933	0.146107	0.755354	1.09113
	AT1G14270	38.5968	42.4921	32.1929	37.4829	17.7307	13.5511	17.6813	15.9332		4.01011	5.92929	3.39112	2.42741	2.78922	1.41853	2.7611	2.39814
	AT1G14280	27.3946	42.2838	23.5015	28.647	10.4762	8.29394	9.79962	11.861		7.0211	6.88429	1.16309	1.73353	0.802578	1.37287	4.05628	3.17931
	AT1G14290	27.7376	27.3245	20.9521	18.8869	12.5016	10.8526	15.6832	13.5313		2.52651	5.26427	1.13984	1.40124	0.952361	1.58325	1.47229	1.94698
	AT1G14300	9.03862	12.4219	9.69631	13.0107	20.9751	24.5897	25.5314	28.3495		1.69119	0.674513	0.781412	3.91262	2.66956	1.94499	5.38217	4.86867
	AT1G14310	14.0463	17.6269	17.1686	18.882	8.05982	7.25771	9.43339	6.24809		1.42392	1.90814	2.02341	3.31013	1.71112	1.19764	1.87517	1.61851
	AT1G14315	3.86742	3.20325	3.81659	3.66004	1.56842	1.0563	2.28944	2.04222		0.85118	1.0764	1.70912	1.58717	0.14463	0.342343	0.748342	0.713394
	AT1G14320	396.393	610.52	419.147	615.594	431.864	525.818	526.753	498.314		54.9072	47.3763	25.1129	39.019	26.2094	27.0359	29.4346	22.3674
	AT1G14330	13.8345	13.835	19.4084	17.0335	12.6064	12.6178	14.5193	13.105		1.63249	3.98995	1.46169	2.69625	2.72244	2.6412	6.22139	0.457298
	AT1G14340	13.411	12.6845	15.7515	13.2154	12.1192	15.3088	15.8425	14.8314		2.52326	0.852733	1.32959	3.0633	3.06889	6.67501	4.22458	3.4806
	AT1G14345	96.0557	89.5591	54.5527	91.8458	43.5881	45.0904	49.8927	40.0562		15.0733	10.9501	2.74745	10.0506	9.69556	10.1545	1.59648	4.50986
	AT1G14350	6.7363	13.8361	9.64664	12.1141	3.73403	3.35578	2.44916	3.16538		2.33947	1.82497	1.48555	1.82157	0.745329	0.868265	0.133407	0.674524
	AT1G14360	20.2238	27.3217	43.7127	29.8757	21.3342	16.6527	16.7202	18.4659		4.1644	7.03817	4.63654	4.11357	4.20683	5.21622	2.48451	2.43679
	AT1G14370	10.5513	13.2989	19.7015	14.1903	6.80482	7.61797	7.75488	6.62441		3.28677	3.87496	2.47452	1.43344	0.313757	1.78094	1.10939	0.668474
	AT1G14380	20.4594	26.0345	22.8753	22.8659	6.7271	6.1017	6.7132	9.3656		3.68457	2.03855	1.01566	2.94779	0.319505	0.414159	0.109862	1.71579
	AT1G14390	6.96346	7.52928	6.03754	4.64946	9.20083	6.52721	8.85656	8.5214		1.25844	1.40184	1.24086	0.067819	1.91956	1.98576	1.68224	1.07913
	AT1G14400	106.557	108.388	131.915	105.64	121.224	134.654	119.578	122.962		10.5359	8.99649	6.45777	1.71853	8.96009	9.60651	15.0901	9.21547
	AT1G14410	27.4955	27.5586	30.2131	26.4954	13.0297	10.4711	11.3217	9.2066		4.93461	3.48476	1.67733	3.2152	4.17765	2.55627	1.56632	1.19989
	AT1G14420	0.357391	0	0.134968	0	0.174843	0	0.159881	0.234096		0.270425	0	0.0543355	0	0.113994	0	0.00848946	0.117522
	AT1G14430	3.41914	3.24883	1.4661	2.74609	0.830584	1.18659	0.911345	0.781559		1.43511	0.157604	1.11491	0.499858	0.498531	0.139963	0.367773	0.250434
	AT1G14440	6.9422	5.49554	4.14413	4.3962	3.56481	1.22766	1.8174	0.813107		1.86924	1.45934	0.247092	0.469889	0.980312	0.320107	0.422862	0.25499
	AT1G14450	83.8376	108.454	88.6178	106.288	88.3052	95.6299	108.814	98.4582		1.76306	17.8502	7.37689	8.09041	6.8556	18.1573	5.37731	9.02337
	AT1G14455	0.507034	0.209634	0.316509	0.49192	0.199089	0.173047	0.159881	0.146971		0.373729	0.0931393	0.21645	0.206292	0.0860006	0.0356422	0.00848946	0.0320674
	AT1G14460	6.0584	11.133	11.7942	10.6426	6.20953	3.92597	4.07912	4.65511		0.586649	1.36065	1.89052	2.76372	1.75179	0.261068	1.18206	1.39237
	AT1G14470	0.165378	0.419518	0.281053	0.259901	0	0.543041	0.534104	0.398314		0.0376792	0.100558	0.20132	0.120939	0	0.318047	0.108558	0.159175
	AT1G14480	1.74218	2.57801	1.56805	2.29697	3.15865	3.13471	2.98185	2.80713		0.398533	0.516188	0.796378	0.616554	0.613169	1.16406	1.79779	0.217671
	AT1G14490	0.438159	0.264751	0.336511	0.217795	0.825619	1.45615	0.900852	0.441412		0.460862	0.110863	0.255941	0.0958417	0.798827	0.241561	0.287349	0.0911796
	AT1G14500	2.6701	3.30403	4.69254	3.40572	4.61791	2.86552	3.92827	5.03852		0.985558	1.24547	1.39796	0.947197	0.416602	1.90041	0.676024	0.482243
	AT1G14510	37.0337	38.7586	49.1316	33.913	53.9704	44.8643	44.8551	43.0811		4.27342	0.683315	3.73611	1.20418	2.16575	5.95413	3.80824	3.32652
	AT1G14518	0	0.157128	0	0.232497	0.307599	0	0	0		0	0.0149354	0	0.184062	0.272013	0	0	0
	AT1G14520	11.1552	18.7379	12.3334	29.5818	26.943	24.5457	29.7671	29.0593		1.35119	2.08682	1.49407	3.90118	9.35953	5.18991	4.81616	4.41372
	AT1G14530	4.95982	3.82196	4.42551	3.96011	5.26892	6.15488	5.95712	6.85834		1.66069	1.39583	0.374924	1.12904	1.54579	2.02904	0.48687	1.84649
	AT1G14540	0.834622	2.03673	0.379356	2.77839	0.454976	0.59971	0.696795	0.296898		0.332696	1.52642	0.113024	0.829037	0.616052	0.446132	0.270934	0.270838
	AT1G14550	0.285568	0.907937	0.354341	0.719696	0.127474	0.173047	0.214027	0.146971		0.241916	1.27909	0.322926	0.335316	0.0367261	0.0356422	0.0991452	0.0320674
	AT1G14560	9.81482	11.978	10.2236	10.669	8.0881	7.15955	9.02688	7.9577		1.90198	2.14751	2.24736	1.77504	2.08668	1.01956	1.52454	1.05589
	AT1G14570	40.3907	33.8286	37.812	34.2566	40.7142	34.5692	45.1267	42.456		4.21904	4.38869	1.56199	2.86783	1.33963	0.127667	4.07497	3.82943
	AT1G14580	7.63424	16.5451	10.5297	15.7008	10.3114	6.80294	7.57331	8.20483		0.420835	3.10996	1.74548	2.2503	4.65034	0.614324	2.78981	2.7924
	AT1G14590	5.82885	5.85376	4.02345	6.4951	4.88114	3.72735	5.32039	5.96139		0.741616	1.48735	1.01767	1.87947	1.47953	0.649804	0.376277	1.84099
	AT1G14600	4.83448	9.30512	6.82252	9.06995	1.53109	2.22431	1.92312	2.74968		1.20699	2.31468	1.63865	1.06789	0.278361	0.844247	0.467157	1.21091
	AT1G14610	86.5932	100.57	82.2389	88.9025	90.9827	92.5545	104.137	96.8199		8.16803	9.94361	9.28647	4.71854	4.8406	7.05936	6.88377	3.47945
	AT1G14620	18.4927	21.3928	19.9071	22.7265	38.1079	36.8535	42.2232	44.7116		2.34774	1.91726	0.820752	2.59879	6.18607	4.32689	3.56096	4.60339
	AT1G14630	1.22483	2.87476	1.18671	2.51343	0.650931	0.509998	0.590999	1.05414		0.21759	1.68616	0.952518	1.43571	0.622791	0.139339	0.627772	0.502727
	AT1G14640	0.281087	0.319809	0.491365	0.747904	1.02929	2.03647	1.22074	1.27627		0.141691	0.187059	0.233162	0.41003	1.01129	0.778963	0.629823	0.268683
	AT1G14642	0.90403	1.23236	1.13432	0.471958	3.64178	4.22915	3.20113	2.65951		0.124536	0.81734	0.68173	0.176248	0.503531	1.39765	0.2231	0.212984
	AT1G14650	43.132	39.2032	44.2567	40.2735	65.1074	58.898	70.4762	60.3233		6.49371	5.67254	1.56573	3.17763	2.00238	5.88271	3.9803	8.17347
	AT1G14660	3.3856	3.30418	3.88573	3.55911	5.63584	5.09005	5.77093	4.89853		1.10301	0.454438	0.613631	0.526538	1.51929	1.3661	2.36825	0.434387
	AT1G14670	77.5862	88.2055	104.779	91.0103	86.0765	69.8669	65.8206	66.8927		3.22162	4.08034	4.27572	4.16486	11.7739	6.43045	3.31548	4.59137
	AT1G14680	0.972535	1.41114	1.2751	1.5053	1.31356	1.1282	0.792614	0.897999		0.0576074	0.281722	1.02849	1.04285	0.989717	0.403379	0.446224	0.410424
	AT1G14685	29.5394	28.3559	34.3517	25.2335	22.4396	23.9677	19.2929	21.1465		2.49663	1.36294	3.673	3.96834	2.15959	2.3686	4.07652	1.18054
	AT1G14686	0	0.212125	0	0.361095	0.463924	0.236491	0	0.503207		0	0.111106	0	0.0841635	0.368877	0.14577	0	0.457204
	AT1G14687	2.03922	1.83679	2.06991	1.99917	0.649471	0.947998	0.917156	0.931328		1.35978	0.238873	1.47781	1.11793	0.702897	0.326265	0.597236	0.510718
	AT1G14688	0	0	0	0	0	0.286184	0.211622	0.288004		0	0	0	0	0	0.192091	0.0804937	0.118975
	AT1G14690	20.5015	18.348	24.4956	21.3636	24.3766	19.4585	27.2014	20.6652		1.50076	5.0894	2.19428	1.97329	6.36046	2.94327	1.73649	2.32985
	AT1G14700	12.0874	16.8342	5.3866	10.4292	3.7769	3.60508	3.60883	4.21987		2.44723	2.60168	2.31454	1.52797	0.916788	1.17912	1.13653	1.70686
	AT1G14710	53.7076	61.9395	52.7335	57.6995	40.3923	41.5501	46.0836	40.6309		9.99984	6.57931	3.03536	2.28982	7.25251	2.69814	1.23187	5.61694
	AT1G14720	46.8766	53.2921	40.8879	53.443	39.266	39.865	57.1869	45.134		3.04844	2.58719	8.4981	5.72682	8.85997	3.04032	9.81215	4.90235
	AT1G14730	2.66282	3.39055	3.41894	3.93845	3.46791	1.72764	2.92826	4.36063		1.46916	0.429076	0.569605	1.76508	1.88294	0.615354	1.22714	0.28763
	AT1G14740	43.6768	36.5756	53.971	41.3572	70.4546	68.7916	70.5579	74.6485		3.64643	3.37929	2.98581	2.82652	5.09303	6.36664	4.60083	2.56995
	AT1G14750	0.615031	1.14553	1.39086	1.36324	0.163022	0.392553	0.431196	0.566075		0.339079	0.802884	1.28023	0.770935	0.0243952	0.208655	0.261973	0.423614
	AT1G14760	0.594445	0.212125	0.438173	0.232497	0.245728	0.444868	0.699467	0.196891		0.650892	0.111106	0.356742	0.184062	0.0866427	0.216976	0.539036	0.098343
	AT1G14770	4.28786	5.34318	3.67886	4.40572	5.31073	5.36855	4.31831	4.96932		0.980587	1.17304	0.760026	0.597999	1.47653	1.82344	0.572425	1.8897
	AT1G14780	3.87831	4.49882	3.80401	3.86894	1.68866	0.93046	0.854227	1.76819		0.676319	1.15179	0.406344	1.03643	0.630241	0.478407	0.119233	0.407358
	AT1G14790	3.02363	5.46176	13.0021	4.96204	7.50596	2.91158	2.83627	3.98502		0.902411	0.489919	2.46715	0.832189	0.955605	0.47125	1.71602	0.874413
	AT1G14800	6.31799	5.9093	4.40841	3.64484	8.27965	6.60543	9.5197	7.62463		2.72614	1.14479	1.83159	0.32087	0.356851	1.52632	1.77793	1.50401
	AT1G14810	85.6203	120.22	70.7478	107.518	101.801	126.455	125.566	122.73		0.579449	4.25713	7.47568	11.3652	11.9582	9.16201	6.01328	13.4261
	AT1G14820	27.6606	22.3827	25.0096	30.4256	22.4218	30.4581	31.821	32.7283		2.93955	0.983332	5.8481	1.92494	3.34479	2.90145	6.93366	1.66998
	AT1G14830	46.3165	49.3383	42.5054	44.984	30.4128	34.5352	31.3387	39.9304		4.45838	1.16627	8.19976	6.57429	2.76837	2.89045	5.30241	7.04013
	AT1G14840	16.7806	17.1264	12.5174	16.6063	9.15968	5.87383	9.31701	6.47772		2.15324	2.22182	0.44468	1.1182	0.684345	1.96864	2.7631	1.13557
	AT1G14850	17.9163	15.7342	17.8761	16.3437	35.3958	27.4271	34.0196	31.4605		1.7735	1.80707	4.00341	0.34107	1.88214	3.40059	2.565	0.668874
	AT1G14860	9.46746	9.4648	18.3771	8.01192	7.26007	6.61528	9.42776	11.2839		3.43205	3.86502	2.26554	1.24696	1.12826	2.90155	0.340482	2.89646
	AT1G14870	40.3129	59.4519	121.027	109.767	146.535	132.076	128.898	163.098		1.6931	17.5681	19.2572	8.51257	8.31349	10.4096	28.7117	11.1157
	AT1G14880	0.618041	0.370128	1800.93	1.42521	337.299	0.449816	0.539571	0.146971		0.512278	0.250034	105.235	0.409915	28.3923	0.335316	0.533774	0.0320674
	AT1G14890	14.9896	16.4562	43.6442	14.144	22.2775	11.0471	11.3896	13.7394		2.28911	1.81508	3.74464	1.75035	4.92177	1.60479	3.06161	1.00097
	AT1G14900	17.5934	21.657	25.0878	21.7046	7.69894	7.85389	8.66591	9.75968		1.14135	4.04639	5.10093	3.01549	3.91817	1.54622	1.94721	2.14156
	AT1G14910	18.8677	20.9037	27.7154	20.3841	22.0971	18.8027	17.5461	22.458		1.07084	2.00065	2.08809	1.69206	1.18087	2.03944	1.45697	2.49209
	AT1G14920	20.4402	23.3881	24.022	18.3394	9.08633	6.21368	8.21956	7.66833		3.67352	1.13882	1.14325	2.62459	1.49881	1.06758	0.512665	2.4375
	AT1G14930	0.165378	0.535696	0.792775	0.450058	0.174843	0.236491	0	0.146971		0.0376792	0.369415	0.611946	0.282545	0.113994	0.14577	0	0.0320674
	AT1G14950	0	0	0	0	0	0	0	0.201023		0	0	0	0	0	0	0	0.125651
	AT1G14960	13.3449	12.6422	7.55742	4.45709	3.38154	0.980689	5.11163	4.32652		2.08968	2.58039	1.25222	2.72558	0.745928	0.461515	2.46397	1.39325
	AT1G14970	5.41578	5.8738	4.76207	3.57703	1.04285	1.6497	1.5544	1.99657		1.61531	1.53566	2.11867	1.37197	0.167358	0.860815	0.547095	0.765888
	AT1G14980	91.9636	135.624	86.918	140.313	91.439	124.553	106.22	115.868		5.09065	13.4458	6.57441	8.62829	4.8369	9.53233	4.05483	7.05687
	AT1G14990	16.5082	16.4375	14.2549	18.2737	11.1073	13.2549	12.9871	14.0492		2.29624	0.760069	1.15428	1.64399	2.38776	1.01793	2.53326	2.94257
	AT1G15000	5.43604	9.46587	6.1835	6.93411	1.65001	1.68241	2.37792	2.1191		1.69428	0.716929	1.18553	1.47692	0.561498	0.736053	1.09443	0.700678
	AT1G15002	2.80767	3.42829	2.95148	2.97533	1.7803	0.40889	0.748338	1.3941		1.25633	0.687514	1.31569	0.617823	0.991675	0.177632	0.206932	0.734348
	AT1G15010	2.02168	1.58825	2.17323	0.904784	1.41053	2.36213	2.41307	3.00557		0.359621	1.32569	0.704775	0.0640616	0.689041	0.458992	0.82745	0.702876
	AT1G15015	1.97121	0.779345	0.792419	0.356953	1.44635	0.645471	0.971817	1.267		0.710153	0.211367	0.482924	0.131651	0.606773	0.477203	0.678212	0.233438
	AT1G15020	16.4318	14.7365	22.8984	15.6	16.9987	16.6808	15.5563	15.9691		2.85417	1.54147	3.3198	2.58866	2.74555	3.00178	3.21905	1.54252
	AT1G15030	31.0966	26.3787	41.6815	27.2027	20.7307	15.8046	16.7536	17.047		4.14858	1.14566	4.30031	3.41961	3.67157	3.0443	1.24996	3.7916
	AT1G15040	35.2518	18.1788	92.4832	15.5889	30.4954	20.2082	16.5608	20.6357		3.75193	0.968247	19.2991	3.82454	3.50162	9.67973	2.19361	6.77877
	AT1G15045	0.341508	0.157128	0.170995	0.259901	0.173874	0	0.319911	0.376078		0.226996	0.0149354	0.0354004	0.120939	0.108085	0	0.164633	0.16109
	AT1G15050	1.00596	0.309493	1.02917	0.373022	2.21068	2.21834	2.83304	4.11185		0.319018	0.131029	0.886072	0.337644	1.65699	1.13845	0.683008	1.21174
	AT1G15060	16.6865	15.5093	21.0369	14.4023	31.3839	28.9673	28.4505	27.1916		4.45921	0.790937	1.40911	1.74135	4.66238	1.43838	6.48732	0.639327
	AT1G15080	2.7636	3.19029	0.915821	2.48337	1.14602	1.83135	1.7091	2.40257		0.896668	0.179613	0.403461	0.826536	0.277901	1.0605	0.373067	1.47682
	AT1G15090	0.261633	0.319809	0.134968	0.166107	0.174843	0.229657	0.31525	0.244311		0.119399	0.187059	0.0543355	0.0632247	0.113994	0.099778	0.258841	0.0988186
	AT1G15100	12.3518	17.2466	9.949	11.5134	19.199	27.4818	29.8654	29.407		3.37914	0.966106	2.47263	1.56308	0.818581	2.10218	4.22008	1.9845
	AT1G15110	5.64467	7.01472	5.43554	8.59988	13.0768	15.9994	17.3678	15.7587		0.0486509	2.64073	1.09258	0.931357	4.15627	1.36946	1.77108	1.43827
	AT1G15120	208.446	228.681	302.231	257.855	235.814	196.92	225.901	211.847		8.54954	20.4215	11.8876	12.3791	17.7165	21.2579	11.5275	15.7227
	AT1G15125	27.9655	29.0747	19.6922	28.2813	8.49137	5.5098	6.27048	6.27767		3.31487	6.10449	3.44771	5.89756	3.42463	0.845547	0.743082	1.40837
	AT1G15130	49.91	44.4549	70.0995	50.3268	90.3104	69.4301	67.617	66.6369		6.1932	2.41745	2.04606	10.5283	7.83621	7.48969	3.39562	7.13008
	AT1G15140	71.6003	96.7836	65.0968	96.7507	60.8067	75.0966	68.4269	65.6099		3.9507	3.16942	3.15472	7.36148	6.01467	1.8157	2.03666	6.36865
	AT1G15150	0.513589	0.529807	0.22566	0.578173	0.127474	0.224876	0.211622	0.146971		0.275856	0.220661	0.172648	0.139503	0.0367261	0.06051	0.0804937	0.0320674
	AT1G15160	1.40719	0.736977	0.598208	0.697849	0.819718	0.841631	0.854034	1.31209		0.498928	0.276973	0.441086	0.211071	0.267494	0.174949	0.7421	0.938059
	AT1G15165	3.30153	3.46972	2.48601	2.65668	2.97526	3.56715	2.5734	2.57746		0.28404	1.22263	0.904079	1.09605	0.557893	0.596305	1.19245	0.697142
	AT1G15170	11.339	10.6251	7.19644	12.4649	23.1772	31.1771	21.8576	24.8388		1.73297	3.2064	1.00061	1.31816	3.16133	3.17013	3.66901	7.73603
	AT1G15175	5.68231	5.95839	6.5817	5.29643	4.35705	3.05624	2.5759	1.85305		2.23413	1.0988	1.17554	1.20929	0.494831	0.617517	0.903112	0.835274
	AT1G15180	31.3843	29.3834	18.082	28.3693	51.121	58.6218	63.0437	62.8831		3.29593	1.71539	4.43399	4.0892	4.20202	3.51452	2.10821	4.98594
	AT1G15190	2.4787	2.29248	2.28369	1.80457	2.98436	3.3715	3.83262	2.51901		0.713119	0.441224	0.990504	0.655362	0.711341	1.40261	1.09237	0.699659
	AT1G15200	47.965	54.0222	52.2634	52.4069	68.0734	70.0024	74.6037	67.9541		3.4938	6.15909	3.00379	6.43103	5.35852	8.76341	3.20283	5.96805
	AT1G15210	11.1038	14.0432	17.7925	10.3753	11.2254	6.62211	10.2009	12.2607		0.785462	2.89744	6.89731	1.72455	2.51993	1.62789	2.12159	0.794562
	AT1G15215	8.83216	9.64673	7.85655	7.98048	4.36628	4.23366	3.42464	3.95725		1.86166	0.929366	1.4115	0.265121	0.121314	1.05359	2.08334	0.0791888
	AT1G15220	5.23497	6.45648	7.80733	5.96355	7.96763	7.61389	6.64121	7.15455		2.16964	0.617615	1.74027	1.32541	1.49893	1.30467	0.904445	1.99353
	AT1G15230	14.9945	14.4196	16.122	14.3969	35.238	51.1275	41.239	38.974		2.78682	3.81434	4.83084	1.58024	3.8159	5.81251	6.70813	1.88707
	AT1G15240	27.2827	22.335	30.0391	23.7162	37.6716	30.6859	30.5516	30.846		2.05247	1.7816	1.31194	2.8099	3.45141	4.02484	3.87259	2.78537
	AT1G15250	19.4405	30.8334	17.5986	30.0981	23.7419	35.2883	32.654	27.834		2.14638	0.870852	4.5024	5.54406	1.7717	7.71634	4.74012	3.12583
	AT1G15260	34.5884	38.1557	26.1925	33.2438	30.5228	18.9118	24.8429	21.6534		5.1875	5.18231	4.3345	2.19655	9.84534	2.54045	4.92431	2.73518
	AT1G15270	160.256	179.507	189.589	198.033	191.635	192.239	218.2	194.279		4.58638	2.78729	10.2246	8.16402	7.67461	29.7778	29.3886	10.0912
	AT1G15280	43.2733	43.1378	43.4663	38.0934	54.2017	52.5085	48.3886	47.942		5.07503	1.40694	0.795154	2.5861	4.91234	6.58838	1.17874	2.69664
	AT1G15290	90.5274	79.0272	84.0116	82.0449	95.9161	65.7231	67.9612	66.9917		9.23092	4.22363	8.29542	3.70055	6.99835	11.83	11.9867	5.47579
	AT1G15300	0.753669	1.04409	0.952422	1.14086	1.13286	0.80087	1.40287	1.10135		0.200523	0.108816	0.462127	0.209108	0.78779	0.268702	1.35286	0.174879
	AT1G15310	2.47699	3.29183	3.60435	4.75179	4.37838	2.9518	3.34286	2.8973		0.599032	1.46736	0.362731	1.06923	0.28437	1.18831	0.655148	1.27382
	AT1G15320	0.165378	0	0.170995	0	0	0	0	0		0.0376792	0	0.0354004	0	0	0	0	0
	AT1G15330	3.63555	2.94578	3.48451	3.82231	7.15097	4.01321	5.71522	3.57648		1.29725	0.601427	1.09989	2.00896	2.53904	0.707448	0.509402	0.679214
	AT1G15340	39.2973	40.0302	39.9394	36.0117	49.6702	52.8143	44.4048	41.4628		6.26261	1.76148	5.55238	0.85946	12.5815	5.31353	4.58787	4.37605
	AT1G15350	33.3897	23.9319	28.9743	20.0388	27.0384	36.0842	28.3537	33.5936		7.01886	4.66306	3.76666	2.45754	6.85469	9.27081	3.92223	5.8963
	AT1G15360	0.261633	0	0.427111	0	0.127474	0	0.159881	0		0.119399	0	0.265368	0	0.0367261	0	0.00848946	0
	AT1G15370	27.0011	37.467	32.4947	34.6655	26.9951	26.0989	26.6603	28.3128		4.85422	3.78754	3.17021	2.16796	3.00265	3.6677	1.84701	2.0101
	AT1G15380	25.292	15.8095	30.0596	14.0163	32.3234	38.3101	26.7683	39.6516		4.87187	2.3518	6.3838	4.75641	1.23839	17.0641	4.88532	4.7862
	AT1G15385	2.83205	2.03583	2.3518	1.53696	3.67315	2.13901	2.96875	2.94327		1.65457	1.57173	1.29674	0.329221	1.91667	1.89127	0.724278	0.851786
	AT1G15390	42.7143	39.5678	33.8758	40.5927	39.0025	44.7475	43.615	43.0957		1.35447	1.17606	2.69008	2.3367	4.25001	2.11218	5.38263	2.83564
	AT1G15400	41.9987	33.6582	34.5894	27.773	62.2574	51.2241	47.869	51.283		0.954168	5.53725	2.35333	1.11148	6.74124	6.40553	2.29124	4.71368
	AT1G15405	26.608	22.9013	26.7248	19.131	30.0471	45.633	71.9628	61.8662		8.67985	6.7788	4.88655	3.31843	5.07073	30.7507	8.05094	23.1087
	AT1G15410	16.0801	14.359	9.78023	12.2233	10.6175	9.15421	13.3713	11.898		2.35165	2.00916	2.36531	1.60788	0.267815	3.61816	2.01287	1.41316
	AT1G15415	1.80152	1.68215	0.992513	4.54671	27.8542	45.7101	34.3033	51.0051		0.339857	0.330494	0.574799	0.763926	7.54154	9.33781	2.40238	4.50596
	AT1G15420	12.5566	24.0395	18.2774	24.2641	29.6939	40.7552	43.4438	33.3961		2.42369	2.82164	0.806997	3.12598	2.91825	4.00683	6.06672	5.26012
	AT1G15430	9.82503	10.4953	9.19107	9.16234	18.3824	22.5972	17.4247	19.255		0.980422	1.40702	3.26874	0.23986	4.90957	3.41476	0.562185	1.9377
	AT1G15440	17.0731	23.1176	15.3733	26.0705	37.6086	46.8666	45.7523	49.7007		4.10181	3.00917	1.6241	3.58872	4.7654	5.41006	9.53374	3.95506
	AT1G15460	1.01289	0.728737	0.598697	1.10435	0.715533	0.380126	1.01178	0.615352		1.08371	0.475679	0.550647	0.193046	0.341793	0.311405	0.330856	0.211478
	AT1G15470	7.84876	8.98343	9.72252	10.7681	9.66982	8.02107	11.0613	9.81021		0.736052	0.844023	0.333326	2.61841	2.14023	1.00793	1.13075	2.23664
	AT1G15480	4.99063	8.08654	6.63531	6.89943	10.1181	12.2032	11.9374	12.0166		0.560885	2.07251	3.07435	0.767214	0.290325	1.78047	1.05133	2.02879
	AT1G15490	5.04688	7.73824	6.12789	4.25444	4.51062	5.87667	5.90687	6.65125		1.3465	2.49852	1.9018	0.874999	2.09177	1.16457	1.45497	3.32948
	AT1G15500	140.63	131.512	107.718	132.219	170.887	175.466	203.491	191.934		3.81286	10.2176	8.07394	5.6103	38.7516	9.7842	8.56471	5.24566
	AT1G15510	9.20093	9.67336	7.6417	10.6327	19.2762	16.8705	15.8017	19.3762		0.653607	1.15076	2.02801	2.58592	5.39494	4.3343	2.92529	1.67573
	AT1G15520	1.52826	5.01371	2.50929	8.63433	111.056	160.098	83.1472	170.44		0.33847	1.40878	1.28516	3.96913	56.3103	26.5176	17.2957	36.2028
	AT1G15530	2.14107	3.3964	4.4375	3.53315	1.76809	2.25756	1.64925	1.99955		0.0841592	0.888051	1.07069	1.10427	0.723277	0.943384	0.436471	0.740007
	AT1G15540	0.165378	0.157128	0.170995	0.321315	0	0	0	0		0.0376792	0.0149354	0.0354004	0.253301	0	0	0	0
	AT1G15550	6.42638	5.9091	8.52832	7.0021	7.33473	5.31054	6.65969	6.0171		2.00008	2.017	1.30545	0.418831	0.858053	2.22726	1.65352	0.660283
	AT1G15570	5.89958	5.11384	4.6468	3.4523	1.63216	1.31591	1.12237	1.40358		1.64719	0.949771	1.60425	1.23662	1.37823	0.771312	0.601918	0.608326
	AT1G15580	0.862475	3.87276	0.606574	1.8395	0.163022	0.293604	0.322639	0.456311		0.169321	0.0897285	0.319	0.759691	0.0243952	0.14323	0.173716	0.346162
	AT1G15600	0.165378	0.157128	0.180196	0.269564	0	0	0	0		0.0376792	0.0149354	0.0992459	0.170951	0	0	0	0
	AT1G15610	0.165378	0.157128	4.22952	0.217795	0.867409	0	0	0		0.0376792	0.0149354	0.900417	0.0958417	0.489681	0	0	0
	AT1G15620	0.165378	0.157128	3.20526	0.298645	0.654598	0	0	0		0.0376792	0.0149354	0.60382	0.304717	0.283258	0	0	0
	AT1G15630	0.165378	0.689189	7.0257	0.441769	1.45582	0.496221	0	0.397033		0.0376792	0.666316	0.853802	0.329592	1.64421	0.359897	0	0.445866
	AT1G15640	0.574083	1.24196	4.9731	0.484435	1.43144	0.593011	0.427955	0.370477		0.626041	0.682415	0.914609	0.521221	1.18899	0.407898	0.345	0.2219
	AT1G15650	0.165378	0.209634	0.180196	0.166107	0	0.173047	0.214027	0.234096		0.0376792	0.0931393	0.0992459	0.0632247	0	0.0356422	0.0991452	0.117522
	AT1G15660	12.9227	9.62987	7.00198	8.31554	6.51894	5.71863	4.02773	6.30504		1.88868	1.87454	1.13427	1.8288	1.95015	1.80645	0.998961	0.7812
	AT1G15670	47.7325	21.3922	77.6682	38.3908	45.7824	29.3597	36.109	33.4255		8.88972	1.26523	10.726	5.13057	1.85648	4.81848	1.72637	4.96323
	AT1G15680	0	0	0	0	0	0	0	0.246873		0	0	0	0	0	0	0	0.183808
	AT1G15690	554.342	483.842	583.656	448.716	326.041	330.563	300.779	329.872		36.1974	29.3501	24.8836	4.58151	3.30022	47.3946	26.1259	16.1039
	AT1G15700	43.4772	32.573	45.3473	30.7632	26.1293	26.9405	23.9654	26.604		4.01841	1.49841	11.3154	4.02793	3.45647	6.17274	2.51013	2.94588
	AT1G15710	16.1798	18.3471	12.8753	15.4488	11.9813	11.4111	11.8002	11.3816		1.51325	0.425336	2.96199	2.12508	0.804385	2.53236	2.10684	0.883568
	AT1G15720	3.72384	3.12807	2.83492	2.50997	4.03795	2.62286	1.27463	3.333		0.527825	0.518329	1.02769	0.262711	0.81877	0.293263	0.388	0.533847
	AT1G15730	40.1934	41.0846	34.9617	34.747	29.8897	41.5576	37.1651	39.6658		4.03818	7.44968	4.29321	3.89508	1.91479	2.64811	3.73254	3.12452
	AT1G15740	95.6681	70.0507	105.687	56.5539	81.7526	75.4496	67.5788	79.8245		6.04578	3.63472	9.22212	0.271142	14.4203	14.3786	7.09888	4.6423
	AT1G15750	80.7042	72.0562	89.0941	62.8997	177.809	160.336	163.415	152.434		11.8153	4.4133	6.63647	0.875699	6.7789	9.82084	11.1385	12.5426
	AT1G15760	0.718294	1.00955	0.215402	0.356953	0.339532	0.342661	0.637398	0.771246		0.579147	0.738516	0.0473326	0.131651	0.234624	0.286565	0.422913	0.408724
	AT1G15770	0.165378	0.307569	0.180196	0.166107	0	0.236491	0	0.146971		0.0376792	0.245724	0.0992459	0.0632247	0	0.14577	0	0.0320674
	AT1G15772	0.268139	0.259461	0.295712	0.166107	0.163022	0.173047	0.214027	0.277839		0.057688	0.0743681	0.0993622	0.0632247	0.0243952	0.0356422	0.0991452	0.190684
	AT1G15780	30.2396	30.7628	39.8686	33.789	45.1113	37.8516	43.2669	43.3142		2.19872	1.39875	7.36557	4.30591	6.46087	3.61293	2.4907	0.767014
	AT1G15790	6.9382	7.82663	52.7691	15.4047	26.9733	7.59327	7.91226	8.84159		0.415887	0.69481	0.672407	4.63025	1.04233	2.67399	2.29043	1.53876
	AT1G15800	9.04931	7.21659	9.93663	5.6798	9.68641	13.6818	12.8655	13.4041		1.13749	1.44166	2.06983	2.24638	0.905839	2.13129	1.55047	2.60361
	AT1G15810	228.063	173.894	132.599	138.537	57.0723	51.4439	57.5069	56.6882		13.54	10.3796	30.0202	19.2862	6.49731	7.62595	5.12499	7.28604
	AT1G15820	2150.86	2613.87	1507.05	2274.73	407.173	472.221	379.666	458.312		91.7517	109.876	134.949	290.127	112.199	160.841	5.87413	57.9969
	AT1G15825	0.490812	0.459765	0.684522	0.351285	0.371914	0.173047	0.32236	0.146971		0.2968	0.375996	0.579359	0.28599	0.213369	0.0356422	0.288312	0.0320674
	AT1G15830	3.58162	4.96278	2.49837	3.49564	0.599891	0.987624	0.696397	1.06577		0.174077	0.397365	0.332976	0.600233	0.30445	0.638766	0.534964	0.692344
	AT1G15840	0.635484	0	0.180196	0	0.127474	0.224876	0.159881	0		0.395823	0	0.0992459	0	0.0367261	0.06051	0.00848946	0
	AT1G15860	31.2588	44.0238	43.8115	44.5901	47.4128	52.373	51.9779	57.095		3.98205	6.42219	2.51618	7.16369	1.70705	9.70952	6.5341	6.09506
	AT1G15870	2.66507	3.96336	4.47022	3.70644	10.3754	13.9295	11.5929	11.4753		0.462677	1.64035	0.538141	0.484336	1.59635	2.09847	1.29252	0.56413
	AT1G15880	22.5186	23.8934	30.8964	19.5762	40.391	41.4818	38.3312	36.9523		4.18117	3.21648	1.71543	0.820451	6.55275	2.39078	6.9049	4.5408
	AT1G15885	10.051	7.08753	8.64184	7.13301	6.99932	4.9537	4.16746	5.51833		2.28982	0.562832	1.75395	0.902668	1.25228	1.4602	1.23557	0.590737
	AT1G15890	3.19074	3.06989	6.55228	3.00338	4.69652	2.75981	2.18076	3.37546		1.00354	0.450623	1.49219	0.681874	2.6034	0.408134	0.463143	1.15645
	AT1G15900	0.951284	0.472099	0.650301	1.04591	0.962169	1.38445	0.911303	1.02658		0.432412	0.277157	0.119576	0.347072	0.425164	1.08291	0.285329	0.202122
	AT1G15910	13.3641	10.1355	12.8174	7.80602	7.58283	6.81745	7.41363	6.13013		2.14334	2.37237	2.34456	1.39044	0.916498	1.24682	1.86061	1.85248
	AT1G15920	12.8731	11.306	15.1128	13.1578	28.874	32.6632	28.1082	27.0804		1.16032	1.51993	3.00268	2.37751	3.94427	1.58093	3.41866	3.59618
	AT1G15930	212.551	318.747	227.09	310.557	418.885	468.818	445.907	413.651		15.3091	15.0118	13.4911	3.00525	29.8641	47.8856	21.0915	32.9553
	AT1G15940	13.667	14.4738	16.1825	15.2557	25.7173	21.935	21.3058	19.0115		1.71119	1.53959	2.21893	3.20934	2.80211	2.74211	1.19681	6.5365
	AT1G15950	72.0288	87.103	82.8413	100.692	101.203	102.189	88.4388	102.852		2.13863	8.02138	5.57439	8.03436	11.034	8.84039	7.805	6.51379
	AT1G15960	15.0603	15.9348	13.4509	14.2117	17.0666	12.9686	15.2608	18.3891		2.53481	2.6077	3.21481	2.6163	2.58263	3.31213	2.55579	1.95449
	AT1G15970	15.8895	12.3941	13.4354	11.1532	8.70592	8.72669	8.63738	8.02224		0.809544	3.16137	1.87694	2.91902	2.35452	2.64202	2.28285	1.19557
	AT1G15980	152.551	125.852	102.128	118.25	79.1353	80.1339	87.1407	77.2437		6.71306	14.689	6.10067	4.60319	5.91724	20.5999	3.2505	6.31571
	AT1G15990	7.50487	4.85767	5.38914	4.47642	4.93158	3.98777	5.31079	2.43778		1.29695	1.27011	1.68347	0.489809	1.3023	1.72536	0.975858	0.897033
	AT1G16000	27.3265	31.3249	23.7751	30.2757	19.6398	20.5823	22.0165	21.1011		3.38381	1.81927	2.7607	4.3472	5.56219	3.75167	2.39059	3.82567
	AT1G16010	29.7728	27.7036	30.5022	29.6131	37.1778	38.1469	35.1434	39.8196		1.82579	4.63969	3.20888	2.54814	4.11744	2.82111	1.59468	1.90242
	AT1G16020	10.4251	13.9	11.5547	12.9195	9.25065	10.1055	8.61589	10.7804		1.77984	0.6287	1.03365	2.90609	2.08269	2.99435	1.32997	0.933816
	AT1G16022	0.763515	1.09448	0.922281	1.27044	1.75189	2.33676	1.17174	0.773016		0.466379	0.427176	0.190823	0.190235	0.556413	1.6931	0.0334637	0.147734
	AT1G16025	0.393865	0.209634	0.207596	0.269564	2.8614	5.0724	1.11443	3.87104		0.31351	0.0931393	0.0827104	0.170951	1.98988	2.67029	0.53619	3.69838
	AT1G16030	4.03757	3.19717	3.05499	2.65483	41.861	123.798	17.6249	31.5513		1.74725	1.01759	0.964647	0.410325	23.6693	37.1127	8.67637	28.2418
	AT1G16040	10.7239	9.02353	10.7566	9.37487	11.6659	10.2565	10.8093	12.0314		2.35415	0.702085	2.12193	1.24378	2.4536	2.12837	3.15798	1.99952
	AT1G16060	5.75461	7.15292	5.58431	7.24107	4.15077	3.91061	3.26218	4.39625		1.33467	2.26255	1.01323	1.52989	0.613303	0.685031	0.749229	1.40545
	AT1G16070	2.7808	2.61279	1.99333	1.29045	0.835619	1.63254	1.34235	0.625834		0.799714	0.119942	1.94734	0.876288	0.724119	0.577524	0.967311	0.149902
	AT1G16080	67.8991	65.0751	41.4509	65.7265	49.1025	57.2444	51.939	56.3441		9.92666	6.20112	4.24717	7.59685	10.4668	7.72944	8.40015	4.63527
	AT1G16090	1.79478	1.44195	1.54603	1.42387	13.077	13.3989	11.9201	11.213		0.230424	0.857095	0.621749	0.442679	3.64552	2.30234	2.07936	1.69921
	AT1G16100	0.336248	0.157128	0.134968	0.232497	1.27764	0.827372	1.02569	0.566064		0.193532	0.0149354	0.0543355	0.184062	0.929081	0.430862	0.857853	0.280979
	AT1G16110	7.33535	4.43677	20.5812	7.63715	3.62619	1.59174	1.64926	1.75919		1.79621	1.12639	3.35045	0.377188	1.56276	0.791332	0.593095	0.968835
	AT1G16120	0.165378	0.926311	0.646167	0.916207	0.925803	0.380126	0.898223	0.34406		0.0376792	0.486765	0.383142	0.58174	0.313528	0.311405	0.443552	0.115404
	AT1G16130	3.0138	2.68825	6.00344	4.27636	1.97246	1.73258	2.89976	2.00472		0.74681	0.881891	1.98338	0.537376	0.558308	0.417788	0.958822	0.892803
	AT1G16140	0.225618	0.267114	0.189731	0.563041	0.4323	0.173047	0.214027	0.795298		0.138379	0.208578	0.154225	0.458021	0.172736	0.0356422	0.0991452	0.370799
	AT1G16150	0.589491	0.417407	0.478356	0.498152	0.502953	0.797617	0.418826	0.979778		0.0773505	0.230353	0.0900489	0.666931	0.0890767	0.763444	0.437226	0.461222
	AT1G16160	0.823821	1.00479	1.73116	1.04276	0.935075	0.552349	0.962617	0.907915		0.480203	0.331997	0.969304	0.560528	0.29017	0.286955	0.305568	0.403007
	AT1G16170	34.9919	34.0281	27.836	25.0885	13.5862	19.1453	16.6965	17.449		2.80546	3.27318	5.11066	0.973077	0.662214	1.65758	3.04866	3.53264
	AT1G16180	165.037	165.037	237.454	174.545	247.779	233.364	257.309	240.262		1.28277	10.4997	15.3035	15.7087	25.2617	28.662	33.2281	14.8371
	AT1G16190	19.7826	19.1021	16.8287	19.8823	12.9753	14.3547	19.1566	19.2703		2.27778	3.08144	2.99361	0.625076	1.33763	3.36069	2.77916	3.50577
	AT1G16210	42.2596	44.0757	50.4989	53.3183	74.6636	83.9266	76.9545	79.7158		4.25243	3.22919	4.1711	2.81485	4.25504	5.17376	10.2835	11.8955
	AT1G16220	2.92951	2.03311	1.49293	1.24438	0.748788	0.980689	1.85524	1.48387		1.36648	0.451777	0.594492	0.478925	0.0175525	0.461515	0.762904	0.540513
	AT1G16225	0.261633	0.267114	0.544285	0.269564	0.127474	0.236491	0.159881	0.359688		0.119399	0.208578	0.369936	0.170951	0.0367261	0.14577	0.00848946	0.29743
	AT1G16230	0	0.469169	0	0.166107	0	0.173047	0	0.255023		0	0.418453	0	0.0632247	0	0.0356422	0	0.222656
	AT1G16240	59.4135	46.0504	68.9731	44.3867	67.033	66.4931	71.6761	69.9357		0.631319	2.97924	2.76476	5.80723	9.43862	7.46711	1.82058	3.44852
	AT1G16250	7.66728	6.77185	11.0072	6.03747	14.5044	10.3804	9.40191	10.2278		1.05782	2.19394	1.28002	1.233	0.850153	0.165633	1.21481	4.47425
	AT1G16260	10.8431	5.93162	43.1506	10.8829	49.1268	14.6146	5.70406	8.18386		2.82805	1.38205	6.34983	0.946656	4.94514	3.7569	1.30727	0.700901
	AT1G16270	20.8639	18.4479	18.4709	18.0846	25.7885	19.553	20.088	21.2908		2.95182	0.669094	1.35351	2.1162	2.4775	1.51427	0.571065	0.544474
	AT1G16280	12.0297	16.3355	10.3415	16.3718	8.71502	7.99232	11.0096	10.988		4.4942	3.34844	1.3094	1.68335	1.62367	1.53299	3.02711	0.895527
	AT1G16300	5.12244	7.25117	5.2052	8.02754	23.9095	37.6676	24.5146	28.7199		0.31134	1.62774	1.43337	1.34008	6.92277	2.94915	4.97749	2.78799
	AT1G16310	2.80693	0.889174	1.7734	2.71317	4.56077	4.15944	4.05346	5.40195		0.195487	0.0473508	0.502479	1.31471	3.07944	1.74465	0.994021	0.234258
	AT1G16320	40.0336	35.7404	36.6516	48.8489	71.8608	89.1645	67.0421	62.2507		3.34487	4.16426	3.80214	10.5924	5.80531	9.32886	10.7364	2.20904
	AT1G16330	4.19685	3.54312	3.41346	2.43061	3.64666	3.26035	4.03711	4.21196		1.32467	1.27123	1.67431	0.600322	0.763422	1.32132	0.581819	0.754788
	AT1G16340	10.7927	13.7448	10.4408	12.1705	5.57542	5.87515	5.01739	6.68038		0.562924	1.45799	0.523441	0.709778	3.08093	1.71752	0.953146	1.26255
	AT1G16350	44.3146	49.4228	43.6163	47.9944	34.4315	33.195	47.1819	35.2977		6.73067	2.40645	4.07799	7.88655	4.11019	6.3225	5.81832	6.07738
	AT1G16360	3.60836	2.04135	2.325	1.76945	1.83449	1.84121	2.54609	2.14597		1.46963	0.273899	0.506987	1.25682	0.480614	0.570937	1.81084	0.922864
	AT1G16370	5.37076	5.39961	5.28949	5.60342	1.18569	1.59982	2.02075	2.61807		0.962018	0.646863	0.985325	1.64251	1.03387	0.539956	0.46657	1.17865
	AT1G16380	0.673117	0.362541	0.495935	0.554288	0.313995	0.286184	0.159881	0.65371		0.595016	0.216867	0.166011	0.294914	0.360978	0.192091	0.00848946	0.307047
	AT1G16390	23.1068	17.3811	17.187	11.5833	2.19744	4.34529	3.94052	3.32315		3.90016	0.517753	2.62416	0.25698	0.924355	1.24696	0.582048	0.443543
	AT1G16400	10.2541	14.8827	12.7885	11.5743	1.22399	2.06449	3.02016	4.44368		1.09043	5.80045	1.55768	3.02916	1.16468	0.317524	0.845189	0.485304
	AT1G16410	58.2714	82.8206	49.539	63.5336	0.882435	0.542124	0.482613	0.712295		3.56349	18.2271	1.14884	13.2783	1.26013	0.438006	0.18088	0.567293
	AT1G16420	0.553894	1.26199	1.14603	2.09725	4.01406	5.38795	1.49473	4.09127		0.204619	0.240352	0.588032	1.34663	1.27094	1.86209	0.586606	1.43354
	AT1G16430	8.61659	8.95943	7.998	8.31363	6.06751	6.73689	6.55652	7.99189		1.17347	0.930311	0.905584	2.28249	1.70635	0.772482	0.162037	1.96347
	AT1G16440	0.699022	1.73464	0.906766	0.739082	0.643045	0.276729	0.630384	0.385501		0.109357	0.275195	0.903244	0.00772004	0.300402	0.14266	0.54341	0.204386
	AT1G16445	3.97863	2.91464	2.01726	3.44	1.61179	2.36799	2.66938	2.44203		0.574325	0.970602	0.348245	0.658368	0.644535	1.2	0.392048	0.9695
	AT1G16450	0.637497	0.374884	0.22566	0.480732	0.271458	0.224876	0.32236	0.146971		0.142188	0.276967	0.172648	0.117938	0.210015	0.06051	0.288312	0.0320674
	AT1G16460	54.2618	46.7824	51.0082	47.1839	32.5057	29.1113	40.4147	37.4223		6.28563	0.979744	6.14436	3.68077	2.43057	2.34998	2.68609	4.03168
	AT1G16470	55.5169	62.7094	79.7658	70.8229	88.3286	93.9556	90.9483	107.877		5.07621	7.77066	1.67906	3.79086	3.75256	17.9375	10.6327	2.98226
	AT1G16480	6.16635	4.91916	5.0157	5.87813	7.13545	5.19394	6.09077	6.57616		1.19448	1.29902	2.31005	0.747586	3.38192	1.31674	1.28787	1.40006
	AT1G16489	0.855969	1.83124	1.384	1.47654	1.04509	0.84958	1.79555	1.44394		0.261554	0.0889972	0.993292	1.40758	0.773048	0.816454	0.840461	0.0988721
	AT1G16490	1.33123	0.577384	0.71998	1.01379	0.269234	0.3991	0.214105	0.355931		0.674313	0.372169	0.424761	1.00368	0.193325	0.381628	0.0997079	0.228089
	AT1G16500	1.9318	2.74919	4.71274	3.94446	1.89651	1.32164	2.48928	1.75009		0.699809	0.63666	1.37656	0.286312	1.13153	0.290662	1.16979	0.628115
	AT1G16510	3.01592	3.51427	2.12576	5.75291	8.1478	12.0851	15.363	11.4692		0.835198	1.11716	0.645742	1.40092	2.14545	3.0944	4.16868	1.9011
	AT1G16515	1.39232	2.09642	0.733727	1.4825	1.53118	2.09385	3.55719	2.24993		0.755417	0.249	0.351464	0.488312	1.01595	0.655506	1.68638	1.25343
	AT1G16520	8.21615	10.5071	7.1728	7.97802	3.52984	3.64233	4.54316	4.67048		1.65108	2.0448	2.43468	2.17681	1.09457	0.187368	0.545643	1.24371
	AT1G16530	1.5417	1.38204	1.48793	1.36783	4.0314	2.3816	4.13214	2.63648		1.08188	0.729914	0.414191	0.85092	0.532547	0.719509	1.59712	0.284914
	AT1G16540	6.61096	9.59803	7.94675	9.95971	19.5363	14.9628	17.6848	18.4776		1.14575	3.06833	1.84502	2.35586	3.13679	2.16484	2.99678	4.58869
	AT1G16550	3.55975	3.85719	1.73603	3.66528	2.87154	2.94781	3.46083	2.66187		0.2589	0.423172	1.20141	1.91436	0.730768	0.368003	0.172429	1.28631
	AT1G16560	45.8987	52.5755	74.4337	47.7209	28.6721	25.199	21.0108	27.0132		3.20979	2.96788	4.39762	8.34371	3.42363	5.26829	2.54424	2.29679
	AT1G16570	27.7587	29.0433	39.0151	28.9089	20.4062	19.3996	20.3727	19.1779		1.38542	5.00873	7.4895	3.89111	0.802196	2.24045	3.34053	2.63921
	AT1G16590	3.37963	4.81806	5.4973	3.10928	2.64147	2.563	2.66236	2.13083		1.49647	0.138586	1.20938	0.45361	1.01021	0.156709	1.30727	1.35174
	AT1G16600	2.20808	2.0784	2.23367	2.19364	2.68389	2.41957	3.92295	2.39052		0.749602	1.29035	0.39266	1.14415	1.64889	0.466928	2.17555	0.694966
	AT1G16610	41.5405	54.1589	59.158	48.1203	65.0315	63.6247	60.7767	54.532		4.53569	5.91201	4.19189	3.88195	2.37141	3.29673	7.57505	7.86523
	AT1G16630	2.68513	2.54107	1.76067	1.341	0.571152	0.465893	0.265763	0.480168		1.05582	1.0045	0.822132	1.12812	0.402641	0.174415	0.0880952	0.120829
	AT1G16635	0.953021	3.20325	0.716617	1.38038	0.386701	0.770628	0.268337	0.848796		0.513826	1.0764	0.335217	0.0796196	0.319751	0.541193	0.194447	0.456284
	AT1G16640	1.58336	2.07163	1.27843	1.38034	3.13397	5.47747	5.00658	4.97467		0.412738	0.739747	1.07453	0.733007	0.357485	1.92179	0.499659	0.751491
	AT1G16650	5.55361	4.97201	6.51299	7.8573	8.28464	7.75209	9.30777	7.01668		0.761325	0.327664	1.23414	0.616206	2.45298	1.33443	0.800616	1.14006
	AT1G16670	9.38319	8.78934	21.7206	9.60249	17.7096	7.93434	7.83394	8.20488		0.913123	2.85821	0.662085	1.92086	1.88144	1.42066	0.0963636	1.27396
	AT1G16680	11.566	13.5722	12.6426	10.1414	9.37373	9.66244	11.99	9.92836		1.07136	1.49476	2.09151	1.29966	2.03604	0.831942	2.43765	4.7017
	AT1G16690	5.35037	6.65324	4.65818	4.54393	2.37592	2.44082	3.19485	3.64588		0.966281	2.34806	0.159639	2.44719	0.830924	0.089945	0.34384	0.928619
	AT1G16700	55.082	52.0982	69.9518	68.454	93.5467	89.8709	90.3455	93.7289		0.807218	5.97121	2.1093	8.07067	3.90653	10.8717	3.28598	4.96774
	AT1G16705	0.478682	0.521749	0.180196	0.523769	0.199089	0.342661	0.32236	0.381165		0.298267	0.234733	0.0992459	0.407613	0.0860006	0.286565	0.288312	0.0930307
	AT1G16710	31.1277	29.1813	32.6266	25.8103	25.0581	22.5001	25.0201	25.7254		3.52182	2.77811	3.64319	0.913177	4.45071	2.16691	1.09499	4.83164
	AT1G16720	99.6177	78.5684	80.0329	86.4563	173.757	196.047	177.472	185.033		3.08577	5.07575	6.23422	2.84779	8.44045	11.7924	6.23224	12.6369
	AT1G16730	7.17913	7.0256	4.97938	8.52267	77.8679	76.7028	86.8646	73.398		0.80813	1.0752	0.685654	2.13337	7.06161	9.21877	4.61164	7.4541
	AT1G16740	27.8032	39.4984	34.0345	41.366	16.3443	18.893	22.0085	19.9961		2.40295	6.00414	3.56184	0.896201	1.266	2.70388	1.69758	1.5171
	AT1G16750	9.44321	9.66696	7.32934	9.23133	3.83791	4.77793	4.36386	5.40299		1.58474	2.23653	0.714413	1.10109	1.13516	1.13726	0.796231	1.27588
	AT1G16770	0.616516	1.15696	0.932998	0.874653	0.4259	0.75793	0.371632	0.624228		0.324546	0.189237	0.340721	0.256223	0.35492	0.459937	0.179295	0.410653
	AT1G16780	11.5267	11.6199	7.60221	9.98452	3.28667	2.80616	3.84163	3.49884		2.04771	2.43848	2.22751	1.28666	1.06881	1.07828	0.187186	1.93051
	AT1G16790	7.8421	9.65682	7.03841	8.36335	2.88801	4.46478	4.63089	3.29389		4.20231	2.72675	1.67207	1.09819	0.78628	0.534633	1.72452	0.635364
	AT1G16800	5.54442	6.51207	5.83555	4.46248	4.52839	4.32889	4.60784	3.97263		0.868731	1.59884	0.973397	0.550614	1.66589	0.264266	1.07848	1.21679
	AT1G16810	54.5064	62.8656	56.5215	56.7436	50.8799	46.2597	51.3704	47.1829		2.27006	4.72102	8.39648	4.79138	2.69343	8.149	4.57027	1.75958
	AT1G16820	23.3706	22.4873	23.5883	22.6319	21.1424	18.5471	18.878	19.6587		5.42634	5.35083	4.06378	7.56646	2.16768	3.02169	1.66377	3.51826
	AT1G16825	4.85835	5.32992	4.65958	5.22153	2.78361	2.12487	2.24058	2.46181		1.69593	0.168345	0.64812	1.65186	0.322721	0.952491	0.194431	1.41856
	AT1G16830	3.62419	4.56155	3.77047	3.92463	6.78102	5.5544	6.8988	7.15971		0.366488	0.590164	0.931211	0.546593	0.758788	1.78164	1.97663	1.52203
	AT1G16840	46.4374	45.8171	50.6732	43.5592	65.0617	62.0796	70.6451	64.8118		3.78402	3.94339	1.80337	3.30964	12.4038	12.7206	1.20911	3.98775
	AT1G16850	2.17011	2.23206	2.32413	2.26274	3.33916	4.80755	7.66577	4.64846		1.74648	1.30114	0.731	0.64521	1.2733	1.67125	1.25856	2.13889
	AT1G16858	22.6155	24.0791	20.366	19.6688	15.9843	12.4663	23.0561	17.004		2.37651	6.14867	1.43313	1.40894	4.09414	1.09471	3.53756	2.76911
	AT1G16870	26.2311	34.9822	27.4688	30.1253	25.8919	25.634	26.4611	24.5926		5.0605	0.772005	4.29912	4.74156	0.848027	2.17975	1.03263	3.92617
	AT1G16880	237.812	155.8	221.878	170.574	166.248	162.47	163.592	156.911		19.259	19.5015	20.6228	11.3426	8.1782	24.9624	8.13851	10.9405
	AT1G16890	108.89	109.95	141.98	120.17	159.963	177.018	164.468	175.795		7.19343	2.3017	3.31051	7.25329	10.4993	17.9582	5.26364	11.054
	AT1G16900	9.35869	14.1825	18.6981	13.2487	9.28621	8.91955	8.69727	9.77296		1.56734	3.39229	1.81531	0.654753	1.17402	0.392784	1.78825	0.648215
	AT1G16905	0.63511	0.73745	1.1392	0.554288	0.307599	0.173047	0.47956	0.524141		0.513777	0.530786	0.175486	0.224615	0.272013	0.0356422	0.327094	0.35858
	AT1G16910	0.165378	0	0.22566	0	0	0	0	0		0.0376792	0	0.172648	0	0	0	0	0
	AT1G16916	24.9126	25.2012	29.9256	24.4052	18.1784	12.8653	14.2962	13.9649		5.02216	3.86952	3.76036	4.7341	2.73456	2.52518	0.856474	3.00034
	AT1G16920	32.7583	31.467	28.0034	26.4128	7.19871	9.03402	9.87564	9.32508		7.76013	1.14495	4.41811	3.73333	1.2646	3.30473	2.73295	0.845849
	AT1G16930	2.09404	3.65548	4.99131	2.59559	3.931	1.87164	4.34652	3.0749		0.608393	1.21749	1.33236	1.13159	2.17154	0.028611	1.49805	1.46492
	AT1G16960	14.0128	16.1464	14.5142	15.2523	13.8176	14.3909	14.5039	17.6186		3.83377	3.03415	1.5676	1.64597	1.68522	3.51721	0.249836	3.16305
	AT1G16970	11.7247	14.9218	21.6295	13.8348	17.1237	11.8375	11.2132	14.1245		3.28678	0.340378	2.37877	1.36265	1.82415	1.47686	1.21605	1.1313
	AT1G17020	6.09131	10.3357	14.606	26.4042	47.5086	44.3196	53.2996	48.1105		2.22047	5.01609	3.72551	3.42933	7.14757	10.3496	8.64015	7.39487
	AT1G17030	0.397078	0.367019	0.34023	0.535979	0.343677	0.3991	0.431196	0.481271		0.246844	0.0964814	0.177272	0.350598	0.333935	0.381628	0.261973	0.37676
	AT1G17040	3.99751	4.88406	5.6345	6.56499	6.09228	7.93566	4.48615	4.1953		1.08267	2.40671	1.73203	0.815472	1.52383	0.622715	2.66066	1.42236
	AT1G17050	17.1169	19.6276	18.0921	22.5801	78.8998	88.2151	73.1491	66.7377		3.12134	4.25082	1.7708	3.98695	2.76443	10.8668	2.04154	3.70713
	AT1G17060	5.74621	5.03532	6.54719	6.05165	6.90268	4.62132	7.38582	7.88854		1.22613	1.54371	0.386511	0.600717	0.828985	0.322517	1.27568	1.09818
	AT1G17070	12.0745	10.5783	14.5786	10.8331	15.3089	9.7613	13.8828	12.0256		1.06595	1.67651	2.74483	1.09526	5.02443	1.92828	2.98503	1.11488
	AT1G17080	52.5487	60.2928	82.7711	61.5211	90.7835	86.0977	77.4983	80.4083		7.09474	11.3723	11.1082	6.5019	6.61454	20.128	5.7487	6.01642
	AT1G17090	4.49997	4.575	2.26419	4.78329	5.87274	7.96868	5.45531	5.14905		0.964916	2.24138	0.637669	1.93428	1.55096	1.03791	1.53351	1.04408
	AT1G17100	65.6934	47.3044	44.6755	73.5422	255.378	284.837	402.284	294.867		13.7296	3.52011	3.71828	3.61851	28.0444	36.6385	55.7674	7.75897
	AT1G17110	27.3609	25.7723	29.1113	23.6472	44.1995	34.9683	58.7466	48.4687		1.59953	4.28984	4.32132	2.45144	4.13273	6.16058	22.9309	5.04689
	AT1G17120	12.9814	15.6238	15.412	16.6634	19.3744	20.0347	19.3173	18.8039		2.44851	0.845231	1.17454	0.869248	0.450926	2.22532	2.02577	4.60213
	AT1G17130	23.9044	32.5574	29.1124	27.285	25.3002	22.2514	24.9421	26.9615		2.93842	2.1736	5.36175	4.24652	2.51704	3.12241	5.55576	1.62939
	AT1G17140	18.4989	23.6901	18.0373	17.9699	8.92203	6.04912	5.89574	7.81583		1.55755	2.99375	4.79629	2.56425	2.88317	1.30332	1.4426	1.71576
	AT1G17145	15.2654	18.3707	17.0939	14.2876	18.6661	25.512	28.0463	29.2758		0.494806	2.25028	2.06863	0.638284	4.52587	4.06037	1.68242	2.85617
	AT1G17147	2.4953	2.69095	2.68497	3.58428	6.27737	14.1293	8.83018	10.6906		0.986275	0.79386	1.47723	0.531426	2.72784	2.73135	1.22048	1.42606
	AT1G17150	0	0	0	0	0	0	0	0.190393		0	0	0	0	0	0	0	0.0455449
	AT1G17160	14.4942	17.0505	16.6619	18.2191	17.8185	18.7866	17.8747	15.1439		1.38902	4.32495	1.129	1.55843	2.80153	2.34921	0.767824	3.50707
	AT1G17170	7.68247	13.3494	4.59127	72.3823	970.518	1872.31	1369.64	1333.83		7.72909	2.9972	3.18208	2.29528	105.101	324.53	59.1099	85.7363
	AT1G17180	0.975761	2.02752	0.452433	21.0248	68.389	168.397	111.97	139.757		0.761744	0.539402	0.225138	8.56472	26.4711	29.5078	17.9165	35.2076
	AT1G17190	17.3051	17.0092	7.238	11.2978	4.8693	6.67965	5.35592	8.48639		3.72434	2.40286	2.70299	2.52346	1.83903	1.89483	2.79299	1.79659
	AT1G17200	51.7555	65.7784	43.4336	53.4363	30.4931	30.5211	37.385	33.3267		14.3719	11.6019	9.28677	1.93946	1.85126	2.22183	1.9352	4.18748
	AT1G17210	44.9837	36.4208	41.4979	32.2816	70.0293	58.1942	65.7841	61.9208		1.04034	2.58584	4.48134	2.90133	7.14448	1.99404	7.82455	3.19285
	AT1G17220	185.694	147.48	154.904	144.168	130.776	121.452	122.86	117.058		4.19023	13.4299	12.8229	1.6729	7.42769	14.6672	3.23561	5.13371
	AT1G17230	7.6962	8.72378	14.5673	11.6399	10.1208	8.24493	8.07644	8.17933		1.06769	0.854711	0.899401	3.03143	1.67109	3.18035	3.67865	1.9514
	AT1G17232	3.05052	2.83145	2.48051	1.86259	3.47056	2.20111	2.49073	1.87914		0.479733	0.70115	0.353031	0.843128	0.950168	1.18422	1.29462	0.530539
	AT1G17235	0.165378	0.42451	0.207596	0.298645	0	0.3991	0.214105	0.277839		0.0376792	0.22116	0.0827104	0.304717	0	0.381628	0.0997079	0.190684
	AT1G17240	0.165378	0.736977	0.932998	0.590193	2.12025	2.2289	1.86328	1.59611		0.0376792	0.149715	0.340721	0.14501	1.19289	0.441388	0.185039	0.209467
	AT1G17250	2.26489	4.4354	6.53413	4.04818	1.71072	2.77662	1.60329	1.96827		0.388277	1.59348	1.77385	0.681417	0.453397	1.67926	0.328155	0.890977
	AT1G17255	3.14293	3.22613	3.26477	2.34546	1.97589	2.14611	1.22854	2.14478		1.26757	1.25939	0.28375	0.917601	1.73224	0.143254	0.994466	0.36832
	AT1G17260	1.16726	1.46935	1.32071	1.25506	1.30321	0.772306	1.51659	1.20707		0.66011	0.228824	1.12217	0.58243	0.622729	0.479419	1.34982	1.2684
	AT1G17270	4.2666	4.37785	4.67173	4.06851	3.03027	3.77857	3.53404	4.27293		2.20002	1.10124	0.651041	1.64531	0.812795	0.54462	0.73418	1.04718
	AT1G17280	28.9779	33.7033	34.7121	34.0726	50.5951	51.0723	52.1272	54.0281		1.99491	1.87682	5.51397	1.93703	5.09955	2.66211	1.88064	5.18327
	AT1G17285	0.973466	1.46372	1.37978	2.75054	3.97841	5.00857	3.88078	4.24277		1.09783	0.100322	1.08768	1.07004	0.518555	0.898164	1.38908	0.739248
	AT1G17290	149.452	163.983	220.709	238.692	493.627	554.276	588.651	582.873		14.9857	12.1898	15.4438	15.1373	14.219	61.1838	10.0721	16.2172
	AT1G17300	0.993313	0.834379	0.763519	0.594763	0.985061	0.878753	1.75161	0.880902		0.312585	0.196688	0.607135	0.118689	0.330226	0.363672	0.656437	0.577611
	AT1G17310	0.498349	0.4648	0.53121	0.561946	0.127474	0.173047	0.263435	0.190393		0.237326	0.23388	0.614405	0.424706	0.0367261	0.0356422	0.169646	0.0455449
	AT1G17330	6.90721	8.6058	15.6663	9.87676	13.8196	11.8973	9.444	9.37858		1.30401	0.952234	0.926278	2.81624	1.20945	0.898997	2.32943	1.12844
	AT1G17340	15.7343	16.4484	24.3731	14.7721	18.2614	13.2568	10.2419	12.668		1.04424	1.76629	3.58318	2.53818	1.93604	2.09486	1.67698	3.53753
	AT1G17345	0.393865	0.432356	1.11863	0.478337	0.127474	0.337402	0.268184	0.246873		0.31351	0.500951	0.801326	0.519042	0.0367261	0.145669	0.193697	0.183808
	AT1G17350	11.9312	10.5074	11.5843	11.807	8.15344	7.60315	9.51734	10.4069		0.288935	1.88193	1.83456	1.971	0.536059	0.210908	3.49807	2.27946
	AT1G17360	25.998	37.2011	27.0791	36.6666	29.781	35.5531	41.1043	36.9355		2.77266	3.31486	3.23922	2.40933	1.92588	6.20342	9.25687	7.22072
	AT1G17370	29.8402	33.1555	31.648	32.0966	58.6023	51.8315	55.9096	58.0441		0.910805	0.470427	2.79517	4.13001	6.31849	3.22508	3.57837	9.4169
	AT1G17380	1.58377	4.18431	0.773083	7.37849	0.976357	1.48208	2.02567	3.85042		0.697024	0.33054	0.267066	3.52426	0.737802	1.33673	0.735496	1.27145
	AT1G17400	0.903101	0.74203	0.974385	0.675246	0.127474	0.345261	0.686649	0.741028		0.346918	0.389782	0.590753	0.186776	0.0367261	0.06834	0.369608	0.96811
	AT1G17410	6.76443	6.98576	7.94676	5.41346	10.2886	7.5446	6.7408	9.71491		1.59553	1.80794	3.52264	1.63295	2.2838	2.12331	1.15306	1.6367
	AT1G17420	6.63269	16.7345	8.21965	25.2804	3.23124	2.11121	2.88734	3.50116		2.40865	1.7948	1.57298	4.37898	0.280543	0.558639	0.530098	0.510744
	AT1G17430	6.37648	6.69289	17.8146	8.91123	3.78823	3.68539	3.94138	3.4719		1.36886	2.4143	3.57532	1.02952	1.6865	2.18442	0.914718	0.102499
	AT1G17440	16.681	18.0921	27.1691	18.0458	28.555	18.463	19.6787	21.2421		0.170925	2.71869	2.74385	2.70219	6.51967	3.03985	3.93306	1.09265
	AT1G17450	11.9455	9.57452	17.3305	10.2449	18.8313	15.5542	15.2195	15.9313		0.462787	0.668362	2.63998	0.128193	2.18072	2.87552	3.34705	1.81364
	AT1G17455	16.3002	11.3069	24.7353	12.4355	8.86931	5.40683	8.7764	6.846		2.54198	2.26255	1.11314	2.99188	2.1913	1.16002	2.88626	1.16319
	AT1G17460	3.26154	3.9988	6.67845	3.96491	1.63512	2.32672	1.87764	1.92578		1.284	1.92194	0.7196	1.06838	1.1077	0.460875	0.717964	0.329085
	AT1G17470	68.981	66.5617	71.2507	67.1918	80.6611	84.1445	81.0255	84.0996		2.58566	3.89693	8.67575	4.56632	6.86608	4.73001	5.77097	8.42131
	AT1G17480	5.36859	5.84817	14.3159	4.37272	5.25075	3.77241	5.61974	5.36959		1.84764	0.30506	0.95796	2.15051	2.26069	0.898975	0.981482	0.678604
	AT1G17490	19.7711	17.6999	28.1874	23.3715	16.5178	14.9029	17.332	17.225		3.07388	3.98642	5.032	2.93735	1.56763	2.89866	0.834908	3.00606
	AT1G17495	1.06804	1.36431	2.37343	1.39014	1.58661	0.939396	1.07415	1.53151		0.0945449	0.469303	0.154779	0.590791	0.708293	0.331889	0.447444	0.8078
	AT1G17500	15.8992	19.9888	61.4491	25.6312	17.4324	7.55305	10.1173	13.2361		1.04286	1.03354	2.7254	2.04163	1.67944	1.21576	3.48402	3.32555
	AT1G17510	14.4077	17.4134	14.8676	15.9423	13.0404	15.596	15.5618	17.3864		3.86052	2.87885	4.64678	0.357697	2.33894	3.60805	0.718687	2.49608
	AT1G17520	12.2203	10.9725	11.8825	11.2842	12.3531	13.3821	15.6027	14.1926		3.18263	1.93194	1.80766	1.18775	3.81371	1.1434	2.46983	0.209412
	AT1G17530	15.3639	12.7081	17.1871	16.9107	30.434	36.1939	26.5619	31.9444		3.87555	2.31463	1.11325	1.18245	3.94351	2.6792	1.1276	1.7599
	AT1G17540	0	0	0	0	0.199089	0	0.214105	0.301529		0	0	0	0	0.0860006	0	0.0997079	0.182497
	AT1G17545	0	0	0	0	0	0.224876	0	0		0	0	0	0	0	0.06051	0	0
	AT1G17550	15.7331	15.5436	17.2275	16.6059	17.6894	15.989	17.1236	21.4259		4.97432	1.06968	0.734956	2.02578	2.92061	3.85561	1.5658	3.24786
	AT1G17560	12.2743	17.7891	11.5823	16.9085	10.1779	10.8871	13.7365	11.0867		1.84441	5.8353	1.63734	1.11572	2.50981	3.59466	2.22485	2.87124
	AT1G17580	21.3938	17.9787	22.2085	18.1993	24.0446	19.6541	23.2893	22.4546		3.47385	6.40301	1.8548	1.42795	4.16846	1.57853	1.94783	3.93073
	AT1G17590	7.67079	5.57634	11.2574	7.87923	5.03716	2.67849	3.27048	4.24668		1.01634	1.96766	3.85838	2.51439	1.27981	0.623292	1.52546	1.15057
	AT1G17600	1.86769	2.12891	10.1894	3.28424	2.35079	1.27605	0.898223	1.62419		0.958656	0.97568	2.57883	0.865449	0.932185	0.51921	0.443552	0.426492
	AT1G17610	2.92404	2.89649	7.88031	3.49552	3.95867	0.95497	1.06283	0.903333		0.891041	0.792704	0.982273	0.24719	0.891542	0.76746	0.506347	0.307425
	AT1G17615	0.225618	0.157128	0.134968	0.373022	0.127474	0	0.268184	0		0.138379	0.0149354	0.0543355	0.337644	0.0367261	0	0.193697	0
	AT1G17620	17.5811	23.9713	16.1182	23.5451	9.43449	11.743	13.6196	11.9113		1.4877	3.55294	2.73181	2.02933	2.65851	3.04081	1.87214	3.34591
	AT1G17630	0.630522	1.34346	0.791786	0.456743	1.08799	1.29529	0.642628	0.85627		0.176897	0.615585	0.544917	0.319755	0.363234	0.774985	0.442812	0.26803
	AT1G17640	3.42929	4.1679	3.38319	2.56456	2.90947	2.8649	3.30335	2.53887		0.834936	1.57378	1.32698	0.685396	0.803364	0.674944	0.65099	0.885205
	AT1G17650	39.2042	36.3164	18.5017	32.456	11.5442	13.5414	16.601	14.4505		6.62062	6.10656	1.8331	6.99554	2.45503	1.04779	0.984131	2.03171
	AT1G17665	12.0706	4.28448	10.0434	5.61592	3.50713	4.6382	8.64682	7.67847		1.204	1.13909	1.99394	0.968549	0.719831	0.563751	3.57771	2.02533
	AT1G17680	14.8441	11.6117	13.864	10.0143	16.8463	13.997	18.8821	17.8345		1.20271	2.10941	1.34602	2.53312	1.4181	2.17359	5.48203	3.83795
	AT1G17690	21.7082	29.4762	22.6936	26.0564	28.6508	28.6449	31.546	32.6123		1.89841	3.00824	2.46007	1.94434	0.904049	1.46788	5.24997	4.68712
	AT1G17700	3.62376	3.87582	2.63366	1.20969	0.374256	0.392553	0.32259	0.733821		2.05927	0.110779	1.04409	0.180584	0.0809144	0.208655	0.289242	0.294251
	AT1G17710	1.85054	2.22629	2.26639	1.80333	1.25709	2.18373	1.6005	2.18622		0.446014	0.871911	1.3084	0.402814	0.708881	1.11873	0.338519	0.251847
	AT1G17720	46.557	55.2524	52.2776	48.7956	40.2873	43.5544	43.1402	39.5499		3.2825	4.04769	5.46186	4.15697	6.64087	8.02498	2.95875	6.48296
	AT1G17730	20.3664	24.9108	24.6579	21.8832	22.3362	21.2396	20.2923	21.8954		0.361372	1.40987	4.44465	2.2818	1.59949	1.28146	4.32309	2.0245
	AT1G17744	1.01245	1.08651	0.60596	2.35233	10.4008	6.50476	5.36216	7.79067		0.416252	0.456226	0.192607	1.00429	0.771357	2.00801	1.38231	0.940623
	AT1G17745	12.6355	36.21	21.603	79.0749	164.885	160.567	108.936	151.784		5.08133	5.91798	6.4362	12.3101	7.51379	20.8851	14.7259	16.14
	AT1G17750	1.12998	2.24979	1.38801	2.95578	1.18329	1.90297	2.73246	2.82729		0.164346	1.37907	0.433674	1.10377	0.169007	0.568597	1.19003	1.17037
	AT1G17760	13.2042	14.7848	12.213	11.1881	18.9197	15.3427	14.3124	16.87		3.85501	3.03988	1.54386	1.07833	3.65393	1.0857	1.16458	1.86796
	AT1G17780	12.3183	12.9661	19.132	13.6041	22.9702	19.9912	23.258	23.2033		0.957119	1.34469	3.23015	2.37318	2.14775	4.79912	1.29818	2.33901
	AT1G17790	8.57899	6.39993	8.04135	7.24645	7.5587	6.1408	7.54885	8.36069		1.32543	1.32201	2.0333	1.15176	1.5022	1.74384	1.43092	1.04922
	AT1G17810	1.22866	0.95758	1.22438	1.16771	1.13677	0.952836	1.37546	1.02392		0.784866	0.506722	0.477274	0.686347	0.193079	0.176895	0.53218	0.555474
	AT1G17820	7.44291	8.071	9.48461	10.5068	10.7511	11.4305	8.9914	9.25722		3.02579	0.875026	2.71875	0.344655	1.77826	0.930494	1.50404	2.44044
	AT1G17830	4.46722	6.63997	6.22707	9.78977	10.2214	12.0338	21.1067	18.7454		0.619064	0.588993	1.377	2.9407	1.10776	3.16483	2.74286	3.42569
	AT1G17840	81.8016	100.447	71.7339	82.9638	37.2454	38.5559	46.9493	45.1066		19.2668	8.67905	21.3885	7.79266	5.22305	4.51309	6.465	5.35752
	AT1G17850	28.1931	30.9154	23.9214	28.0038	10.5049	8.66464	12.6502	10.7033		3.32136	3.77733	2.08622	1.33667	2.59852	1.26426	2.5542	2.00371
	AT1G17860	49.6079	63.9477	54.6635	95.427	228.003	497.83	487.15	543.43		6.22589	2.29741	7.96371	7.11153	13.5934	64.3612	63.9115	60.4918
	AT1G17870	8.68342	7.98778	7.21051	8.00139	35.5309	52.4578	61.1019	79.3968		2.64826	0.819281	1.65381	2.23752	1.801	8.80478	11.919	4.8111
	AT1G17880	206.279	288.775	192.886	262.336	218.776	253.3	236.423	227.811		19.6996	28.6296	17.9302	3.39673	22.8724	18.2212	14.5501	6.12743
	AT1G17890	42.7416	49.6238	67.1738	52.6515	24.8126	19.554	23.3632	25.9027		5.77464	1.43171	8.38184	4.09574	6.8211	4.34797	6.54092	5.41738
	AT1G17910	0	0.267114	0	0.373022	0.173874	0.173047	0.31525	0.146971		0	0.208578	0	0.337644	0.108085	0.0356422	0.258841	0.0320674
	AT1G17920	1.53378	3.44703	1.8863	2.05305	0.858209	1.61432	0.965658	0.825129		0.382518	0.55987	0.944737	0.783157	0.494167	0.371845	0.587214	0.470406
	AT1G17930	6.67932	8.01351	7.70949	6.53986	7.64193	7.07414	7.05936	5.55621		0.909015	1.48907	1.40608	0.660444	1.65432	0.629033	1.47564	0.456513
	AT1G17940	10.8139	10.2422	12.9119	10.5354	7.97307	6.79108	8.19713	8.27774		2.07571	2.76257	2.03972	0.841037	1.26915	1.02984	1.63456	1.80461
	AT1G17950	0.895008	1.34763	0.699838	2.08251	1.2354	0.569387	1.32395	0.935413		0.421357	0.412855	0.822965	0.646087	0.833675	0.06309	0.501753	0.402157
	AT1G17960	5.49488	8.56009	2.88603	5.82473	27.5653	53.0847	63.0523	41.6757		1.58751	4.22478	0.284802	1.28433	4.0771	23.0658	20.582	0.350735
	AT1G17970	19.9239	19.1031	26.2511	18.0638	10.3863	7.28793	8.49778	7.93282		4.38711	6.28079	3.04215	5.98646	0.870686	3.92914	3.1642	2.28827
	AT1G17980	17.6937	16.1682	20.1482	16.0164	9.00982	11.067	13.765	13.7556		2.63162	2.89606	3.7594	0.811865	2.48463	3.39812	2.49651	2.53888
	AT1G18030	7.02671	7.36708	7.86488	7.31332	6.92046	9.07361	6.8264	8.60873		1.68111	1.54752	1.83662	1.31844	0.237847	2.29311	1.00431	2.72755
	AT1G18040	5.51589	7.78292	7.00092	7.88907	5.61375	5.15059	4.87776	5.4346		2.00762	1.34071	0.508383	2.85749	0.718159	1.4218	2.18735	0.668534
	AT1G18060	56.1071	62.3526	29.4633	57.7346	63.7897	81.1765	76.0833	78.9256		6.61324	4.60081	0.539274	2.06957	5.66394	10.1674	4.5858	2.3871
	AT1G18070	100.97	116.519	101.496	119.132	122.627	131.835	143.316	138.78		15.5478	7.34353	16.1481	8.32793	9.96777	13.0216	4.92717	2.67419
	AT1G18075	3.05705	7.35884	3.87728	5.22799	3.976	2.45207	3.73268	3.05146		1.33614	4.2882	1.7349	0.850934	0.698086	1.22872	0.183008	0.369374
	AT1G18080	331.998	457.931	361.2	428.939	331.632	377.006	383.068	337.349		20.2598	67.4451	41.1594	50.0142	45.3051	37.9046	23.8544	38.5962
	AT1G18090	9.06499	7.58599	6.07572	11.4648	1.96924	2.02856	2.42261	2.67903		3.41236	1.12804	0.979669	1.88915	1.08635	1.03012	1.21724	0.338888
	AT1G18100	2.40756	4.7205	1.32554	4.77461	1.00912	2.47121	2.34054	3.6538		0.369603	1.07896	1.06107	1.83371	0.446419	1.90437	0.218812	1.38797
	AT1G18130	0.459497	0.51174	0.134968	0.217795	0.127474	0.506007	0.159881	0.246873		0.298757	0.353317	0.0543355	0.0958417	0.0367261	0.43089	0.00848946	0.183808
	AT1G18140	0.773323	0.897303	0.598208	0.397685	0.315196	0.40889	0.376863	0.592887		0.379347	0.292654	0.441086	0.24175	0.261091	0.177632	0.384045	0.235461
	AT1G18150	28.8947	31.8535	28.8367	31.8483	23.485	21.4202	24.5255	23.2833		3.99987	4.56469	3.27408	1.73208	4.70476	2.06747	2.68359	2.55057
	AT1G18160	32.285	31.6223	40.8042	31.7788	37.4859	31.9225	33.5079	28.6955		0.822632	1.32323	6.91806	2.99679	7.8618	3.30788	2.55607	4.26964
	AT1G18170	35.6658	32.7703	24.8154	31.9426	14.9127	14.364	16.1014	14.6553		2.6672	1.04808	1.38811	5.37537	2.06664	0.793931	4.90456	0.819791
	AT1G18180	3.59797	3.05975	4.152	3.3936	3.26119	1.97434	2.06381	2.32094		1.09699	1.25585	1.17331	0.399627	0.342317	0.755525	1.09127	0.614068
	AT1G18190	11.2111	12.6369	12.1855	14.0513	16.0742	12.2605	14.0239	14.5734		2.06982	0.645267	1.62365	0.964914	5.11725	2.11831	0.559095	1.73425
	AT1G18200	4.92316	3.44672	6.81123	6.39538	6.85059	6.44909	5.97515	8.65343		2.45858	0.310413	0.386823	1.54568	0.800829	0.472543	1.82233	0.532266
	AT1G18210	47.2596	56.1333	61.1247	67.47	79.2336	76.1445	69.3984	77.4204		4.1517	0.708394	4.8148	2.56728	4.68732	12.7855	2.45752	6.47477
	AT1G18250	9.44153	9.56086	6.13938	4.77587	2.27579	2.06413	2.32898	1.86099		3.21795	5.92977	0.363927	1.3422	1.84275	0.889113	0.789766	0.972172
	AT1G18260	24.6555	23.9269	33.4994	23.8404	35.1467	27.2107	30.1007	28.8186		5.97353	0.926234	4.328	2.51066	2.88737	4.9938	2.91748	2.78676
	AT1G18265	3.48805	2.31847	1.79775	3.021	1.86174	1.86617	3.73825	2.5278		0.280147	0.720636	0.472019	1.05579	0.648224	0.16903	1.19763	0.636858
	AT1G18270	91.1866	53.197	101.972	53.23	88.1273	91.9238	81.2319	101.878		11.7968	4.73167	10.333	4.62578	10.6882	17.7079	9.17395	3.89988
	AT1G18280	0.274766	0.157128	0.362476	0.407341	0.127474	0.281165	0.32236	0		0.189665	0.0149354	0.40964	0.113288	0.0367261	0.0568002	0.288312	0
	AT1G18290	0.895008	0.771206	1.55762	0.834055	1.07413	1.18146	0.790223	1.11665		0.421357	0.409342	1.13547	0.572205	1.5325	0.11112	0.535531	0.727472
	AT1G18300	6.64374	4.45101	9.54565	5.64104	5.88056	5.17823	7.05383	5.21252		0.761462	0.733878	2.07554	2.05816	2.7022	2.06424	1.16472	1.23238
	AT1G18310	0.791726	0.419518	0.819357	0.353811	0.362023	0.542124	0.529276	0.840486		0.493819	0.100558	0.317472	0.265953	0.18096	0.438006	0.218299	0.246758
	AT1G18320	0.391263	1.14391	0.540251	0.166107	0.410029	0.363078	0.585586	0.456311		0.266968	0.274634	0.457267	0.0632247	0.103537	0.36871	0.244933	0.346162
	AT1G18330	3.20219	2.8585	1.74758	2.17452	1.34861	1.21583	1.01713	1.21739		0.888031	1.44148	0.327194	0.871807	0.271927	0.372203	0.285124	0.571374
	AT1G18335	6.36046	6.64429	6.91589	6.5433	4.44868	4.79927	5.70565	5.37872		1.17256	1.29932	0.2669	1.29499	0.115732	1.60926	0.995772	1.16499
	AT1G18340	14.2012	14.3086	12.36	13.0467	3.61599	4.91138	4.20989	5.66101		1.66639	2.38599	2.05677	2.0444	1.27331	2.0569	0.0901711	0.865863
	AT1G18350	2.33406	2.74205	2.11066	2.08204	2.96325	1.30056	1.44592	1.91712		1.15644	1.04347	1.13571	0.430116	0.840377	0.400555	0.344315	0.209775
	AT1G18360	11.4306	18.3433	17.1684	15.1861	17.608	19.9007	16.0662	15.9426		1.24402	2.48254	3.41823	0.632696	3.01624	4.22389	1.02911	2.58074
	AT1G18370	6.10222	6.32843	7.28912	3.79335	1.44193	0.680314	1.00417	1.02658		1.17814	0.720184	1.51625	1.86778	0.228645	0.296254	0.515668	0.202122
	AT1G18382	2.95889	3.14434	5.03624	2.21286	7.17757	7.14401	7.74815	6.10081		1.30989	1.76993	0.460922	0.520559	1.49169	2.0263	2.12481	1.80958
	AT1G18390	11.6635	12.4584	24.0585	15.7449	28.4453	31.6292	27.8641	25.6578		2.3003	4.49677	4.76939	2.44162	3.91411	4.70952	4.99743	7.24662
	AT1G18400	19.0131	15.3042	11.8733	16.4443	15.4775	15.4852	30.493	29.0703		3.36731	2.6864	4.66023	2.88733	2.61918	4.97056	7.29716	7.81521
	AT1G18410	0.610662	0.640071	1.19962	0.670501	0.327382	0.236491	0.583393	0.348192		0.609914	0.373024	0.898425	0.120521	0.0516112	0.14577	0.224896	0.152803
	AT1G18415	6.1021	7.58123	6.27	6.73635	2.64514	3.41369	1.92888	4.0162		0.763133	1.21948	1.48259	1.5076	2.65381	2.08317	0.760328	0.481956
	AT1G18420	0.644311	0.679754	0.616926	0.364924	0.127474	0.173047	0.531644	0.321559		0.0232141	0.319591	0.561683	0.425324	0.0367261	0.0356422	0.064765	0.264087
	AT1G18430	0	0.377225	0	0.263855	0.267168	0.173047	0	0.146971		0	0.4035	0	0.0262757	0.276065	0.0356422	0	0.0320674
	AT1G18440	15.0862	20.5483	13.1496	20.2995	13.1954	14.0117	11.9743	13.1585		3.65099	5.40998	0.408708	4.68149	1.58553	1.12582	0.691818	1.81552
	AT1G18450	33.1545	33.0166	33.0744	30.647	49.8797	49.0986	51.1718	48.2566		6.82207	2.09536	5.59821	3.63735	2.40892	3.94893	4.66127	5.74299
	AT1G18460	49.3766	41.4995	58.9946	37.5372	60.889	60.6632	61.8089	58.5667		4.39254	5.9546	3.47906	6.15198	2.32251	5.08023	4.05584	10.8886
	AT1G18470	26.8739	25.1973	34.494	31.5276	42.2137	40.3435	46.7428	43.904		1.74472	1.02318	3.21508	4.40733	4.92879	3.42909	6.48508	2.19337
	AT1G18480	11.7722	15.9628	14.7919	15.2325	18.0302	22.623	19.6231	18.4901		1.61855	1.02966	1.33751	1.37044	3.00536	2.42012	1.10202	0.467759
	AT1G18485	9.68517	9.16551	7.91838	9.37071	7.15793	8.57608	7.0955	8.92288		1.64797	1.08476	1.18061	1.93816	1.24254	1.31902	0.867463	2.54274
	AT1G18486	0	0	0	0	0	0.293604	0	0		0	0	0	0	0	0.14323	0	0
	AT1G18490	11.4744	11.4064	10.5406	12.2254	4.63462	7.20432	6.43504	6.62964		3.26645	1.03025	1.65168	3.28296	2.10183	0.56613	2.37887	1.91962
	AT1G18500	72.2974	77.692	57.3108	75.7203	41.5705	43.2327	47.6048	47.191		2.44235	2.71928	4.93957	8.98754	3.88169	4.71058	1.7905	1.92797
	AT1G18510	0	0	0	0	0	0.276729	0	0		0	0	0	0	0	0.14266	0	0
	AT1G18520	0	0	0	0	0	0.224876	0	0		0	0	0	0	0	0.06051	0	0
	AT1G18530	18.3879	18.5362	15.8262	16.5369	14.2614	17.5461	17.3297	18.5995		3.8686	0.495621	5.54378	3.52437	3.57792	3.59176	4.18191	3.31084
	AT1G18540	255.882	384.025	250.829	381.472	226.583	257.512	269.29	254.626		24.0688	20.3768	14.3712	12.2688	12.95	34.229	32.7581	10.0091
	AT1G18550	3.07971	3.07586	2.01299	2.61606	0.326159	0.995384	0.642628	0.793223		0.507699	1.09889	0.888765	0.720391	0.150306	0.31687	0.442812	0.317414
	AT1G18560	3.19957	4.0888	4.07233	5.12377	3.40118	4.30683	3.42718	3.46103		1.72608	0.577161	0.482795	0.655472	2.45117	0.92342	1.65975	0.359839
	AT1G18570	10.01	10.162	26.2972	14.6342	4.01307	2.0646	1.60026	1.20058		2.79973	1.68594	0.63318	1.93255	1.27856	0.675058	0.179477	0.304084
	AT1G18580	11.531	12.4455	11.7629	11.1775	7.90446	6.42759	8.11821	7.1839		2.33002	0.979637	1.37367	2.49893	1.18236	2.14233	1.38756	1.46813
	AT1G18590	17.8649	33.0717	21.8378	29.5639	3.03694	2.69026	2.98405	4.38378		2.53679	4.00807	3.83111	4.6412	0.309896	0.33298	0.823294	0.997011
	AT1G18600	16.1362	13.2712	17.3104	15.473	7.58802	9.05661	5.87085	7.28047		1.07544	2.65278	1.33611	2.91456	2.05694	2.07539	1.51447	0.656513
	AT1G18610	3.78337	6.46691	4.13001	5.55999	3.91171	3.98	5.75213	5.45275		0.754541	1.19087	0.471248	0.361132	1.64254	1.00608	0.903371	1.3251
	AT1G18620	51.6578	43.5117	56.622	40.1015	11.5479	8.5532	11.9083	13.0123		0.77401	1.5138	6.55596	4.34834	3.62983	3.777	1.09972	1.81368
	AT1G18630	27.2026	30.4917	26.2504	30.7028	29.9207	33.6021	29.6323	36.2483		6.03049	2.76339	3.07282	0.945381	2.05813	8.8791	3.62215	6.5331
	AT1G18640	28.6151	32.4869	27.171	28.8919	14.2549	12.8496	13.3693	15.4068		4.24018	2.14906	4.88696	2.69554	2.80337	0.607834	2.20048	1.53825
	AT1G18650	14.4716	15.5692	9.55073	13.6278	12.6817	13.3013	16.3059	12.2537		1.77934	2.8016	0.361047	3.35197	2.13473	1.26132	5.45149	1.71632
	AT1G18660	44.6006	37.5894	42.1622	39.1003	124.619	135.825	139.487	137.876		1.78659	4.85543	2.28679	5.10305	9.4304	22.4182	2.10533	8.35598
	AT1G18670	8.71654	10.1417	7.86974	8.19607	3.05367	2.91672	3.2857	3.38814		2.0149	0.907323	0.516922	1.82221	1.01451	1.30288	0.902835	0.95512
	AT1G18680	11.5712	11.8311	10.2867	9.76675	22.6191	20.8888	21.6185	17.4394		1.57934	1.78162	3.54635	0.945864	3.7344	1.25921	0.8159	2.10144
	AT1G18690	9.9068	9.51518	10.9351	8.05422	9.38674	9.93315	8.19061	9.57715		1.53346	1.32582	2.87197	4.16215	1.07648	2.05707	0.685687	3.63462
	AT1G18700	20.2679	20.4916	23.1289	22.2621	19.0556	19.8029	20.8624	18.3608		1.1393	1.78513	1.9135	2.53315	1.55254	1.10235	1.98121	1.42695
	AT1G18710	1.11954	1.8163	0.465124	1.53904	0.127474	0.281165	0.159881	0.146971		0.715717	1.00466	0.465991	0.359141	0.0367261	0.0568002	0.00848946	0.0320674
	AT1G18720	150.666	131.969	187.716	177.243	157.91	157.336	177.098	169.621		11.2978	10.1364	23.8385	8.84034	30.8209	27.2771	16.8766	23.8078
	AT1G18730	130.584	128.08	85.395	139.436	51.3067	61.0932	59.2031	58.6558		10.5917	13.8329	6.33391	8.48997	6.6699	3.1942	1.3725	6.4403
	AT1G18735	13.1801	11.1083	8.01506	9.16635	6.32903	5.29464	5.71042	5.27543		4.47008	1.43584	2.71424	2.1075	1.88722	1.58489	2.87809	1.76673
	AT1G18740	24.0926	28.0292	30.1639	29.6159	18.055	16.591	23.1811	17.2978		3.65032	1.3978	4.45641	0.419313	2.58616	5.53202	3.46486	2.19029
	AT1G18745	19.8166	23.393	22.3693	23.6809	25.7397	24.213	24.5702	25.5717		2.01655	2.10414	4.51684	4.89576	1.65952	4.73274	4.79616	0.984191
	AT1G18750	1.80476	2.2254	1.4265	2.46855	5.54419	5.35059	5.91413	5.22085		0.251786	0.832602	0.369721	0.278237	2.24204	1.06678	2.45144	1.26691
	AT1G18773	5.3917	3.38072	4.96926	6.11761	11.5065	13.0277	11.6444	11.235		1.31544	0.917519	1.31949	0.394931	4.45079	1.69924	0.924236	2.04566
	AT1G18780	0.165378	0.459765	0.552172	0.217795	0.72078	0.328486	0.479892	0.550336		0.0376792	0.375996	0.280027	0.0958417	0.523156	0.226817	0.328374	0.515283
	AT1G18800	29.2685	35.9835	26.6897	38.2744	33.2145	31.6896	33.8821	32.5968		3.96071	6.78228	4.19794	4.61584	3.22909	3.84918	4.76436	1.98379
	AT1G18810	6.0149	6.55179	5.90235	6.53004	3.37672	8.64438	4.83564	5.57608		2.26026	2.2946	1.01414	1.03712	1.98128	1.39829	1.66586	1.19518
	AT1G18830	0.641037	0.521946	0.411601	0.832097	2.95449	3.14592	2.89384	4.32758		0.567658	0.0541736	0.167624	0.739704	1.1436	2.29296	1.93092	1.44173
	AT1G18835	0.225618	1.37285	2.68652	1.75114	0.590174	0.517612	0.159881	0.478751		0.138379	1.3763	1.17263	0.303292	0.435593	0.101142	0.00848946	0.157863
	AT1G18840	13.662	16.0915	14.8845	12.6202	4.06442	3.77576	6.10445	6.38064		2.21441	1.27613	1.39475	4.10881	1.11605	1.05979	1.38634	1.4764
	AT1G18850	6.69188	10.1835	9.06459	12.6447	22.1232	30.0038	31.2027	27.9082		0.443793	1.67575	0.72965	1.47095	2.98254	5.25172	4.35259	3.49614
	AT1G18860	1.89728	1.69101	4.33412	2.77268	2.22439	1.95088	2.35263	1.79238		1.46917	1.09889	0.675823	0.287522	0.815901	0.711862	1.4357	0.54538
	AT1G18870	0.425598	1.93205	0.55584	0.569273	0.292536	0.649885	0.317534	0.584311		0.0942042	1.00691	0.525194	0.170642	0.153102	0.385324	0.146305	0.153582
	AT1G18880	5.874	8.46563	8.16403	5.98272	5.70271	4.04768	7.15097	9.77956		0.336381	3.07385	2.58767	0.557389	3.93998	0.64039	2.73237	0.494169
	AT1G18890	15.9133	16.5173	21.0954	18.2946	22.677	27.6222	21.0708	27.6236		1.222	1.43802	2.69453	0.79307	6.58607	1.9573	2.23703	2.72327
	AT1G18900	6.44242	8.99233	8.424	11.0981	24.9299	24.8074	25.2203	28.299		0.396304	3.81558	1.07416	2.09234	1.32159	4.08444	3.06111	4.10687
	AT1G18910	7.4209	8.66544	17.336	8.95525	13.3442	11.9125	15.3226	15.099		0.928846	0.929545	2.36356	0.972975	2.14913	3.16799	2.29338	0.941792
	AT1G18940	1.10094	0.789532	2.90071	0.989343	1.45251	0.407477	1.0685	0.831457		0.398728	0.198067	1.13683	0.416692	0.947181	0.270702	0.831477	0.336586
	AT1G18950	16.6448	14.1547	14.9734	14.7137	21.8142	16.5416	21.8447	17.7435		0.62072	3.05419	2.01963	1.86289	4.76561	0.851199	1.30276	2.92449
	AT1G18960	0.213535	0	0.327197	0	0.576106	1.2689	0.79012	1.02874		0.0462087	0	0.250473	0	0.388446	0.704491	0.606266	0.326376
	AT1G18970	0.930464	2.31419	12.2138	6.91882	6.93717	3.90268	6.34974	4.48619		0.458147	1.29841	2.53509	1.00899	2.48718	2.58948	2.60066	0.744502
	AT1G18980	8.95472	16.0857	4.25107	28.3812	14.3672	16.7475	15.4557	19.6422		1.53703	0.57122	1.63022	0.615258	2.81618	3.06185	2.73386	5.31116
	AT1G18990	0.165378	0.157128	0.316838	0.212883	0.476653	0.60391	0.31525	0.697133		0.0376792	0.0149354	0.329883	0.0608068	0.344449	0.370841	0.258841	0.303448
	AT1G19000	124.789	96.8912	126.953	90.817	91.9746	80.7969	81.5907	78.5265		8.90592	8.10296	12.9618	4.82346	4.3843	3.83332	5.13506	10.7484
	AT1G19010	6.20395	7.29631	5.30032	6.59499	8.00427	5.68309	6.98818	7.05381		0.43579	3.5823	0.256167	1.29981	1.06699	2.08107	1.5759	1.4835
	AT1G19020	7.8412	13.3714	10.9341	24.354	76.0129	115.834	94.0055	108.645		1.06373	4.73338	3.96153	4.42158	20.0727	29.0699	9.62436	9.22078
	AT1G19025	3.07816	3.07218	1.80719	2.32058	5.93776	7.41075	9.00631	11.5678		0.820105	0.84512	0.682221	0.828383	2.46997	1.24495	2.09411	2.6489
	AT1G19030	0	0	0	0	0	0.3991	0	0		0	0	0	0	0	0.381628	0	0
	AT1G19040	0.490812	1.094	0.134968	0.896039	0.575189	0.752025	0.805558	1.22203		0.2968	0.190484	0.0543355	0.290911	0.248076	0.534619	0.3539	0.752174
	AT1G19050	13.7307	18.0804	8.39423	17.265	16.808	14.4504	19.9506	27.5369		1.30148	3.62531	0.302432	2.59424	2.10538	2.77449	3.18973	5.2208
	AT1G19060	0	0	0	0	0	0	0	0.201023		0	0	0	0	0	0	0	0.125651
	AT1G19080	7.06553	7.71593	7.38131	8.98621	4.54995	4.57054	4.04582	4.08212		0.655165	1.63191	0.656521	0.721594	1.02661	1.43102	0.991808	0.650256
	AT1G19100	7.65577	9.54887	9.5311	8.47365	8.49691	8.72977	9.0242	11.2172		0.343347	0.763376	0.814021	1.18471	1.27813	2.40143	1.41323	1.79453
	AT1G19110	39.4478	35.3109	35.5916	32.1934	56.3316	60.0109	55.4146	63.3123		1.16564	5.15331	4.81394	7.28114	4.35028	10.4524	7.77576	4.23957
	AT1G19115	0.220176	0.419547	0.361024	0.217795	0.127474	0.530642	0.421114	0.743102		0.102025	0.18612	0.196471	0.0958417	0.0367261	0.423615	0.310417	0.257581
	AT1G19120	27.0071	24.9359	27.3111	30.6802	19.4784	21.8638	23.2796	24.4324		3.92283	2.79654	1.61758	6.60367	3.73587	2.76235	1.7712	1.22331
	AT1G19130	49.6191	56.0958	64.5031	64.702	30.3888	33.8189	26.0962	29.1687		3.4107	8.17586	7.45034	9.94022	5.27594	8.36671	2.46233	3.65627
	AT1G19140	19.2851	19.5806	19.2955	23.231	65.8768	82.3032	88.1604	84.9387		1.55634	0.529071	4.49058	6.84819	8.40437	9.35829	12.1726	6.66138
	AT1G19150	43.6533	50.7159	28.1825	42.937	17.7278	19.4153	15.2242	18.5063		2.16858	6.98957	3.31216	7.68955	7.5877	6.67481	2.75492	4.32052
	AT1G19160	2.9256	2.34375	1.69942	1.67778	0.911744	2.43917	1.74896	1.75994		0.29481	1.26066	0.580531	0.740202	0.134848	0.936076	0.67232	0.462697
	AT1G19170	8.33014	9.65358	8.40785	9.84654	4.05019	4.1101	4.85599	5.24796		2.42156	2.0338	0.355656	1.2239	1.60643	1.11498	2.00353	0.842065
	AT1G19180	16.5254	49.9993	24.4279	66.6488	16.8365	28.2608	27.9739	43.8321		2.3098	10.1401	3.36631	20.2349	3.39323	4.78021	2.13533	5.16479
	AT1G19190	1.28914	0.784373	1.24025	1.15535	0.407609	1.97173	1.27982	0.996111		0.580795	0.136254	0.752673	0.409966	0.223181	0.950162	0.492813	0.305201
	AT1G19200	4.07915	2.55079	5.26211	4.45863	3.0727	4.5554	2.58617	3.85244		1.50236	0.624619	0.874303	0.18087	2.00235	1.13429	1.21959	0.731414
	AT1G19210	0.165378	0.157128	0.271224	0.232497	0	0	0	0		0.0376792	0.0149354	0.25062	0.184062	0	0	0	0
	AT1G19220	11.1408	9.83557	8.62928	11.1911	9.71813	8.66547	10.6638	11.0713		2.37758	1.15835	1.13536	2.68013	2.46457	1.65475	1.39505	3.90409
	AT1G19230	4.77073	5.85312	6.34519	7.18123	5.51713	5.27496	8.26753	7.40969		0.42838	1.22677	0.695167	1.61273	1.43535	1.25273	1.18005	2.81298
	AT1G19240	11.3824	11.4554	11.0909	10.8146	18.2201	19.8964	16.2547	19.3087		1.37871	2.28436	2.01004	3.8058	2.35698	3.81184	3.84688	1.23962
	AT1G19250	0.767449	4.58275	2.51707	4.50207	0.267168	0.299753	0.319911	1.43656		0.242067	4.41034	1.0589	2.7169	0.276065	0.257176	0.164633	1.50614
	AT1G19270	9.39877	10.6503	20.6021	12.8788	15.084	12.011	10.6696	11.0801		1.20981	2.89312	1.30174	2.91887	2.81943	3.33974	1.52879	2.22672
	AT1G19290	1.65578	2.1844	2.66045	1.5552	2.54407	3.47021	2.01239	1.32629		0.681261	0.379429	0.241718	0.592681	0.344753	1.4015	0.800488	0.268006
	AT1G19300	5.68891	8.53315	6.78638	10.5181	6.38961	6.64214	4.35698	5.63764		0.920513	2.42978	1.77758	0.507639	0.285029	0.801353	0.564816	2.26856
	AT1G19310	14.5743	15.766	19.959	17.1318	11.4346	14.7621	12.6822	12.9049		1.8229	3.12909	1.39589	2.77307	2.71434	2.79538	2.44602	1.48442
	AT1G19320	1.35573	0.579513	0.561815	0.641388	0.307599	0.173047	0.159881	0.234096		1.109	0.136671	0.458373	0.0763894	0.272013	0.0356422	0.00848946	0.117522
	AT1G19330	5.89844	5.11023	8.73466	4.35934	2.61159	1.31335	1.54865	1.67221		2.22096	1.30451	1.67493	0.530137	0.810616	0.346586	0.365337	0.245099
	AT1G19340	2.36884	2.32883	1.81387	2.08241	0.549132	0.589944	0.805574	0.642636		0.747804	1.41386	0.374083	1.07765	0.0784785	0.51423	0.453546	0.529268
	AT1G19350	92.9436	110.99	79.2087	89.2117	24.0987	18.9415	27.3518	28.5876		8.60801	6.7443	2.84649	6.12959	2.89006	4.28152	2.22338	1.76524
	AT1G19360	45.5457	44.1248	64.9522	45.8461	31.0041	29.3881	24.9391	28.3402		4.3209	3.2393	8.5915	3.87271	1.99229	2.04698	7.28259	4.48675
	AT1G19370	14.2535	12.9167	17.7953	12.4579	5.09063	6.51411	5.23311	6.34122		1.20211	3.67608	2.85776	3.0971	1.04645	1.46911	1.78918	0.584402
	AT1G19371	0	0	0	0	0.163022	0	0	0		0	0	0	0	0.0243952	0	0	0
	AT1G19373	0.452575	0.474693	0.244496	0.217795	0.127474	0.173047	0.159881	0.146971		0.422403	0.179133	0.256327	0.0958417	0.0367261	0.0356422	0.00848946	0.0320674
	AT1G19376	0.711002	0.95758	0.994198	1.00721	0.127474	0.229657	0.263435	0.413957		0.241534	0.506722	0.184037	0.165464	0.0367261	0.099778	0.169646	0.390781
	AT1G19380	35.743	39.552	50.1634	46.7421	3.83795	4.26325	8.35518	8.41675		4.95999	4.76771	1.94169	6.39397	1.63841	1.36467	3.28741	3.30492
	AT1G19396	1.075	0.729001	0.877595	1.32701	2.88915	2.89011	3.04991	2.65951		0.347497	0.212152	0.24161	0.472297	0.920865	0.260998	0.920191	0.212984
	AT1G19397	2.87221	1.35318	2.60913	1.11331	2.64398	2.35089	1.4892	1.88115		0.82816	0.279585	0.675617	0.475664	1.88883	0.447398	0.291622	0.0960209
	AT1G19400	22.4163	15.6104	26.0693	12.4904	23.9354	17.5148	14.5117	15.4206		2.19196	2.68779	1.69284	1.10454	2.98792	1.40644	0.55177	2.33279
	AT1G19410	0.285568	0.262199	0.262155	0.166107	0.292536	0.173047	0.214027	0.555342		0.241916	0.184344	0.1262	0.0632247	0.153102	0.0356422	0.0991452	0.333321
	AT1G19415	0.165378	0.485148	0.375802	0.217795	0.173874	0.276729	0.319911	0.301529		0.0376792	0.465992	0.161457	0.0958417	0.108085	0.14266	0.164633	0.182497
	AT1G19420	0.261633	0.422834	0.134968	0.306899	0.29159	0.173047	0.159881	0.288004		0.119399	0.335883	0.0543355	0.19224	0.0116164	0.0356422	0.00848946	0.118975
	AT1G19430	20.1416	22.5152	21.7493	20.3771	14.0022	13.1273	15.4004	13.424		1.42132	2.3457	0.575304	0.747597	0.807461	1.39965	2.88499	2.03406
	AT1G19440	12.4155	15.85	16.2044	17.5644	19.786	14.6068	21.0815	21.5616		0.886781	1.11614	2.1169	4.53123	0.828637	1.53262	3.09655	3.64304
	AT1G19450	73.1927	86.285	49.0795	74.8544	37.8641	33.2745	47.4212	47.3448		8.12347	6.94366	1.37299	3.48519	5.41994	6.41555	8.09554	7.69544
	AT1G19464	0.548241	0.996864	0.425792	0.407341	0.821464	1.15344	1.07105	0.632059		0.147454	0.374105	0.294722	0.113288	0.838584	0.457543	0.494292	0.062872
	AT1G19470	0	0	0	0	0.307599	0	0	0.201023		0	0	0	0	0.272013	0	0	0.125651
	AT1G19480	3.80612	5.91261	6.38371	5.18736	4.47439	4.55598	4.20587	4.41029		0.496688	2.38567	0.875589	2.17954	1.44981	1.41718	0.990381	0.743992
	AT1G19485	20.8444	18.5965	16.6554	15.6935	34.2485	33.3656	29.578	39.1022		3.30694	3.94489	2.90438	2.13882	0.624118	4.69047	2.18835	6.33669
	AT1G19490	2.78921	1.92979	2.23478	2.61027	12.6383	18.3037	18.1021	15.6133		0.603697	0.941719	0.687542	1.23366	1.81819	4.43194	3.56307	2.57958
	AT1G19500	0.261633	0	0.134968	0	0.819718	2.08022	0.585757	0.672754		0.119399	0	0.0543355	0	0.267494	1.10959	0.0825788	0.610031
	AT1G19510	0.274766	0.157128	0.299448	0.353811	0.173874	0.5935	0.322639	0.332701		0.189665	0.0149354	0.358664	0.265953	0.108085	0.375646	0.173716	0.134238
	AT1G19520	12.534	19.2215	18.0186	18.1055	16.4992	16.6261	16.1215	18.3699		3.77363	3.43053	4.91282	1.84641	1.64277	1.40461	4.01193	2.04168
	AT1G19530	38.8669	7.80702	54.0208	5.6776	9.66205	6.58171	6.4415	5.82577		6.64287	1.48052	22.05	1.49868	3.38721	2.93141	2.82338	1.8004
	AT1G19540	6.07454	2.07056	2.73617	2.50871	1.58932	2.88107	2.56102	1.71139		1.53812	0.84335	1.76311	1.78746	1.07333	1.22696	0.353712	1.14021
	AT1G19550	0.587384	0.209634	0.527119	0.444713	0.307599	0.426526	0.268184	0.301529		0.350017	0.0931393	0.255464	0.212479	0.272013	0.480388	0.193697	0.182497
	AT1G19560	1.11193	0.860262	0.601389	0.444713	0.347707	0.281165	0.846561	0.288004		0.890891	0.654357	0.302417	0.212479	0.328835	0.0568002	0.362276	0.118975
	AT1G19570	100.375	173.094	61.9367	194.938	35.2027	75.0007	64.0141	88.7096		22.8346	27.0584	4.73155	45.5297	10.2575	27.7955	25.6733	6.90488
	AT1G19580	22.6022	25.5539	26.8141	28.6134	19.6807	17.0735	16.2063	18.3913		1.75417	1.48485	1.53452	1.49147	1.52603	0.701819	0.494627	2.75678
	AT1G19600	47.5118	40.7342	36.2969	39.5353	54.6224	61.1111	67.1213	61.8343		7.99969	5.22547	6.10529	4.09655	7.76851	5.1643	4.93961	10.0738
	AT1G19610	10.6337	6.06878	7.53322	13.3534	3.373	4.39977	4.68368	7.91267		3.42974	3.10484	3.42103	2.10609	1.77756	1.74036	0.370014	1.43994
	AT1G19620	1.15175	1.88717	0.860885	0.212883	0.281748	0.350584	0.524533	0.146971		0.592473	2.06366	0.382861	0.0608068	0.126306	0.194543	0.484556	0.0320674
	AT1G19630	0.309588	0.475544	0.134968	0.284791	0.127474	0.173047	0.159881	0.296898		0.194688	0.424154	0.0543355	0.175403	0.0367261	0.0356422	0.00848946	0.270838
	AT1G19640	0.165378	0.429996	0.189731	0.576686	0.913196	0.4643	0.965344	0.908338		0.0376792	0.370717	0.154225	0.435291	0.347271	0.356164	0.456975	0.982912
	AT1G19650	14.8831	17.0369	12.3651	14.6713	13.0131	13.3843	9.55107	11.1842		2.32384	3.52013	2.16776	1.09247	0.398865	2.35269	0.575817	2.21668
	AT1G19660	123.324	88.4598	131.399	92.5204	140.48	150.814	108.733	120.69		3.88285	12.2055	7.236	13.5673	15.8474	14.2614	14.7856	0.743598
	AT1G19670	38.4852	123.48	12.7533	143.67	6.32448	9.04318	7.81209	13.5201		10.5743	21.2868	3.07529	22.7004	0.304031	0.388076	1.11465	2.00456
	AT1G19680	19.2807	18.3012	20.633	13.5854	49.522	54.8571	49.9789	52.0681		1.3975	4.28882	3.76696	0.938423	2.38617	1.3333	5.84529	5.90519
	AT1G19690	15.6853	15.4437	11.3767	15.7443	14.2688	12.3959	13.7653	12.0656		2.05467	2.9046	0.878083	2.18189	5.70827	2.37356	0.658516	2.68695
	AT1G19700	17.9559	22.2955	16.4039	21.9314	45.436	45.5279	47.0455	44.2556		3.51445	2.20455	0.868445	4.95638	1.31556	4.41073	6.89111	1.72389
	AT1G19710	13.6408	16.2627	14.206	12.5261	7.01135	6.22998	5.98848	7.62695		2.16991	2.11041	2.06586	2.25611	2.134	1.63769	1.57341	0.762405
	AT1G19715	29.2009	30.2297	20.4304	24.9805	19.1524	16.2307	17.9084	17.2321		2.7064	2.22856	4.29185	2.77242	3.3248	4.52034	4.0489	0.809466
	AT1G19720	19.3671	21.5135	19.5608	19.704	7.93949	7.26186	8.0666	7.84495		0.69002	4.05045	2.63187	1.35204	1.38704	1.33031	0.752776	1.87888
	AT1G19730	16.9188	19.1603	19.6001	21.6265	14.5042	20.0372	15.7521	18.5459		1.20204	5.75932	4.13834	2.8919	1.27558	4.54818	2.2523	4.47891
	AT1G19740	88.234	73.964	65.7342	78.0071	48.0982	55.2077	42.4788	42.8072		5.48168	5.95421	7.8471	10.2071	2.02708	10.3676	6.6145	0.327612
	AT1G19750	0.888299	0.62948	0.850505	0.655219	2.74947	1.88493	2.1265	2.34002		0.369237	0.278996	0.25896	0.363369	0.672754	0.702506	0.557897	0.370645
	AT1G19770	40.4618	40.2342	44.3499	35.7783	32.3489	28.9576	27.6121	24.791		5.15772	1.75277	9.02912	1.44107	2.79333	5.11563	2.50288	1.8151
	AT1G19780	5.3279	4.22384	4.86079	2.7996	3.60441	4.12687	5.08178	2.58494		1.53069	0.559856	0.695741	0.840278	0.758742	0.388536	0.945169	0.378892
	AT1G19790	0.478682	0.524553	0.384908	0.351285	0.220452	0.455508	0.159881	0.146971		0.298267	0.191105	0.257436	0.28599	0.19146	0.476952	0.00848946	0.0320674
	AT1G19800	26.95	32.221	25.17	25.8567	14.0431	14.9316	18.045	15.6901		3.41698	1.90461	3.82401	2.47089	2.46437	1.75013	2.69909	1.92185
	AT1G19810	2.46116	1.83702	1.26912	0.973679	1.01849	0.281165	0.960103	1.39095		0.636443	1.01454	0.461539	0.590176	0.680462	0.0568002	0.0475184	0.292217
	AT1G19830	0.376815	0.212125	0.49997	0.315031	0.127474	0.173047	0.159881	0.146971		0.236716	0.111106	0.566655	0.112629	0.0367261	0.0356422	0.00848946	0.0320674
	AT1G19835	39.9379	43.0031	40.1589	37.7657	23.5876	17.2164	27.3654	27.6461		7.45428	4.15427	4.8609	3.041	4.42013	1.00449	4.38995	3.7819
	AT1G19840	0.430771	0.534606	0.599587	0.480732	0.529095	0.388843	0.699583	0.528277		0.221274	0.416256	0.48703	0.117938	0.5803	0.140116	0.816655	0.0730118
	AT1G19850	4.1564	6.79519	5.37422	9.60662	7.84376	7.39403	7.79106	9.63012		0.254434	1.53165	0.967589	0.0753148	3.43152	2.09574	1.76444	4.15053
	AT1G19860	9.54483	11.1505	11.7249	11.8238	13.7651	13.6392	11.8045	11.1368		1.15093	1.47777	3.5986	3.0153	2.71828	0.696186	0.931917	2.87109
	AT1G19870	39.645	34.4058	49.3215	30.107	27.584	22.3178	26.8721	22.7719		3.28737	0.875204	5.22165	2.70869	2.1625	1.99597	2.71174	0.753174
	AT1G19880	20.2702	20.7663	23.362	20.0566	31.4378	25.9882	28.2845	26.5216		2.45409	1.10579	8.43623	4.36823	4.39885	4.36549	3.5474	3.9206
	AT1G19900	1.70474	3.25182	1.20686	0.874361	0.199089	0.66377	0.211622	0.771246		1.35314	0.208397	0.554906	0.363369	0.0860006	0.539729	0.0804937	0.408724
	AT1G19910	261.492	301.709	285.279	327.838	344.082	386.756	395.904	408.956		8.24089	16.0088	28.2562	19.6217	19.2257	66.2865	23.5832	21.9278
	AT1G19920	75.8636	73.5451	74.5798	78.9379	84.2683	81.8251	94.45	96.2992		6.01638	6.05445	5.71123	5.98538	5.71128	12.9837	7.86752	7.07341
	AT1G19930	0.220176	0	0.170995	0	0.127474	0	0.265763	0.246873		0.102025	0	0.0354004	0	0.0367261	0	0.0880952	0.183808
	AT1G19940	2.02261	2.09946	1.5382	2.44792	0.127474	0.173047	0.159881	0.201023		0.41946	0.265637	0.785143	0.810443	0.0367261	0.0356422	0.00848946	0.125651
[truncated: 24,430 more rows]
