# Supplementary material for: Oxicam-type non-steroidal anti-inflammatory drugs inhibit NPR1-mediated salicylic acid pathway
Source: Nat Commun. 2021 Dec 15;12:7303. doi: 10.1038/s41467-021-27489-w (PMC8674334; doi:10.1038/s41467-021-27489-w)
Supplement: Supplementary file 5 — Supplementary Data 2 [file 41467_2021_27489_MOESM5_ESM.xlsx]

## Sheet: Sheet1
Supplementary Data 2. List of 2,402 genes which were upregulated in Col-0 WT in response to 100 µM TNX treatment for 24 hr (FDR = 0.001 and log2FC > 1).
Gene ID	Log2FC	FDR
AT1G05680	8.92089	0
AT2G41240	8.75093	1.13041e-86
AT3G56980	8.49396	9.14305e-124
AT4G14690	8.45635	1.65509e-242
AT1G60750	8.00281	1.51354e-133
AT4G19690	7.48807	2.61225e-54
AT1G17170	7.46889	5.18295e-24
AT4G08555	7.3876	3.84218e-19
AT5G16960	7.11049	3.60838e-178
AT1G64940	7.03698	7.73615e-80
AT5G37490	7.02852	1.51585e-104
AT1G66570	6.93282	2.34323e-48
AT1G09500	6.92749	1.83904e-107
AT1G17180	6.8791	2.52419e-84
AT2G45570	6.84668	9.77602e-79
AT2G29480	6.73736	3.41975e-94
AT5G24640	6.65296	6.08907e-74
AT1G69930	6.50355	1.34051e-54
AT1G71520	6.45147	4.59076e-67
AT1G66390	6.42917	1.49236e-64
AT4G37370	6.3529	1.33433e-139
AT3G28740	6.26874	1.1125e-30
AT2G47000	6.25753	0
AT2G47520	6.25163	4.26439e-99
AT3G25250	6.24144	3.51103e-91
AT1G67810	6.19255	4.48895e-70
AT2G36800	6.06941	8.38022e-156
AT3G03270	6.0376	9.48946e-212
AT2G36790	6.02677	2.81494e-106
AT3G21720	5.98993	8.86058e-42
AT3G56970	5.97713	5.25705e-89
AT2G36750	5.93557	3.70348e-21
AT2G04050	5.90908	4.27187e-35
AT2G41730	5.89164	1.18163e-118
AT3G60140	5.88856	1.85585e-53
AT2G38823	5.86647	4.61823e-60
AT4G04490	5.80551	3.09022e-68
AT1G15520	5.76098	6.68051e-70
AT2G14247	5.75035	6.02441e-53
AT5G37352	5.69003	1.57909e-30
AT4G08869	5.6677	5.70464e-23
AT5G12030	5.63418	7.16378e-23
AT5G16980	5.63314	3.56009e-51
AT3G54530	5.59114	4.51083e-28
AT5G22140	5.56905	1.53585e-43
AT4G12735	5.56275	1.76581e-46
AT4G34135	5.48581	2.60605e-115
AT4G33070	5.4512	1.13041e-86
AT2G17850	5.44881	3.80266e-32
AT1G28480	5.43657	2.95915e-34
AT1G05560	5.37439	1.48368e-39
AT1G76680	5.33304	3.3425e-37
AT1G07985	5.3239	4.23619e-29
AT5G61820	5.28571	6.57656e-102
AT2G31425	5.28266	1.50573e-17
AT2G29410	5.26803	8.53795e-56
AT5G58840	5.2659	1.56663e-44
AT1G78340	5.26407	2.60925e-69
AT3G58150	5.26104	4.26918e-70
AT2G15020	5.25162	1.06e-59
AT1G72490	5.23252	5.26283e-60
AT5G35688	5.19852	5.48604e-22
AT1G32350	5.17223	8.05193e-34
AT3G46230	5.16889	1.89029e-17
AT1G24580	5.14506	8.51942e-95
AT5G09470	5.13964	9.53992e-19
AT5G43640	5.09093	2.79067e-10
AT2G15480	5.07674	1.02754e-86
AT1G03990	5.07064	1.64913e-44
AT2G18193	5.07061	1.436e-29
AT5G66985	5.00168	6.08146e-59
AT4G13180	4.98731	7.22638e-138
AT3G22370	4.96162	1.05951e-65
AT3G46660	4.9571	2.48143e-56
AT4G10250	4.9441	8.26949e-14
AT4G34131	4.92269	1.91422e-144
AT5G22300	4.90264	5.54812e-89
AT1G32940	4.90194	1.35607e-190
AT1G02230	4.89839	3.41631e-31
AT4G17670	4.8937	1.73727e-112
AT2G20800	4.89193	1.60494e-31
AT2G29490	4.89086	2.30671e-42
AT3G47090	4.88461	1.20157e-31
AT1G68620	4.8813	2.8463e-40
AT5G59820	4.87329	1.93571e-65
AT1G01580	4.86128	7.93168e-61
AT1G69880	4.86122	2.10337e-57
AT1G77120	4.83679	3.1528e-135
AT4G37030	4.80186	4.88591e-55
AT3G28210	4.76111	3.8722e-65
AT3G46080	4.75974	2.98376e-37
AT1G70440	4.75588	3.23799e-50
AT3G22840	4.7523	9.25668e-43
AT1G60730	4.74472	2.07895e-128
AT2G23170	4.73358	3.18897e-106
AT2G25770	4.70765	3.8642e-08
AT2G11810	4.68229	1.60227e-24
AT1G33110	4.68076	4.827e-84
AT4G01360	4.66736	1.36148e-23
AT1G23450	4.66375	5.17018e-18
AT5G37485	4.66086	3.76982e-25
AT2G29460	4.65454	2.49951e-92
AT1G21520	4.65247	8.55122e-140
AT1G30170	4.65018	1.78084e-16
AT3G59140	4.6299	7.34627e-78
AT3G22100	4.6167	6.72704e-26
AT2G47770	4.61393	1.13412e-11
AT2G38250	4.60892	1.56591e-52
AT2G36780	4.60034	8.9079e-61
AT5G51760	4.57224	3.25855e-12
AT5G59510	4.5711	4.15483e-26
AT1G77450	4.56858	4.6027e-80
AT5G19550	4.54773	3.93935e-147
AT2G32020	4.53149	1.73869e-72
AT3G29970	4.52657	2.25601e-14
AT2G23110	4.50424	1.06848e-16
AT4G31870	4.43706	4.67038e-117
AT1G60720	4.43006	1.73788e-54
AT3G21150	4.41993	3.55509e-32
AT5G17000	4.40932	9.36681e-127
AT5G12020	4.4037	8.29858e-15
AT5G07380	4.36853	2.62786e-41
AT1G79410	4.35275	4.95021e-68
AT2G29420	4.35004	5.59962e-81
AT1G02850	4.33332	3.40526e-43
AT1G52560	4.32134	2.70592e-08
AT1G75280	4.31528	1.73852e-33
AT2G02430	4.31473	4.45363e-18
AT1G31880	4.29825	4.41828e-50
AT2G44798	4.28156	6.82933e-22
AT3G61630	4.26712	1.11154e-101
AT5G13750	4.26528	6.67086e-146
AT5G49480	4.25965	4.56146e-46
AT1G15415	4.25501	9.66917e-66
AT5G55570	4.24489	1.74009e-28
AT2G16060	4.24141	1.23459e-53
AT3G48850	4.24075	9.92418e-21
AT1G32870	4.23997	4.35144e-55
AT1G75261	4.23001	4.31694e-63
AT1G10585	4.22449	2.37292e-71
AT5G24510	4.21609	1.02734e-17
AT5G51830	4.20813	3.20443e-55
AT2G47890	4.20717	4.34255e-104
AT5G62480	4.18785	1.01637e-83
AT5G24915	4.18681	1.05609e-10
AT2G34660	4.1801	8.06628e-128
AT2G23160	4.17698	1.23723e-21
AT1G76600	4.16551	5.00337e-47
AT5G51440	4.14604	1.75571e-66
AT1G32950	4.14011	5.2827e-18
AT1G79400	4.11426	2.49212e-27
AT5G45070	4.10454	3.02715e-16
AT4G27670	4.10291	1.03056e-07
AT1G62045	4.09662	1.14831e-64
AT1G64950	4.08413	3.17984e-37
AT1G75270	4.07671	9.50304e-38
AT5G65165	4.07515	4.23101e-10
AT5G42800	4.0698	2.07615e-16
AT3G04000	4.06556	1.77821e-21
AT2G17500	4.06515	1.80435e-117
AT4G25700	4.05965	1.30906e-61
AT2G40340	4.04806	1.16215e-31
AT1G43800	4.04584	6.36434e-20
AT2G21640	4.03605	7.17333e-64
AT1G53540	4.03269	7.67141e-18
AT2G35300	4.02901	1.0393e-07
AT4G21490	4.02233	3.88566e-10
AT2G23673	4.01256	4.29426e-22
AT3G14690	4.0119	2.01429e-187
AT1G78380	4.01155	1.74698e-136
AT3G07720	4.00757	2.07186e-75
AT4G18990	4.00099	1.52943e-17
AT4G39670	3.9957	1.02332e-30
AT1G70080	3.98459	4.30307e-13
AT2G04040	3.98281	4.88e-47
AT4G05020	3.98256	3.49289e-39
AT4G33560	3.98167	1.07411e-53
AT5G39050	3.98094	1.66054e-73
AT1G66540	3.96698	6.56269e-37
AT5G02780	3.9612	1.75374e-44
AT1G76520	3.95803	9.46202e-88
AT1G05894	3.95745	1.08417e-06
AT2G37770	3.94722	1.47008e-53
AT3G53230	3.94379	2.54158e-55
AT3G47780	3.92933	1.25767e-46
AT2G03760	3.92621	3.27157e-232
AT3G10910	3.92538	1.13818e-69
AT3G25610	3.91397	3.07645e-96
AT1G74810	3.90951	8.02848e-19
AT5G03210	3.90302	3.89474e-14
AT1G14130	3.89208	2.2782e-38
AT1G47395	3.89135	1.04816e-26
AT2G05441	3.89092	2.65626e-09
AT2G18190	3.88717	1.00417e-47
AT2G29350	3.8867	7.99555e-45
AT1G29195	3.88345	2.6498e-28
AT5G43450	3.88002	5.0481e-143
AT1G64780	3.87311	1.51065e-88
AT2G29500	3.86145	2.50162e-20
AT2G44460	3.84476	4.82018e-07
AT2G34390	3.84444	2.32966e-12
AT2G17845	3.84307	7.68478e-10
AT3G56790	3.84265	4.66668e-11
AT3G13100	3.84219	2.7635e-39
AT3G16330	3.83826	2.55117e-69
AT3G48790	3.83381	4.14627e-13
AT2G26400	3.82973	1.18917e-07
AT5G56090	3.82501	7.3972e-114
AT4G37760	3.81789	1.01183e-90
AT1G66580	3.81465	2.51583e-98
AT1G12805	3.81424	6.70874e-18
AT5G64230	3.81406	3.616e-65
AT5G52570	3.81306	1.79339e-31
AT5G58770	3.81102	2.28771e-57
AT3G01600	3.80374	1.08107e-17
AT5G45380	3.79656	8.67658e-63
AT5G51500	3.79495	2.93674e-08
AT1G72210	3.78832	1.86052e-20
AT1G34060	3.7858	4.00335e-32
AT5G54560	3.76621	4.65149e-08
AT5G66053	3.75863	5.91983e-44
AT3G05932	3.75115	6.63668e-89
AT4G37900	3.74523	1.69876e-48
AT1G30220	3.74274	1.42405e-09
AT2G18480	3.72969	1.7802e-10
AT3G28570	3.71172	1.92166e-07
AT1G01520	3.70365	3.08534e-20
AT3G14990	3.70319	9.86021e-89
AT1G79270	3.69862	4.07107e-157
AT5G24120	3.69073	4.58755e-61
AT5G55150	3.68378	6.46001e-15
AT1G32880	3.68264	1.98642e-22
AT2G47710	3.68181	1.12314e-171
AT5G01680	3.67742	7.23295e-10
AT4G39404	3.65852	1.16893e-07
AT5G60610	3.64866	6.10091e-08
AT5G61490	3.64137	2.98989e-11
AT5G01670	3.63842	2.22295e-33
AT1G64820	3.63812	3.83668e-07
AT3G21560	3.63655	4.5146e-130
AT1G02580	3.63264	3.33122e-12
AT5G51451	3.61829	3.42987e-23
AT3G11340	3.60778	3.91849e-44
AT1G69790	3.60625	2.96236e-23
AT1G16730	3.60394	5.56279e-97
AT3G09520	3.60239	4.03648e-16
AT4G37290	3.60205	4.13375e-07
AT5G09570	3.59812	2.17134e-36
AT4G31860	3.5922	1.6883e-168
AT1G19020	3.58939	2.13646e-75
AT5G66052	3.58839	3.52627e-137
AT3G24190	3.58463	1.48565e-147
AT4G02280	3.57494	3.35992e-34
AT3G24460	3.56435	5.15462e-45
AT5G54100	3.55653	3.3257e-66
AT3G10450	3.55588	2.54881e-76
AT1G50400	3.52947	5.29233e-15
AT3G50930	3.52867	1.06055e-47
AT5G54950	3.52529	9.06264e-09
AT1G02220	3.52359	1.5362e-94
AT1G17960	3.52024	3.20751e-23
AT4G21200	3.51799	6.77924e-23
AT4G25810	3.51705	5.91369e-11
AT5G56080	3.51595	1.54737e-11
AT5G60380	3.51529	0.000148028
AT4G36580	3.50626	3.33769e-53
AT4G26460	3.50279	9.34112e-05
AT1G47400	3.49212	1.68151e-20
AT4G02940	3.48608	1.22002e-89
AT3G61450	3.48167	5.68517e-08
AT5G19440	3.47755	9.69384e-98
AT3G14660	3.47679	7.86292e-224
AT1G63840	3.47669	2.66284e-113
AT1G76690	3.46437	3.84218e-48
AT5G52940	3.46407	1.65113e-19
AT1G13609	3.45711	1.03714e-06
AT5G67600	3.45629	1.02611e-47
AT4G36880	3.44417	6.012e-14
AT5G13210	3.43208	4.18857e-21
AT3G30843	3.43191	6.6017e-05
AT3G15340	3.41518	1.20106e-16
AT1G51090	3.40568	6.85371e-15
AT3G03440	3.40474	2.48735e-22
AT3G23560	3.39849	7.72685e-83
AT1G51840	3.39475	2.24345e-07
AT4G35180	3.39359	8.40288e-18
AT1G61320	3.39277	3.20073e-12
AT3G49580	3.38607	4.94529e-13
AT1G60030	3.38177	1.01241e-11
AT1G42980	3.38021	1.57381e-15
AT1G17240	3.37793	2.76832e-06
AT5G18270	3.37627	7.06386e-44
AT4G32770	3.37147	2.26536e-21
AT2G20720	3.36923	1.21274e-27
AT4G27940	3.36719	4.20587e-49
AT4G22530	3.36677	5.45129e-52
AT3G21260	3.35724	1.65621e-48
AT5G64750	3.35581	1.48319e-22
AT1G02520	3.35435	5.05795e-24
AT1G10170	3.35047	4.8116e-142
AT1G72770	3.34254	1.20097e-73
AT3G04200	3.33963	6.48103e-06
AT1G53541	3.33669	6.1692e-06
AT4G13190	3.31939	2.359e-06
AT3G26470	3.31304	1.80659e-64
AT5G55200	3.31038	5.42621e-44
AT2G15490	3.2975	8.92877e-06
AT1G17860	3.29694	1.02603e-69
AT4G02950	3.29669	9.32021e-06
AT4G09110	3.29652	9.28132e-06
AT5G09420	3.29463	4.20308e-24
AT1G54570	3.29381	3.15949e-47
AT4G16680	3.29146	1.38542e-72
AT1G72680	3.29082	1.25937e-118
AT3G02240	3.28872	7.59983e-28
AT5G08790	3.28643	5.73344e-39
AT5G03240	3.28468	8.01301e-113
AT4G15760	3.28378	9.933e-36
AT4G01870	3.28229	8.20188e-25
AT2G22590	3.28097	8.72494e-11
AT4G11350	3.28049	6.75128e-11
AT5G58070	3.27425	2.75429e-156
AT3G58810	3.26666	3.49816e-22
AT5G14570	3.25904	1.84475e-62
AT1G51802	3.25713	0.000148378
AT1G72760	3.25005	1.1616e-05
AT5G63790	3.24669	3.54279e-44
AT2G34500	3.24543	7.66234e-14
AT1G23550	3.24258	4.58669e-27
AT3G53160	3.24089	2.51835e-14
AT2G36950	3.22776	3.77791e-107
AT1G64900	3.22509	1.51538e-51
AT4G10580	3.20939	9.59041e-05
AT5G01340	3.20627	3.35237e-56
AT3G04420	3.2055	1.64185e-20
AT3G11415	3.19105	9.23569e-08
AT1G07180	3.18898	3.17549e-24
AT1G32583	3.18647	4.52726e-11
AT5G25930	3.18609	3.63588e-35
AT3G13950	3.18198	1.49391e-21
AT1G47510	3.16825	5.23209e-23
AT3G56710	3.16692	3.66723e-36
AT2G47730	3.16563	5.58892e-91
AT4G32630	3.16547	0.000134214
AT5G14760	3.16417	2.28051e-33
AT5G43150	3.15156	2.4041e-34
AT1G51420	3.14586	2.15546e-20
AT2G47460	3.14529	7.99492e-20
AT2G43720	3.14343	9.6984e-23
AT5G66990	3.14338	2.40524e-06
AT5G24155	3.13716	1.40869e-15
AT1G60740	3.1334	4.82837e-07
AT5G41400	3.1326	6.85941e-46
AT5G60540	3.1274	4.81029e-91
AT2G05632	3.12228	5.15888e-40
AT3G13080	3.12004	2.48206e-27
AT1G06420	3.1195	6.03336e-23
AT1G17020	3.11672	5.02389e-27
AT2G30140	3.11655	1.30904e-53
AT2G47800	3.1162	3.91479e-23
AT5G46140	3.11446	9.50599e-05
AT2G34030	3.11206	5.3247e-05
AT4G12350	3.11042	5.05466e-05
AT3G10510	3.10933	1.00199e-13
AT1G17745	3.10684	1.96419e-23
AT2G46375	3.10421	0.00012751
AT4G05030	3.09906	2.82131e-11
AT1G66600	3.08373	1.18662e-05
AT4G17840	3.08	1.49067e-55
AT1G12210	3.079	2.59597e-26
AT5G65380	3.07724	4.18136e-158
AT1G61860	3.07198	1.4644e-09
AT5G58610	3.06153	3.66315e-10
AT1G76570	3.05979	4.13062e-45
AT2G33590	3.05694	2.28615e-93
AT5G48530	3.05679	1.77277e-38
AT2G02990	3.05061	3.16508e-28
AT1G07500	3.04549	3.93793e-06
AT5G46500	3.04408	9.28132e-06
AT5G64250	3.04176	8.98099e-63
AT3G56890	3.03783	4.4145e-09
AT5G59220	3.03581	3.78003e-08
AT3G13310	3.03418	8.89233e-56
AT3G10320	3.03079	2.06092e-21
AT2G05380	3.03049	1.96376e-25
AT1G32960	3.02861	6.84579e-17
AT4G20860	3.02303	1.26731e-93
AT5G58780	3.02258	7.9962e-14
AT5G52930	3.02239	1.50681e-18
AT5G40690	3.01439	2.08285e-40
AT5G13370	3.0115	3.40131e-64
AT1G10370	3.00951	2.69846e-45
AT2G03230	3.00763	2.52942e-11
AT1G56650	3.00373	0.000164661
AT1G75030	3.00368	1.08275e-14
AT5G20380	2.99773	2.94026e-161
AT4G03320	2.99683	1.46108e-41
AT2G38210	2.99018	1.82807e-17
AT5G35690	2.99	1.31118e-88
AT3G56290	2.98895	1.47424e-64
AT4G21990	2.98123	7.00663e-28
AT3G57380	2.97851	5.24084e-20
AT3G18290	2.97494	5.88282e-94
AT4G19230	2.971	1.01398e-19
AT5G65370	2.96924	7.08235e-28
AT2G17430	2.9691	4.28117e-14
AT3G19615	2.96714	6.43797e-06
AT4G24160	2.96153	6.84435e-58
AT5G04980	2.9588	1.35722e-19
AT2G05450	2.95209	0.000233682
AT4G17785	2.94645	0.000561621
AT5G05410	2.94576	2.88319e-33
AT1G06430	2.94567	2.74545e-161
AT4G16195	2.94566	9.50304e-38
AT3G55970	2.94503	5.16825e-05
AT5G26340	2.94089	5.13722e-40
AT4G33040	2.93502	1.80237e-21
AT3G50910	2.93478	6.65974e-19
AT1G30410	2.93093	1.97829e-59
AT5G03490	2.91699	2.38142e-32
AT5G43860	2.91118	2.90834e-18
AT1G79245	2.90843	7.15539e-109
AT1G30135	2.90711	0.000148702
AT3G01420	2.90298	4.24164e-46
AT2G28160	2.89994	4.13603e-17
AT5G62130	2.89966	1.17803e-32
AT1G62570	2.89925	1.59371e-38
AT5G37050	2.89702	0.000464654
AT5G23155	2.89664	4.57984e-21
AT5G37760	2.89636	4.6037e-06
AT1G55500	2.89572	1.30669e-20
AT3G58770	2.89128	3.30569e-05
AT1G62710	2.88723	9.18699e-25
AT4G34588	2.886	6.72061e-39
AT1G43910	2.87884	1.77956e-96
AT5G59130	2.87717	1.99935e-17
AT5G62210	2.87345	4.67356e-19
AT4G10040	2.86664	2.61706e-52
AT1G07400	2.86422	2.27063e-14
AT3G49570	2.85096	1.32506e-06
AT4G25390	2.84896	7.66169e-23
AT4G04450	2.8433	2.13277e-07
AT5G53970	2.83836	5.20908e-86
AT3G47730	2.8381	4.12867e-70
AT5G50210	2.83638	2.24103e-40
AT5G14730	2.8359	5.51584e-44
AT3G27880	2.83245	1.39187e-56
AT4G19880	2.82832	1.25663e-87
AT4G36590	2.82728	1.30243e-05
AT5G24150	2.8254	2.82659e-18
AT5G13930	2.81929	5.85445e-27
AT3G10815	2.81602	7.58037e-14
AT1G17870	2.81503	8.32071e-23
AT3G05400	2.81146	6.58856e-21
AT3G02800	2.79611	7.99683e-09
AT5G14890	2.79503	1.44083e-09
AT5G40010	2.79199	6.01554e-07
AT1G23460	2.78977	3.55509e-32
AT5G60910	2.78965	0.00076775
AT1G48745	2.78925	1.74095e-22
AT3G10500	2.78595	5.67819e-28
AT1G62420	2.78184	2.93172e-10
AT3G48020	2.77192	2.00137e-13
AT4G15490	2.77166	2.83154e-24
AT4G21120	2.7711	2.41538e-18
AT1G74200	2.75983	4.60766e-06
AT1G21390	2.75686	5.15389e-14
AT5G24600	2.75555	3.05745e-13
AT3G61970	2.75456	9.85804e-09
AT2G02390	2.74962	1.42534e-54
AT3G09270	2.74957	7.27992e-32
AT4G17615	2.74882	2.23203e-24
AT1G72120	2.74288	6.59679e-27
AT4G01070	2.74138	1.10172e-41
AT2G28210	2.73743	0.000171796
AT3G52740	2.73647	5.67258e-35
AT4G16190	2.73557	2.0997e-108
AT2G17270	2.73194	2.12333e-10
AT1G64910	2.73111	2.97288e-19
AT3G17609	2.72942	9.40382e-30
AT1G16090	2.72934	1.42971e-18
AT1G01720	2.72377	3.2237e-64
AT5G16750	2.71949	3.79662e-25
AT1G05730	2.71902	3.82683e-15
AT1G18970	2.71858	8.68384e-09
AT1G09510	2.71668	1.67647e-12
AT3G21250	2.71612	3.17466e-139
AT2G34110	2.71221	7.80165e-36
AT5G50100	2.71171	9.04316e-61
AT5G27760	2.71052	9.51048e-38
AT5G42830	2.71017	8.56628e-19
AT2G48150	2.70699	2.26188e-10
AT1G70530	2.70348	6.9319e-27
AT3G21080	2.69835	3.98145e-12
AT5G17390	2.69601	1.36892e-16
AT4G25200	2.69491	1.73567e-14
AT1G28600	2.67967	1.14505e-32
AT1G53100	2.67792	2.57234e-07
AT1G19490	2.67545	3.14521e-20
AT2G41040	2.67501	2.76254e-38
AT4G24110	2.669	1.1516e-26
AT1G52120	2.66532	0.000145116
AT3G55700	2.65849	0.000191179
AT1G29640	2.65834	5.85211e-18
AT1G07160	2.65739	1.39662e-05
AT3G25495	2.6537	4.75652e-31
AT4G39795	2.65333	2.97806e-09
AT2G37240	2.65247	2.8344e-36
AT1G63530	2.65222	1.50903e-25
AT2G32290	2.64853	1.62382e-08
AT1G55800	2.6478	0.000537418
AT5G42235	2.64778	1.48251e-05
AT3G06690	2.64737	4.32532e-05
AT2G18180	2.64651	4.00162e-20
AT1G74770	2.64403	3.79589e-17
AT5G16970	2.64254	2.3626e-38
AT1G05340	2.64213	8.19995e-36
AT5G13940	2.63903	8.25192e-19
AT2G25140	2.63887	5.37673e-37
AT2G46130	2.63875	2.76693e-07
AT3G62320	2.63211	0.000467918
AT5G17380	2.62205	3.92676e-73
AT1G72330	2.62182	6.10749e-53
AT5G51220	2.62057	4.4229e-55
AT1G09080	2.6162	3.11139e-25
AT1G17100	2.61508	5.71193e-32
AT4G10260	2.61492	5.53745e-06
AT4G29230	2.60609	4.4909e-09
AT4G25434	2.60405	6.68419e-09
AT3G04010	2.59868	9.13007e-36
AT1G51760	2.5982	1.41892e-36
AT3G18291	2.59706	1.58758e-26
AT4G26270	2.59171	2.56777e-17
AT1G33720	2.59077	3.82072e-06
AT2G24100	2.58525	1.53241e-58
AT1G58235	2.58216	1.12331e-45
AT3G60930	2.58079	1.39558e-14
AT4G04680	2.57459	0.000717924
AT1G22400	2.57324	7.41441e-77
AT5G60280	2.57152	8.10435e-12
AT2G37970	2.56838	3.4563e-29
AT3G28007	2.56793	1.75805e-05
AT5G18200	2.56593	1.46318e-34
AT3G24170	2.56518	1.58007e-60
AT1G32900	2.56192	1.27875e-09
AT3G49320	2.56146	1.61166e-32
AT2G29990	2.55863	6.36753e-18
AT5G04000	2.55764	3.5619e-07
AT5G37500	2.55757	3.02363e-27
AT5G56630	2.55413	7.74675e-31
AT3G22310	2.55212	3.60146e-25
AT5G05250	2.5508	5.71669e-29
AT2G02010	2.55001	2.14514e-05
AT1G73700	2.5491	7.1786e-05
AT2G31750	2.54509	1.56529e-106
AT3G26480	2.54352	1.53011e-13
AT1G76530	2.54075	3.98652e-16
AT2G43000	2.5407	3.59729e-05
AT5G66480	2.53962	7.77082e-15
AT4G11170	2.53806	0.000361114
AT5G33290	2.5367	4.05175e-32
AT4G16690	2.53557	6.41057e-36
AT5G60730	2.53321	2.20185e-08
AT5G15850	2.53195	1.9532e-56
AT1G69480	2.53038	2.16914e-07
AT5G46350	2.53012	5.93998e-11
AT1G55850	2.52948	5.39318e-74
AT3G27870	2.52737	3.6645e-19
AT1G67800	2.52704	7.52425e-24
AT1G78500	2.52688	7.9962e-14
AT2G19900	2.5263	1.05873e-08
AT3G55120	2.52008	1.46941e-38
AT5G20960	2.51847	1.97948e-44
AT3G53480	2.51608	1.16034e-13
AT3G08970	2.51553	5.43844e-14
AT4G28790	2.51474	3.19401e-14
AT4G22758	2.5128	3.89504e-14
AT5G27895	2.50967	5.3268e-06
ATMG00516	2.50842	2.71846e-05
AT1G55010	2.50538	0.000127711
AT2G38340	2.50532	2.16365e-10
AT2G04190	2.50522	4.25852e-05
AT2G38255	2.49799	7.44601e-05
AT2G36380	2.49515	2.06789e-85
AT1G52080	2.49261	1.69602e-25
AT4G11590	2.49119	9.22602e-36
AT3G46658	2.48874	5.06632e-09
AT3G04660	2.4866	2.49045e-07
AT1G76980	2.48607	1.48329e-15
AT5G53420	2.48423	5.71765e-21
AT2G38230	2.47049	2.99911e-102
AT2G41330	2.46874	7.06007e-09
AT3G48240	2.46855	2.50349e-07
AT5G56840	2.46726	1.24724e-07
AT1G53680	2.4658	9.72556e-12
AT2G41660	2.4633	2.10522e-16
AT3G57760	2.46083	2.10416e-09
AT3G55880	2.46056	6.05323e-32
AT1G78510	2.46041	3.64176e-50
AT5G67370	2.45789	5.00129e-65
AT5G09590	2.45301	1.77523e-46
AT3G17611	2.44899	6.44204e-30
AT3G44300	2.44622	1.68499e-14
AT2G42395	2.44306	0.000787802
AT1G44608	2.4425	1.48318e-08
AT4G35170	2.44225	0.000563366
AT2G36295	2.4419	0.000532632
AT1G51820	2.44048	2.65122e-08
AT3G09620	2.43969	2.42925e-07
AT3G43580	2.4386	1.36354e-05
AT3G15310	2.43562	6.46871e-05
AT1G26770	2.43205	1.38696e-25
AT2G34355	2.42549	9.52811e-24
AT3G16160	2.42524	5.87149e-05
AT1G75290	2.42199	4.02813e-10
AT4G27852	2.42163	7.26711e-14
AT4G34138	2.41878	1.90989e-53
AT5G08780	2.4176	1.03228e-32
AT5G11260	2.41697	8.03129e-41
AT5G23930	2.41552	1.36276e-06
AT1G76350	2.40763	7.29443e-24
AT1G02880	2.40642	1.86073e-28
AT5G56640	2.40481	1.28066e-07
AT1G49405	2.40464	6.90904e-17
AT4G00050	2.4041	2.55492e-24
AT1G26790	2.39519	6.39274e-05
AT2G03360	2.39116	3.52928e-05
AT5G38200	2.39007	3.59801e-29
AT3G59820	2.38815	2.73103e-40
AT1G07510	2.38672	4.0417e-52
AT4G31390	2.38559	2.21998e-51
AT2G33710	2.38517	2.07337e-12
AT5G09530	2.385	5.73616e-10
AT5G39890	2.38378	7.8132e-11
AT5G64810	2.38373	1.15465e-07
AT3G28160	2.38211	8.6581e-23
AT3G06280	2.37867	0.000261571
AT5G15700	2.37803	8.07767e-09
AT4G17660	2.37578	0.000134415
AT1G17744	2.37489	8.40208e-09
AT1G29355	2.37465	1.51512e-16
AT4G12290	2.37437	7.94903e-34
AT5G20480	2.3732	7.48253e-20
AT4G00500	2.37062	1.53014e-13
AT1G26240	2.37026	5.67394e-06
AT3G23930	2.36996	2.10059e-15
AT5G24660	2.36751	2.44561e-24
AT2G34670	2.36347	1.56875e-16
AT4G27830	2.36246	2.10462e-17
AT1G65730	2.35827	1.28624e-09
AT1G73965	2.3545	0.000389157
AT5G48010	2.35435	6.15964e-15
AT1G64220	2.35356	6.59364e-11
AT3G07870	2.3518	2.54553e-24
AT5G67330	2.34963	6.10023e-52
AT5G36910	2.34835	8.13225e-05
AT1G64970	2.34756	2.79678e-11
AT3G63380	2.34712	8.43853e-08
AT1G70000	2.34428	1.38809e-28
AT4G25400	2.34161	7.43673e-12
AT3G07700	2.34151	1.49979e-41
AT2G47950	2.34092	4.0439e-05
AT1G55110	2.33998	1.28063e-38
AT2G27389	2.33943	4.04626e-06
AT5G63130	2.33813	5.40077e-09
AT4G02410	2.33474	1.9869e-23
AT5G59530	2.33473	9.0199e-17
AT3G21700	2.33241	7.21313e-13
AT2G45210	2.33201	1.65354e-30
AT1G16510	2.33182	2.86561e-12
AT4G09750	2.32949	5.32696e-32
AT1G33340	2.32624	1.89038e-08
AT4G34990	2.32609	1.5724e-14
AT5G24655	2.32518	0.000341595
AT3G44450	2.32515	1.56526e-18
AT4G00975	2.32455	3.53792e-24
AT1G30860	2.32224	6.13972e-06
AT1G05690	2.32197	5.40971e-14
AT1G80300	2.32196	7.8523e-64
AT5G42150	2.3197	2.49609e-13
AT2G32190	2.31086	4.29944e-10
AT1G72800	2.31044	5.35181e-10
AT3G04120	2.30991	2.28452e-70
AT4G23990	2.30808	1.4331e-09
AT1G67120	2.30636	7.65296e-39
AT5G38900	2.30585	1.0604e-18
AT1G79520	2.30478	3.14533e-22
AT4G18050	2.30462	9.70281e-26
AT1G59590	2.30413	1.2604e-14
AT5G43460	2.29998	7.52249e-81
AT2G06255	2.29735	2.02968e-16
AT1G55920	2.29722	2.28792e-52
AT2G16570	2.29696	4.26688e-08
AT4G23320	2.29691	0.000187579
AT4G15563	2.2969	1.62061e-15
AT1G21525	2.29391	3.5769e-05
AT2G43500	2.29337	1.73662e-14
AT5G64240	2.29325	1.5811e-36
AT5G15845	2.28203	5.20832e-18
AT2G47370	2.27818	7.05389e-13
AT5G20400	2.27792	3.432e-32
AT5G17010	2.27754	2.30283e-35
AT1G63440	2.27749	2.40056e-14
AT3G13020	2.27738	2.62116e-05
AT2G38240	2.27623	6.98455e-17
AT5G67350	2.27424	4.59252e-15
AT5G49330	2.27357	1.09003e-09
AT1G06880	2.2727	2.29304e-05
AT2G23000	2.26967	3.94307e-10
AT2G46830	2.2647	3.40924e-50
AT5G51070	2.26444	1.72091e-40
AT3G13910	2.26169	1.6231e-23
AT5G16930	2.26119	1.81717e-22
AT3G23510	2.25647	1.34626e-30
AT5G50240	2.25549	4.11524e-17
AT5G48400	2.25454	0.000155209
AT5G53760	2.25171	1.83726e-21
AT1G16300	2.25042	4.41314e-19
AT3G02550	2.2497	6.10037e-16
AT1G52315	2.24943	4.48819e-09
AT5G37600	2.24729	3.12281e-50
AT5G08640	2.24611	9.90273e-34
AT1G17830	2.24536	6.78822e-21
AT5G46640	2.24431	2.94508e-13
AT2G31585	2.23929	3.50094e-18
AT2G33585	2.23792	6.97225e-28
AT1G09070	2.23746	3.79628e-58
AT4G37910	2.2355	2.57705e-44
AT4G18010	2.23361	3.16621e-28
AT5G48030	2.23152	1.66139e-47
AT2G43820	2.231	1.79133e-60
AT1G22110	2.23091	7.82511e-05
AT5G66760	2.23003	2.79828e-46
AT1G53625	2.22929	2.11876e-07
AT4G20070	2.22918	1.1363e-56
AT2G21430	2.22903	4.54345e-08
AT1G61800	2.22508	4.38372e-10
AT2G30250	2.22279	3.79558e-29
AT5G01380	2.22102	1.15601e-06
AT1G18850	2.2199	1.56464e-24
AT1G35260	2.21677	4.13815e-14
AT3G61100	2.21556	1.24422e-16
AT1G28210	2.2135	3.47754e-13
AT4G08040	2.21227	1.06629e-11
AT5G58210	2.2119	8.97336e-29
AT5G60800	2.21072	2.52623e-25
AT4G12130	2.21035	1.3174e-27
AT1G13340	2.20925	1.34197e-14
AT1G45063	2.20801	6.66755e-05
AT5G51040	2.20457	6.70368e-43
AT3G20660	2.19922	4.42584e-17
AT5G39090	2.19686	4.38823e-06
AT3G14680	2.19581	4.36379e-18
AT4G03230	2.19375	1.55317e-22
AT2G31751	2.19359	1.86171e-21
AT3G62455	2.19129	7.63627e-07
AT4G11600	2.19065	4.22752e-61
AT1G19140	2.18924	1.88507e-32
AT4G10265	2.18884	4.96805e-06
AT5G10380	2.18867	7.86912e-42
AT5G40210	2.18646	6.22719e-08
AT5G10730	2.18548	4.97093e-39
AT2G29720	2.18486	2.01147e-31
AT5G17040	2.18435	4.82747e-06
AT1G76970	2.18343	7.93021e-12
AT5G52640	2.18112	6.81047e-30
AT2G39230	2.17916	5.76996e-05
AT3G16150	2.17823	5.39547e-06
AT5G24990	2.17801	3.59598e-08
AT1G05330	2.17769	1.52877e-05
AT1G76650	2.17541	6.78323e-14
AT4G25640	2.17512	1.33767e-53
AT5G50200	2.17475	4.00827e-21
AT3G61230	2.17447	1.54701e-08
AT5G13740	2.17324	3.90316e-26
AT2G22821	2.1732	0.00012208
AT5G56350	2.17225	8.79614e-33
AT1G03760	2.17148	3.48282e-18
AT5G24140	2.16846	1.67545e-07
AT5G57910	2.16709	1.94961e-20
AT3G11330	2.16699	1.63424e-52
AT2G35570	2.16651	5.59001e-05
AT1G68440	2.16436	2.84462e-48
AT5G03700	2.16378	7.36034e-16
AT1G07128	2.16331	4.8412e-09
AT3G25585	2.16191	4.30471e-23
AT1G67070	2.16148	2.2727e-16
AT5G51210	2.161	0.000163128
AT1G52880	2.16052	2.05599e-08
AT1G20690	2.15418	0.000281187
AT3G27170	2.15289	1.55384e-19
AT4G12490	2.15282	1.53269e-13
AT5G49640	2.15244	3.07408e-18
AT2G36590	2.14542	2.51272e-19
AT2G38740	2.1447	4.94501e-25
AT5G47810	2.14318	2.19053e-19
AT1G69750	2.14047	7.26765e-14
AT2G41342	2.13707	6.81489e-05
AT4G36610	2.13685	2.72818e-07
AT4G21680	2.1307	1.37665e-08
AT2G46950	2.1297	0.000132931
AT1G15870	2.12394	2.22401e-14
AT1G52855	2.12263	3.35312e-07
AT2G18600	2.12227	9.87631e-05
AT4G38150	2.12222	1.55982e-19
AT4G39740	2.12141	1.7454e-11
AT2G46740	2.12112	6.26343e-14
AT4G02760	2.12032	5.36384e-23
AT3G12580	2.11863	4.47103e-11
AT4G37990	2.11783	1.2311e-06
AT1G16030	2.11755	1.41915e-05
AT2G24490	2.11613	3.06705e-14
AT3G29575	2.11578	8.00461e-10
AT5G67340	2.11205	8.1364e-08
AT1G11400	2.10985	1.00311e-40
AT3G47720	2.10846	1.79078e-11
AT3G56360	2.1077	5.45148e-42
AT4G01895	2.10681	8.70177e-13
AT5G20830	2.1056	3.09073e-17
AT1G30700	2.1047	2.27221e-16
AT2G28830	2.10365	9.55043e-16
AT2G32200	2.10191	8.44671e-05
AT5G13580	2.10016	8.84758e-09
AT5G13490	2.09916	4.7289e-30
AT3G13330	2.0965	1.36831e-69
AT1G74750	2.09514	2.7831e-11
AT5G50220	2.09117	1.84525e-06
AT3G57157	2.09021	7.08807e-07
AT5G37720	2.08932	4.13075e-53
AT2G41210	2.0892	1.41159e-16
AT1G17050	2.0889	4.09833e-32
AT1G35140	2.08815	1.07893e-07
AT4G04180	2.08774	1.05183e-10
AT3G13065	2.0865	6.10459e-10
AT5G25250	2.08221	1.08595e-11
AT3G09600	2.0806	5.31827e-34
AT3G08690	2.08029	6.57395e-17
AT3G61400	2.07981	0.000217565
AT5G06090	2.07774	0.00085282
AT4G12400	2.07682	1.26072e-13
AT4G27450	2.07616	8.44493e-31
AT3G60910	2.07363	5.84673e-41
AT5G01410	2.07113	5.97735e-115
AT2G19540	2.06819	8.60985e-29
AT5G37550	2.06599	2.34924e-07
AT5G54095	2.06532	1.26167e-05
AT3G52360	2.06444	1.51693e-16
AT1G73810	2.06425	2.30457e-05
AT5G09840	2.06256	4.7238e-08
AT1G64600	2.06128	3.2999e-17
AT2G39570	2.06057	3.24852e-55
AT3G28455	2.05872	0.0001425
AT1G01570	2.0576	4.70886e-05
AT5G56750	2.05734	1.49772e-26
AT2G36580	2.05551	1.24954e-32
AT3G19920	2.05346	8.11141e-08
AT2G23320	2.05328	4.89367e-53
AT3G22550	2.05175	8.8847e-14
AT5G35970	2.05173	1.62048e-43
AT5G64850	2.05172	2.70378e-32
AT5G03495	2.04896	2.09761e-08
AT2G34070	2.04771	2.84088e-35
AT5G17850	2.04756	3.01894e-09
AT2G41905	2.04732	1.24367e-08
AT1G24095	2.04537	1.85438e-11
AT4G14695	2.04089	7.19048e-07
AT3G26690	2.03933	8.64442e-37
AT1G04945	2.03893	6.71647e-09
AT1G29357	2.03782	9.01548e-35
AT2G01730	2.03717	2.72023e-05
AT1G33420	2.03697	7.06768e-19
AT5G37480	2.03591	7.5957e-21
AT4G18360	2.03578	6.05049e-10
AT4G34060	2.03204	2.5935e-05
AT3G44540	2.03104	1.15545e-15
AT5G27600	2.03053	1.61924e-43
AT4G35090	2.02806	2.90185e-34
AT3G50260	2.02698	1.24345e-19
AT1G33050	2.02402	1.51865e-35
AT4G15765	2.02375	2.06004e-15
AT2G16070	2.02322	7.48207e-22
AT1G12030	2.02275	2.9068e-06
AT4G33540	2.02249	3.37452e-19
AT3G01100	2.02235	1.04085e-22
AT4G13800	2.01993	0.000543543
AT5G20870	2.0195	0.000613418
AT1G52870	2.01867	4.62163e-33
AT3G45730	2.01823	3.10008e-21
AT3G24300	2.01819	5.24507e-15
AT4G14370	2.0171	1.90176e-08
AT4G15610	2.0167	9.22769e-22
AT3G51238	2.01474	4.69683e-06
AT3G23580	2.01471	1.99061e-30
AT1G23110	2.00794	3.75064e-06
AT3G08590	2.00707	4.16159e-49
AT4G23260	2.00568	7.93076e-25
AT3G21400	2.00383	3.32316e-21
AT3G05935	2.00302	5.94916e-19
AT5G54840	2.00271	6.22751e-17
AT3G05500	2.00032	1.10878e-23
AT2G04150	1.99961	1.74961e-05
AT2G31060	1.99853	4.29081e-18
AT1G30400	1.99784	3.02734e-32
AT5G51770	1.99781	8.74999e-10
AT5G54130	1.99726	2.90645e-14
AT2G26800	1.99671	5.74294e-24
AT2G16890	1.99667	2.11216e-08
AT2G20815	1.99652	6.00812e-12
AT3G60160	1.99647	1.36245e-12
AT2G34960	1.99618	1.26033e-05
AT1G65560	1.99139	2.01528e-17
AT5G26860	1.99051	3.85892e-37
AT1G64360	1.98801	7.23181e-05
AT1G77122	1.98709	9.84186e-24
AT3G21890	1.98454	0.000494699
AT5G45140	1.98325	1.15041e-16
AT5G15090	1.98182	2.54142e-124
AT5G48180	1.98142	9.80118e-29
AT5G18130	1.98089	2.39203e-25
AT1G66880	1.98081	2.66117e-19
AT1G17290	1.97852	3.07015e-59
AT1G04778	1.97846	0.000350328
AT1G09300	1.97829	7.46921e-22
AT1G33560	1.97743	1.09302e-17
AT3G27220	1.97286	5.78527e-13
AT1G33102	1.97256	3.15042e-10
AT2G37890	1.97143	2.69758e-15
AT4G20830	1.97052	1.01769e-15
AT4G28510	1.96612	4.24378e-19
AT1G18900	1.96494	1.88071e-20
AT4G33950	1.96447	2.77863e-27
AT4G13550	1.96416	3.74288e-29
AT4G04020	1.96316	1.10157e-26
AT2G04070	1.96058	1.96565e-08
AT2G35980	1.95984	0.000288316
AT2G30550	1.95831	1.91591e-26
AT5G22060	1.95545	1.38564e-52
AT2G32680	1.95464	1.18662e-05
AT3G19910	1.95071	1.09973e-25
AT1G30320	1.94775	3.50566e-20
AT5G54470	1.94621	1.55895e-08
AT1G50250	1.94555	1.67213e-56
AT1G51380	1.94416	7.38519e-08
AT4G10360	1.94313	1.46271e-33
AT5G13080	1.94303	8.90333e-06
AT3G57830	1.93957	1.06146e-06
AT3G06270	1.93799	5.00111e-21
AT3G24927	1.93797	6.84586e-13
AT5G25450	1.93771	2.07132e-09
AT1G23149	1.93669	2.15879e-16
AT5G65040	1.93615	8.52639e-16
AT3G07560	1.93553	7.82935e-71
AT4G16760	1.93439	7.46406e-40
AT1G02700	1.9343	5.40372e-05
AT4G15550	1.93104	1.35042e-68
AT5G13330	1.93087	4.17498e-08
AT4G12000	1.93004	4.09497e-11
AT5G47060	1.92854	5.68769e-28
AT3G18610	1.92598	3.9495e-08
AT5G05270	1.9257	1.00466e-17
AT4G22980	1.92454	0.000114828
AT4G27652	1.92307	7.12982e-18
AT2G46310	1.92218	1.26153e-08
AT4G02005	1.92126	1.59231e-10
AT3G55430	1.92123	1.31099e-23
AT3G24420	1.92113	5.14194e-08
AT1G62300	1.92097	1.81594e-19
AT1G51340	1.91917	1.07615e-06
AT1G20790	1.91714	0.000645524
AT5G23850	1.91622	2.19189e-08
AT1G14060	1.91549	1.69782e-21
AT5G62520	1.915	1.15842e-23
AT1G28610	1.91276	1.99952e-20
AT5G19490	1.91104	9.17295e-05
AT1G27760	1.9107	3.11888e-36
AT3G54510	1.90987	0.000208542
AT3G03060	1.90918	1.03541e-14
AT2G36930	1.90721	5.65115e-38
AT5G13830	1.90597	1.00069e-07
AT5G07475	1.90486	1.9109e-05
AT2G44290	1.90399	3.4503e-15
AT1G30500	1.90273	2.09412e-11
AT4G21730	1.90137	1.93634e-10
AT3G13380	1.90048	3.04317e-15
AT3G03530	1.90044	1.54042e-05
AT5G57050	1.89988	2.38731e-14
AT1G24090	1.89963	0.000154746
AT4G03960	1.89786	5.57383e-19
AT1G29030	1.89298	1.09055e-11
AT5G42810	1.89228	3.79769e-25
AT5G52450	1.89053	1.24855e-11
AT5G07990	1.89044	1.89679e-15
AT5G28830	1.88955	1.3163e-25
AT3G27770	1.88774	7.89113e-56
AT1G70810	1.88706	3.56226e-19
AT1G08920	1.88685	2.26661e-07
AT3G18300	1.8868	1.71226e-06
AT1G78670	1.88623	1.8426e-34
AT5G64840	1.88602	7.03473e-89
AT3G56990	1.8837	3.45815e-18
AT1G68990	1.883	2.68557e-35
AT5G24850	1.88246	6.3565e-29
AT1G50240	1.88058	3.68153e-16
AT3G53940	1.87777	1.78003e-14
AT5G53588	1.87708	4.51334e-08
AT5G17050	1.87431	3.49487e-19
AT4G21580	1.87349	3.32249e-42
AT5G64310	1.87333	1.89162e-10
AT1G77670	1.87189	2.86821e-32
AT3G01990	1.87164	0.000478739
AT1G22840	1.871	6.59469e-152
AT4G10270	1.87027	4.4251e-10
AT2G01430	1.86797	0.000496176
AT5G58350	1.86623	2.61149e-25
AT5G61640	1.86487	2.0788e-13
AT2G22470	1.86207	6.3267e-17
AT1G73650	1.86053	2.43538e-60
AT5G08620	1.86036	1.95624e-22
AT1G04770	1.85956	2.22583e-13
AT5G12880	1.85939	8.91769e-11
AT2G23910	1.85859	5.50632e-15
AT1G58280	1.85848	3.35342e-18
AT1G54575	1.85843	2.02365e-08
AT2G19550	1.85677	1.11941e-06
AT1G63780	1.85379	1.98358e-20
AT4G15420	1.85323	1.88071e-20
AT2G37760	1.85195	1.13457e-55
AT2G02955	1.85149	8.30068e-13
AT5G07860	1.85092	1.48607e-13
AT2G24500	1.85024	1.85194e-31
AT1G13990	1.85014	9.92551e-20
AT4G35640	1.85003	1.54052e-12
AT2G18860	1.84934	9.52419e-29
AT1G02750	1.84923	1.5144e-26
AT5G03030	1.84882	5.13722e-40
AT3G47420	1.84847	1.66598e-24
AT4G22880	1.84793	0.000716623
AT2G35700	1.84783	0.000114548
AT5G03020	1.84696	2.04977e-08
AT1G56320	1.84679	1.47351e-05
AT4G16840	1.84596	1.3299e-08
AT1G55320	1.84515	8.0199e-10
AT5G45630	1.84372	2.02716e-05
AT5G10720	1.84119	3.78234e-08
AT1G17147	1.83992	2.32487e-08
AT5G04830	1.83933	1.69703e-41
AT3G46670	1.83926	6.28468e-24
AT1G28760	1.83657	4.15634e-05
AT2G41640	1.83454	9.97391e-12
AT1G74360	1.83087	4.49209e-17
AT3G59580	1.83009	0.000294089
AT3G50770	1.82802	3.46696e-07
AT1G01060	1.82798	3.04571e-17
AT1G66760	1.82753	4.44398e-40
AT5G64990	1.82583	0.000985736
AT5G01700	1.82578	4.05827e-07
AT4G36010	1.82566	3.60293e-07
AT3G27280	1.82403	3.57909e-15
AT1G68850	1.82212	1.40516e-11
AT4G15850	1.82189	8.62618e-13
AT5G54390	1.82173	5.63695e-24
AT1G70250	1.81836	1.59994e-20
AT1G05700	1.81785	4.26873e-06
AT5G24030	1.81705	3.35444e-22
AT1G20120	1.81704	0.000303147
AT1G58410	1.81577	0.000752063
AT1G28470	1.81351	0.000464468
AT1G49310	1.81255	6.62089e-12
AT1G16850	1.8124	0.000291132
AT4G13195	1.81084	2.21778e-06
AT3G15180	1.8106	5.4426e-17
AT2G38790	1.80886	3.01767e-07
AT5G37690	1.80504	1.01314e-08
AT5G43260	1.80403	1.07542e-22
AT3G57880	1.80128	3.62018e-13
AT5G59440	1.79803	2.703e-35
AT4G37590	1.79671	2.9618e-27
AT4G28330	1.79544	0.00089657
AT1G11170	1.79372	6.38697e-12
AT1G71140	1.7934	7.50485e-05
AT1G71330	1.79333	1.02048e-05
AT4G21213	1.79329	8.92334e-11
AT1G50260	1.79179	4.24448e-15
AT2G21620	1.79022	2.77659e-15
AT1G14642	1.78992	8.53514e-05
AT1G27470	1.78809	7.73605e-10
AT2G20560	1.78764	9.67079e-12
AT4G23450	1.78727	5.95031e-07
AT1G15420	1.78613	8.09761e-16
AT1G10865	1.78559	1.18553e-32
AT2G31280	1.78517	6.87321e-19
AT1G43770	1.7848	8.26471e-08
AT2G42650	1.7838	2.56725e-07
AT5G50130	1.78285	0.000575548
AT5G67030	1.77988	1.89652e-36
AT2G17280	1.77492	2.20908e-18
AT5G16770	1.77484	0.00014549
AT4G25980	1.77366	3.16659e-06
AT5G41740	1.77274	1.09007e-11
AT2G46450	1.7698	2.17487e-25
AT3G17800	1.7697	3.40739e-28
AT4G35300	1.76942	1.97585e-14
AT5G15120	1.76928	2.86561e-12
AT4G03200	1.76698	4.21387e-43
AT3G50400	1.76666	0.000181054
AT2G36920	1.76417	3.79855e-06
AT1G73990	1.76384	1.56807e-63
AT2G15310	1.76359	0.00011986
AT3G08505	1.76314	6.25479e-15
AT4G36530	1.76164	5.24209e-23
AT2G39050	1.76139	1.27435e-08
AT5G67140	1.75992	6.70265e-06
AT2G25530	1.7588	2.89374e-09
AT2G20490	1.75834	5.06423e-18
AT1G62840	1.75825	1.86531e-08
AT5G20910	1.75642	7.26531e-17
AT1G53785	1.75477	2.18156e-06
AT1G33030	1.75413	1.13087e-07
AT3G01210	1.75397	4.37472e-19
AT5G59050	1.7535	1.8141e-08
AT2G33530	1.75276	6.67406e-12
AT5G40490	1.75275	1.39491e-17
AT1G20560	1.75136	5.26536e-22
AT3G48690	1.74917	1.11578e-77
AT1G12810	1.74853	9.96545e-30
AT1G65820	1.74817	3.41159e-27
AT4G38540	1.74671	1.59606e-05
AT1G78020	1.74611	6.83321e-18
AT1G52570	1.74554	3.02717e-06
AT2G30750	1.74459	0.000803012
AT2G19450	1.74336	1.53667e-30
AT1G63090	1.74177	2.90556e-15
AT2G37690	1.73928	1.39106e-27
AT5G20000	1.73784	9.39466e-19
AT5G42050	1.73744	9.00032e-76
AT3G06250	1.73702	6.48973e-19
AT2G33700	1.73694	1.35391e-19
AT5G24800	1.73674	3.14515e-21
AT4G27030	1.7366	3.63199e-18
AT1G61415	1.73621	0.000676607
AT3G42806	1.73564	7.2669e-29
AT1G23040	1.73553	4.70127e-10
AT5G10625	1.73534	3.39992e-05
AT5G48120	1.7344	2.06948e-22
AT5G03610	1.73309	9.91119e-18
AT5G06550	1.73191	8.9146e-12
AT1G57770	1.73177	4.03424e-13
AT5G20410	1.72826	1.36328e-06
AT5G01260	1.72818	7.31688e-18
AT1G03850	1.72718	2.56247e-14
AT4G23050	1.7263	2.81839e-23
AT5G09225	1.72277	1.01637e-27
AT3G19970	1.72199	6.80728e-06
AT3G57660	1.72097	1.13574e-13
AT5G61560	1.7206	1.38342e-10
AT3G11580	1.72057	1.83832e-07
AT5G11310	1.71964	4.17672e-08
AT1G62170	1.7191	2.31701e-11
AT4G00900	1.71848	9.33938e-21
AT1G65080	1.71755	2.94705e-05
AT5G34871	1.71722	1.53423e-09
AT5G11520	1.71662	2.68153e-76
AT5G65110	1.7144	8.23934e-26
AT3G47360	1.71434	5.25879e-11
AT3G14700	1.71287	2.95785e-05
AT5G01880	1.71286	3.03714e-06
AT1G69410	1.71264	4.02426e-28
AT4G25730	1.71215	2.03819e-23
AT3G19150	1.712	1.32674e-13
AT3G28730	1.71151	1.3846e-18
AT1G20460	1.71092	3.7929e-08
AT5G22850	1.71041	1.04915e-18
AT3G43190	1.70983	6.49052e-13
AT5G01490	1.70907	0.000961532
AT3G26910	1.70803	1.08917e-09
AT4G24000	1.70692	0.000965128
AT5G58120	1.70663	7.09048e-15
AT1G47128	1.70632	5.94288e-59
AT3G14620	1.70494	1.36617e-20
AT3G61410	1.70288	1.58022e-07
AT5G52820	1.70137	1.91358e-24
AT4G36920	1.70123	1.92596e-13
AT5G52470	1.70029	1.54069e-21
AT3G56570	1.70026	3.09171e-07
AT1G74310	1.69979	7.00853e-10
AT2G41835	1.69859	6.65322e-15
AT2G37410	1.69793	5.74806e-42
AT1G68410	1.69748	3.08137e-10
AT1G18750	1.6954	4.16212e-05
AT3G08990	1.69468	2.05051e-09
AT4G30210	1.6935	9.45276e-71
AT5G14580	1.69248	7.31626e-13
AT3G12270	1.69061	2.24227e-09
AT5G16450	1.68831	2.67794e-30
AT1G25370	1.68783	1.9493e-08
AT3G14050	1.68491	9.34875e-29
AT4G37680	1.68252	6.30183e-13
AT5G19875	1.68193	4.75928e-08
AT1G51890	1.6812	3.29071e-05
AT4G08510	1.6809	4.33106e-11
AT3G47990	1.68045	3.28558e-26
AT3G03910	1.67873	5.28065e-05
AT4G32040	1.67816	3.11228e-23
AT5G20220	1.67766	3.49005e-13
AT3G22900	1.6769	1.01112e-06
AT1G14870	1.67571	8.95288e-15
AT1G62180	1.67548	1.67047e-25
AT3G18590	1.67538	0.000310206
AT1G67820	1.67465	1.25923e-07
AT4G28390	1.67378	1.08625e-23
AT3G04520	1.67323	8.10561e-30
AT2G36630	1.6732	3.3543e-23
AT3G54950	1.67314	2.07303e-10
AT1G28620	1.67278	1.8164e-05
AT5G51060	1.67234	3.27261e-11
AT1G79710	1.6704	2.66478e-12
AT2G35736	1.6702	8.25201e-09
AT2G45280	1.66994	6.41111e-13
AT1G13810	1.66986	1.30938e-11
AT3G20300	1.66905	1.04727e-11
AT3G56320	1.66776	2.00035e-13
AT3G47200	1.66743	0.000152476
AT1G16640	1.6659	8.28591e-06
AT5G03560	1.66546	2.25167e-21
AT4G17230	1.66517	4.70943e-16
AT5G65750	1.66418	3.81425e-34
AT5G24280	1.66346	1.29611e-11
AT1G09560	1.6627	3.09007e-21
AT2G17510	1.66239	1.79273e-30
AT2G32530	1.66236	3.06955e-14
AT1G74790	1.65984	6.15523e-26
AT1G62422	1.65982	1.84851e-13
AT4G25230	1.65961	3.85066e-21
AT1G10160	1.65909	1.86933e-11
AT3G19170	1.65873	1.71187e-73
AT4G02860	1.65582	5.37226e-16
AT4G33770	1.65427	6.26699e-06
AT3G12070	1.65313	4.7294e-05
AT1G26420	1.65293	1.96989e-05
AT2G43510	1.65245	3.33914e-19
AT2G37150	1.65181	1.92198e-07
AT2G14520	1.65158	2.34841e-07
AT1G77280	1.65153	3.10142e-11
AT3G03420	1.65091	1.50529e-20
AT4G26850	1.65088	1.15133e-12
AT3G62190	1.64959	7.62618e-46
AT1G18660	1.64747	1.78079e-58
AT1G56170	1.64704	1.57721e-06
AT2G04350	1.64476	1.84747e-18
AT3G03920	1.64455	1.30746e-13
AT5G12420	1.6442	4.16421e-12
AT2G17220	1.64388	1.25269e-24
AT1G08230	1.64316	7.37524e-17
AT1G03660	1.64032	0.000188119
AT5G52420	1.64032	1.36018e-17
AT3G57090	1.63872	6.73215e-15
AT3G50970	1.63809	3.43105e-07
AT2G14115	1.63766	9.95966e-10
AT3G21780	1.63765	1.15724e-08
AT2G28450	1.63755	1.21029e-18
AT4G30150	1.6372	3.99044e-10
AT5G42760	1.6369	3.91851e-06
AT5G19430	1.63525	1.19078e-13
AT3G14060	1.63519	3.01999e-10
AT5G17860	1.63305	3.31109e-21
AT3G21690	1.63237	5.35205e-44
AT5G59945	1.63203	2.46849e-12
AT1G31760	1.6313	7.24024e-05
AT3G05165	1.63082	3.6981e-20
AT3G57020	1.63077	1.40801e-22
AT3G44750	1.6304	1.24203e-17
AT1G09740	1.62969	9.70647e-19
AT2G45023	1.62938	2.82026e-06
AT4G01660	1.62874	4.4427e-16
AT3G07750	1.62873	2.11376e-05
AT4G28020	1.62861	6.26591e-07
AT5G55850	1.6278	9.61767e-48
AT5G57480	1.62749	0.000330762
AT1G69280	1.62715	0.000273562
AT1G63720	1.62698	6.80946e-06
AT5G23730	1.62633	7.78193e-08
AT3G20490	1.62327	2.27084e-17
AT3G66652	1.62264	2.06172e-10
AT1G07870	1.62164	1.02426e-14
AT5G12080	1.62102	4.37309e-09
AT1G33055	1.62031	1.74979e-15
AT1G15110	1.61917	2.3158e-13
AT1G25260	1.61913	2.18163e-25
AT4G26860	1.61893	3.43265e-17
AT5G43630	1.61803	3.00074e-19
AT3G47640	1.61778	0.00013824
AT3G46210	1.61776	1.50075e-09
AT4G15770	1.61775	3.47742e-14
AT4G26060	1.61772	1.7188e-11
AT2G05715	1.61729	5.76414e-13
AT3G48520	1.61545	0.000472969
AT1G64040	1.61486	4.19948e-30
AT1G04810	1.61401	9.89493e-23
AT5G23590	1.61286	5.97935e-18
AT2G46070	1.61208	1.32547e-08
AT4G38380	1.61157	3.96264e-05
AT1G59700	1.61108	2.2254e-11
AT3G09350	1.61013	4.55206e-14
AT1G12640	1.60759	5.66515e-26
AT1G50380	1.60513	1.00519e-23
AT2G35660	1.6044	5.24557e-13
AT3G09010	1.60417	1.82966e-09
AT4G23190	1.6024	4.85504e-09
AT5G20520	1.60148	2.00352e-15
AT4G19950	1.60115	3.72583e-06
AT2G38290	1.59971	1.75211e-14
AT2G41380	1.59929	1.15713e-08
AT3G17790	1.59883	1.95576e-41
AT5G35580	1.59864	3.19285e-05
AT2G20500	1.59838	8.18458e-05
AT5G41170	1.59811	0.000203511
AT1G34180	1.598	1.2397e-06
AT2G44280	1.59786	1.32515e-06
AT5G14520	1.59768	2.79245e-20
AT2G37250	1.59684	4.10014e-13
AT5G59720	1.59567	0.000107208
AT5G43180	1.5944	1.01568e-05
AT5G52660	1.59439	1.94604e-10
AT1G11330	1.59405	1.02367e-09
AT4G22070	1.59315	0.000324165
AT2G34900	1.59278	9.16543e-17
AT2G04795	1.59159	7.37933e-07
AT5G48657	1.59147	1.02101e-05
AT5G60022	1.59088	0.000412342
AT4G31875	1.58917	6.55869e-05
AT1G52565	1.58653	7.566e-05
AT1G65690	1.58592	9.53106e-05
AT4G27680	1.58499	2.00938e-17
AT5G20880	1.58371	3.12388e-05
AT3G09450	1.58227	6.0255e-05
AT5G17270	1.58194	1.65262e-09
AT4G23060	1.58141	2.89651e-07
AT5G46410	1.58116	1.14272e-17
AT5G11240	1.58094	1.50421e-11
AT3G01760	1.58088	4.35824e-05
AT1G65060	1.57975	1.09126e-06
AT1G32790	1.57947	3.05588e-72
AT2G41000	1.57892	3.08766e-08
AT2G28320	1.57816	2.64392e-18
AT1G34370	1.57579	2.55364e-30
AT3G26350	1.57399	0.00099857
AT1G78420	1.57372	2.87517e-18
AT5G50780	1.57159	1.0732e-11
AT1G65830	1.57059	1.46745e-13
AT3G44720	1.56891	2.10088e-19
AT5G08170	1.56714	2.2475e-05
AT3G59910	1.56656	2.67212e-24
AT1G70920	1.56653	0.000369942
AT1G54120	1.56649	2.11678e-08
AT1G35515	1.56608	3.52474e-05
AT2G28960	1.56548	5.8464e-05
AT5G02840	1.56422	1.73593e-27
AT3G23790	1.56323	1.574e-11
AT3G22910	1.56232	2.6715e-05
AT4G22270	1.56182	4.08916e-05
AT5G39040	1.56147	1.19406e-24
AT5G22000	1.56085	3.37256e-37
AT1G74780	1.56079	6.4418e-13
AT3G02480	1.56011	0.000896979
AT1G42990	1.56003	1.5026e-16
AT4G14560	1.55991	1.94301e-05
AT1G68880	1.5592	2.8072e-07
AT4G37010	1.5583	1.48907e-09
AT5G54165	1.55694	4.72781e-11
AT4G04940	1.5567	1.46067e-13
AT2G32340	1.5563	1.50386e-05
AT3G61113	1.5544	7.15958e-06
AT3G11430	1.55349	0.000348213
AT3G54420	1.55258	1.02623e-09
AT5G48540	1.55149	3.97453e-06
AT3G27570	1.55086	4.97786e-14
AT1G23010	1.55034	1.00853e-10
AT3G61220	1.54999	3.23232e-35
AT3G21670	1.5497	5.32163e-12
AT1G33490	1.54955	1.08358e-35
AT4G21500	1.54927	0.00016386
AT5G17780	1.54911	0.000734603
AT3G26410	1.54865	1.24388e-10
AT2G25737	1.54816	2.60953e-07
AT1G78600	1.54761	1.18462e-21
AT2G23808	1.54743	1.26556e-05
AT5G23190	1.54738	6.95136e-06
AT1G71850	1.54727	0.00012252
AT3G55470	1.54591	1.38241e-15
AT3G13150	1.54588	2.10531e-08
AT3G51750	1.54586	3.76403e-05
AT4G27585	1.54537	3.83503e-26
AT5G19140	1.54517	3.53951e-26
AT4G21215	1.54319	1.58896e-24
AT3G44320	1.54224	1.13826e-14
AT1G29330	1.54205	1.86239e-12
AT5G27120	1.54068	2.22661e-09
AT2G05710	1.53979	1.37345e-34
AT4G11060	1.53943	3.7259e-12
AT3G05937	1.53938	5.69912e-08
AT5G61360	1.53913	5.4203e-07
AT3G02140	1.53833	2.44612e-11
AT4G11570	1.53815	4.53145e-53
AT1G19025	1.53806	1.73971e-06
AT3G15357	1.53787	3.09346e-10
AT3G22860	1.53787	1.73723e-06
AT4G03120	1.53773	2.07368e-19
AT4G35783	1.53771	3.74823e-06
AT4G38060	1.53741	1.00334e-11
AT4G21390	1.53716	0.000309285
AT1G67920	1.53684	4.852e-06
AT3G16310	1.53643	3.57975e-17
AT1G46768	1.53632	1.56524e-09
AT5G37680	1.53298	5.38629e-07
AT5G19850	1.53067	2.2129e-22
AT3G04040	1.53063	5.70744e-05
AT4G33565	1.52974	5.88228e-15
AT5G13550	1.52974	2.91185e-22
AT2G04160	1.52888	2.89996e-12
ATCG00020	1.52794	3.11627e-19
AT2G40890	1.52752	1.51531e-40
AT5G37590	1.52722	5.41857e-10
AT1G13390	1.5272	2.92353e-23
AT1G20691	1.52702	1.03679e-05
AT4G13505	1.52676	1.68377e-06
AT1G03220	1.52671	1.18634e-18
AT3G56200	1.52551	1.16255e-11
AT3G47820	1.52529	2.84701e-07
AT4G35230	1.52403	8.43249e-34
AT3G57190	1.52371	2.65947e-09
AT3G48030	1.52365	4.2067e-11
AT2G15000	1.52243	6.36651e-11
AT5G53450	1.52188	2.98373e-32
AT5G24090	1.52157	2.19477e-06
AT1G45976	1.52103	2.71762e-25
AT5G48410	1.52038	4.86739e-07
AT5G59030	1.51899	1.64458e-39
AT3G26440	1.51718	4.16099e-11
AT3G07860	1.51638	3.90527e-10
AT4G30490	1.51532	2.64346e-16
AT3G05630	1.51523	2.05711e-07
AT2G35380	1.51445	4.01929e-05
AT3G10040	1.51418	8.45377e-09
AT1G57990	1.51395	4.12813e-05
AT3G22850	1.51348	2.62102e-17
AT2G02800	1.51276	5.75519e-14
AT2G34770	1.51139	3.21177e-10
AT1G06570	1.51074	5.04412e-23
AT4G01990	1.51025	4.2786e-06
AT2G27830	1.50975	2.57519e-15
AT4G27900	1.50968	2.36733e-05
AT2G26040	1.50965	1.55261e-05
AT1G02400	1.50915	1.47989e-05
AT3G60300	1.50849	6.7727e-30
AT4G27350	1.50811	2.43481e-10
AT3G52930	1.50752	3.64994e-42
AT1G30475	1.50599	4.56695e-07
AT5G19855	1.50414	7.01473e-32
AT4G04620	1.50225	2.98599e-22
AT3G09910	1.50043	0.000339046
AT2G39300	1.50024	1.13703e-05
AT3G55510	1.49954	1.50251e-07
AT5G22020	1.49849	3.48705e-11
AT1G79490	1.49735	1.14022e-05
AT2G17570	1.49673	6.75741e-08
AT1G02470	1.49658	2.15717e-20
AT5G64685	1.49567	1.4902e-06
AT5G44090	1.49496	1.01328e-17
AT3G11900	1.49388	3.91411e-17
AT3G06125	1.49316	7.61921e-30
AT4G36988	1.49274	1.83874e-14
AT3G15354	1.49254	2.87256e-21
AT3G15780	1.49249	2.70249e-05
AT1G14300	1.4922	7.31224e-09
AT1G35310	1.49205	0.000617285
AT1G09480	1.48879	0.000217415
AT4G28820	1.4837	5.45185e-09
AT5G58980	1.48366	9.03328e-08
AT1G09090	1.48359	7.37903e-08
AT5G11950	1.48353	9.01066e-16
AT4G10100	1.48249	1.40386e-31
AT4G34550	1.48191	0.00084415
AT3G47980	1.47978	1.09231e-06
AT3G04730	1.47958	8.38107e-28
AT3G55640	1.47915	1.17523e-12
AT5G11650	1.47883	1.12845e-07
AT4G10430	1.47835	1.14904e-14
AT1G75670	1.47761	6.62432e-07
AT1G30880	1.47676	1.78854e-21
AT4G18210	1.47572	2.23769e-07
AT1G05000	1.4748	1.19569e-14
AT2G26780	1.47357	1.95033e-27
AT2G26310	1.47355	1.42311e-05
AT1G51070	1.4715	2.41362e-31
AT2G26300	1.4708	1.35572e-34
AT3G56260	1.47041	0.0008533
AT3G02740	1.46838	1.62177e-16
AT3G52450	1.46812	3.85197e-05
AT5G12470	1.46779	1.52747e-15
AT2G46840	1.46671	0.00050692
AT5G28010	1.46662	1.23544e-05
AT2G46800	1.46633	4.51127e-28
AT3G05390	1.46533	0.000139808
AT2G24180	1.46378	1.4011e-27
AT3G58180	1.46365	4.32284e-13
AT5G58290	1.46215	8.43013e-21
AT4G18700	1.46086	1.14453e-14
AT3G13460	1.45963	3.88873e-37
AT5G03970	1.4576	7.1092e-07
AT4G32150	1.45752	5.0162e-46
AT1G30070	1.45718	1.19648e-08
AT5G13900	1.45689	0.000786851
AT2G05940	1.45688	1.85024e-08
AT1G80150	1.45671	2.27396e-05
AT5G12220	1.45542	1.03933e-08
AT5G15820	1.45529	2.55344e-06
AT1G58590	1.45465	1.69953e-08
AT5G24160	1.45326	2.26877e-21
AT4G23540	1.45295	1.20147e-09
AT2G33110	1.45261	0.000145558
AT1G15230	1.4516	3.2134e-10
AT2G05518	1.45138	8.90974e-06
AT5G38530	1.44683	2.39855e-09
AT1G64980	1.44643	3.21615e-14
AT5G06360	1.44641	2.72527e-15
AT5G66820	1.44639	5.89504e-15
AT3G53970	1.44603	1.12478e-16
AT1G14090	1.44418	5.62333e-05
AT2G35290	1.44191	6.38251e-06
AT2G34260	1.44129	2.71147e-12
AT5G58370	1.44101	1.64869e-12
AT1G10470	1.44002	1.86326e-21
AT5G54860	1.43909	3.73768e-15
AT4G02880	1.43784	6.92158e-11
AT1G74000	1.43708	1.21566e-06
AT3G60420	1.43694	1.93652e-08
AT5G45710	1.43625	5.01065e-12
AT4G23630	1.43622	6.35781e-35
AT1G75810	1.43535	1.27481e-07
AT2G40095	1.43444	1.43621e-08
AT1G15405	1.43429	8.71431e-07
AT1G21680	1.43371	4.36519e-12
AT1G22930	1.4337	7.78716e-38
AT3G46450	1.43292	1.86985e-13
AT3G15590	1.43287	6.59358e-19
AT5G60190	1.43259	2.34103e-07
AT3G60360	1.43251	4.73292e-09
AT5G06839	1.43186	2.34721e-05
AT3G44190	1.43109	1.37057e-06
AT2G42750	1.4308	7.13801e-15
AT2G20390	1.42973	3.6724e-17
AT5G19450	1.42884	4.0739e-16
AT1G21410	1.42698	1.15955e-13
AT2G42330	1.42662	1.27359e-07
AT1G16540	1.4264	2.20059e-08
AT2G02060	1.42517	2.32142e-06
AT1G06830	1.42516	0.000148931
AT1G67365	1.42278	2.00654e-10
AT3G18600	1.42224	3.76154e-10
AT5G40580	1.42214	3.43497e-13
AT5G53120	1.4217	1.07544e-19
AT3G18620	1.41939	2.57398e-07
AT1G32690	1.41912	2.03335e-05
AT1G14520	1.41875	1.44162e-10
AT1G77770	1.41854	3.24655e-08
AT1G15440	1.41853	1.26328e-07
AT3G03950	1.4185	6.83697e-21
AT1G61640	1.41772	4.94481e-12
AT1G79510	1.41678	6.82549e-12
AT1G36370	1.41595	1.6395e-07
AT5G14800	1.41559	1.4749e-48
AT2G18900	1.41505	1.21506e-11
AT5G58800	1.41495	1.0727e-34
AT5G24060	1.4145	4.42874e-06
AT3G13580	1.4138	2.77882e-22
AT1G78140	1.41341	1.17578e-20
AT3G15090	1.41305	3.86885e-11
AT1G23280	1.41285	6.91682e-13
AT5G65720	1.41208	6.17711e-09
AT4G00290	1.4119	2.31052e-08
AT5G12460	1.41128	7.55044e-06
AT1G54100	1.41093	6.5083e-25
AT4G19960	1.40966	7.30601e-18
AT2G42270	1.40858	1.60072e-08
AT5G43350	1.40854	1.54587e-13
AT3G04670	1.40697	9.00212e-26
AT2G40360	1.40656	2.64177e-17
AT5G40760	1.40558	5.22831e-20
AT2G45000	1.40545	2.65245e-10
AT2G43540	1.40519	9.74045e-19
AT3G56170	1.40327	3.38824e-18
AT1G22403	1.40203	0.000104693
AT4G12120	1.402	3.08427e-07
AT1G09100	1.40064	1.63725e-07
AT4G24630	1.39972	1.23432e-09
AT5G26180	1.3991	0.000287617
AT2G33250	1.39902	2.36193e-19
AT2G23810	1.39852	3.06624e-12
AT1G07700	1.3984	5.21706e-15
AT5G61010	1.39836	8.48935e-06
AT4G27820	1.39816	2.80461e-11
AT2G37540	1.39664	1.59881e-16
AT5G25940	1.39612	4.85873e-38
AT3G08730	1.39489	6.79545e-09
AT1G78570	1.39366	5.72098e-11
AT1G24575	1.39334	2.13037e-07
AT5G51450	1.39239	1.51463e-12
AT2G23680	1.39233	3.35267e-08
AT3G06420	1.39214	1.41124e-20
AT3G06320	1.39122	7.49446e-18
AT1G09490	1.39111	5.51597e-14
AT3G08720	1.39108	8.0207e-08
AT1G18382	1.39102	0.000325201
AT5G27520	1.38994	1.49674e-14
AT5G11630	1.38971	2.57942e-07
AT1G03470	1.38889	2.72906e-09
AT2G26355	1.3878	1.0972e-09
AT5G40700	1.3876	5.61719e-05
AT1G63010	1.38745	6.04941e-17
AT4G02460	1.38491	2.90262e-07
AT3G16860	1.38271	0.000676655
AT1G45050	1.38249	2.63468e-10
AT4G04810	1.38228	4.38969e-06
AT1G19700	1.38222	7.45908e-10
AT3G27110	1.3808	8.82607e-14
AT1G73880	1.38038	8.01174e-06
AT5G62070	1.38028	1.15358e-10
AT3G48250	1.37997	6.51814e-07
AT3G13620	1.37994	6.11684e-07
AT5G13110	1.37928	3.13231e-19
AT2G40330	1.37898	9.05982e-22
AT2G21970	1.37839	8.1635e-27
AT5G05190	1.37795	8.39801e-09
AT1G67360	1.37739	3.45091e-11
AT5G45110	1.37736	7.34836e-21
AT3G24080	1.37715	1.12634e-18
AT1G04350	1.37707	8.12658e-30
AT4G04790	1.37677	2.85511e-06
AT4G11280	1.37646	1.85957e-05
AT5G22290	1.37511	9.57327e-09
AT3G04640	1.37461	8.58479e-06
AT5G65240	1.37342	3.82274e-08
AT1G79960	1.37338	0.000878159
AT5G51080	1.37336	5.38681e-06
AT1G19680	1.37278	3.62132e-15
AT5G63010	1.37167	3.79672e-07
AT3G03490	1.37138	2.61105e-12
AT5G13280	1.37051	1.4845e-21
AT3G01820	1.36989	9.27544e-10
AT1G55740	1.36905	0.000151035
AT5G56460	1.36869	8.95833e-05
AT3G19440	1.36809	2.25528e-05
AT2G31380	1.36793	3.77272e-11
AT1G47530	1.36787	1.50129e-21
AT2G27180	1.36785	2.90877e-05
AT2G26290	1.36664	0.00023908
AT1G45332	1.3663	1.37165e-17
AT1G60850	1.36492	6.99701e-08
AT3G22660	1.36492	3.84643e-09
AT2G21350	1.36373	3.90942e-05
AT1G06890	1.36369	5.95737e-19
AT1G53750	1.36326	3.88887e-10
AT1G07010	1.36298	2.15109e-21
AT4G33780	1.36292	3.53744e-14
AT1G72030	1.36272	5.83669e-10
AT1G72430	1.36269	1.48933e-19
AT4G35060	1.36244	3.71954e-10
AT2G36460	1.36237	5.73522e-25
AT5G26110	1.3623	2.80689e-13
AT3G50665	1.36112	0.000255538
AT1G05710	1.36018	1.30408e-10
AT3G19680	1.35991	6.52898e-08
AT3G07550	1.3592	1.36693e-09
AT4G36900	1.35859	6.4101e-16
AT5G43570	1.35854	3.36154e-05
AT5G56150	1.35819	1.4648e-14
AT3G13940	1.35779	3.79649e-05
AT3G62130	1.35754	8.65121e-10
AT1G78100	1.35706	1.03899e-12
AT1G22985	1.35642	0.000402173
AT1G67030	1.35571	8.25201e-09
AT3G12740	1.35392	3.22741e-24
AT5G15550	1.35255	1.36755e-12
AT4G26180	1.35203	9.07836e-08
AT3G56960	1.3518	1.4344e-05
AT2G34357	1.35098	1.41114e-09
AT3G59700	1.34901	1.05321e-06
AT1G76700	1.34581	5.56732e-14
AT3G01770	1.34234	1.66793e-20
AT1G03905	1.34182	0.000169404
AT4G16630	1.34148	3.30086e-10
AT1G74460	1.34037	0.000152118
AT4G27020	1.34014	8.09477e-12
AT5G16110	1.33956	3.03398e-18
AT4G34890	1.33955	2.09709e-10
AT1G23020	1.33944	3.98701e-14
AT2G32210	1.33835	1.72605e-05
AT1G77030	1.33825	4.05671e-11
AT5G01350	1.33773	3.04202e-19
AT1G07520	1.33731	9.17735e-09
AT1G01340	1.33699	6.92987e-05
AT3G07050	1.33573	5.32305e-12
AT5G17290	1.33469	8.85997e-12
AT5G59950	1.33464	1.01628e-31
AT2G35480	1.334	1.33832e-05
AT3G17465	1.33273	1.36115e-06
AT3G10340	1.33128	7.96681e-06
AT4G12750	1.33056	1.21633e-09
AT4G30990	1.33024	4.92805e-10
AT2G16595	1.33015	1.04719e-05
AT5G09390	1.3291	3.23172e-05
AT2G41630	1.32834	4.40507e-09
AT4G21585	1.32818	5.99764e-05
AT5G57360	1.3279	7.12982e-18
AT1G61620	1.32739	4.03467e-18
AT3G16220	1.32733	3.05226e-17
AT4G26480	1.32698	2.11837e-22
AT3G60920	1.32671	0.00093566
AT4G34710	1.32609	9.15133e-18
AT4G32650	1.32506	5.79743e-19
AT1G42550	1.3246	7.61424e-26
AT2G18520	1.32418	0.000102231
AT3G06530	1.32366	8.82396e-07
AT5G55380	1.32311	2.99018e-05
AT5G62540	1.32267	2.26047e-11
AT3G16810	1.32261	0.000109514
AT5G57565	1.3226	3.56574e-05
AT2G31200	1.32169	1.88721e-24
AT5G14640	1.32115	0.000127208
AT5G47650	1.3211	1.5887e-10
AT5G09270	1.32096	8.57336e-08
AT2G17300	1.3202	5.06397e-06
AT5G57900	1.31984	4.3743e-14
AT5G01100	1.31888	0.000239348
AT5G02270	1.31869	1.65017e-09
AT4G17260	1.31793	6.77461e-08
AT3G22680	1.31781	5.31806e-12
AT3G26590	1.31752	6.70827e-14
AT2G31390	1.31752	4.93068e-18
AT5G04440	1.31686	8.90365e-15
AT1G34670	1.3168	0.000537044
AT4G21400	1.31672	1.1465e-06
AT3G21540	1.31597	1.91835e-16
AT2G15220	1.31468	3.02159e-05
AT3G45900	1.31452	3.25909e-06
AT3G60450	1.31356	2.10847e-09
AT5G27890	1.31319	9.66862e-07
AT4G05440	1.3128	2.06409e-07
AT5G15750	1.31263	2.67896e-06
AT3G53630	1.3121	4.18358e-14
AT3G55620	1.31203	2.10468e-09
AT1G72750	1.31083	4.36757e-17
AT3G55410	1.31013	7.66866e-15
AT4G26110	1.31004	3.79659e-10
AT1G74250	1.30984	1.15705e-11
AT1G06720	1.30889	1.26799e-17
AT5G40660	1.30874	4.19787e-14
AT2G28110	1.30843	0.000473417
AT1G59660	1.3083	0.000319194
AT2G37040	1.30684	1.35044e-20
AT5G16453	1.30456	5.71137e-05
AT5G63690	1.30434	4.28532e-06
AT3G03310	1.30385	7.01149e-08
AT4G17215	1.30359	0.000134153
AT1G07830	1.30335	8.88632e-11
AT3G53780	1.30299	1.41813e-09
AT4G21470	1.30285	4.87133e-17
AT5G66540	1.30248	1.09024e-13
AT5G20600	1.30217	8.60059e-14
AT1G49540	1.30127	3.71688e-11
AT1G80720	1.30112	6.17711e-08
AT4G00620	1.29963	6.00946e-09
AT1G55000	1.29934	2.08593e-26
AT5G17760	1.29901	2.08031e-14
AT2G45670	1.29784	1.78826e-29
AT4G31420	1.29732	1.03346e-10
AT1G29300	1.29699	0.000409326
AT1G77920	1.29622	1.03146e-10
AT3G24200	1.29557	8.12419e-18
AT4G08930	1.29521	1.84114e-08
AT2G21180	1.29422	9.23765e-09
AT5G38540	1.2941	0.000883055
AT3G10050	1.29367	2.0126e-10
AT5G66390	1.29139	3.25007e-05
AT4G22820	1.29106	1.3106e-11
AT4G37980	1.29093	1.61129e-07
AT4G15530	1.29017	8.62279e-19
AT5G14840	1.28931	1.6609e-07
AT1G07300	1.28882	6.77988e-05
AT2G01818	1.28828	5.86502e-05
AT3G22980	1.28748	7.14284e-07
AT4G22920	1.28658	6.41707e-10
AT2G32295	1.28629	1.21856e-05
AT2G02160	1.286	3.63354e-20
AT3G23990	1.28599	1.77283e-15
AT3G01970	1.28594	9.98884e-25
AT4G32720	1.28518	1.99473e-18
AT3G15880	1.28462	6.18109e-16
AT3G60080	1.28432	2.54777e-05
AT5G67488	1.28336	0.000194206
AT5G47070	1.28209	5.97755e-09
AT1G48300	1.28208	7.91142e-20
AT4G29130	1.28163	3.22075e-14
AT1G66200	1.28115	3.5514e-30
AT3G29200	1.28097	1.21097e-12
AT1G71528	1.28073	5.35841e-06
AT4G15480	1.28052	0.000719205
AT4G36640	1.27769	3.67093e-12
AT3G03870	1.2774	2.49884e-06
AT3G48740	1.27686	2.27576e-16
AT1G63660	1.27604	6.4091e-17
AT4G02380	1.27602	5.96372e-12
AT2G18230	1.27492	6.50153e-08
AT4G15810	1.27491	1.03511e-07
AT1G68690	1.27456	2.02241e-07
AT1G69730	1.27453	1.83284e-05
AT1G74453	1.27402	9.2333e-08
AT2G30040	1.27357	1.624e-05
AT4G20170	1.27353	2.18643e-07
AT1G69610	1.27293	0.000112275
AT1G56660	1.27185	1.04701e-23
AT4G19410	1.27175	2.73105e-32
AT5G35320	1.27167	4.14705e-05
AT3G27380	1.27158	4.22878e-11
AT3G04870	1.27138	1.17706e-24
AT5G24380	1.27095	6.52885e-15
AT1G21760	1.27073	1.92871e-10
AT4G13530	1.2706	2.85078e-21
AT4G16370	1.27057	4.56135e-17
AT5G10695	1.27021	3.92077e-09
AT2G30490	1.27004	5.14612e-14
AT1G20880	1.26954	5.32109e-06
AT5G63370	1.26832	2.645e-14
AT1G09970	1.26753	1.45073e-10
AT1G06240	1.26738	1.40186e-08
AT3G11770	1.26683	1.05609e-10
AT1G63420	1.26651	5.25498e-05
AT2G24190	1.26621	5.94756e-06
AT4G20350	1.26518	3.54711e-05
AT1G15100	1.26484	9.2883e-07
AT1G13195	1.26475	2.20949e-05
AT4G02420	1.26458	0.000264179
AT4G15430	1.26444	1.12322e-05
AT4G01280	1.26364	1.32608e-10
AT1G15480	1.26347	3.34565e-07
AT1G05890	1.26339	1.6548e-15
AT5G43330	1.26309	1.23356e-12
AT5G22800	1.26303	1.19935e-12
AT3G12400	1.2629	1.55922e-14
AT1G35115	1.26278	1.94592e-11
AT2G31865	1.26276	0.000696853
AT5G04090	1.2624	6.06123e-07
AT1G51670	1.26235	0.000304659
AT5G06110	1.26193	3.92844e-12
AT1G02510	1.2619	2.56975e-13
AT1G24490	1.26173	1.85027e-19
AT3G57010	1.26076	0.000777856
AT4G19640	1.26035	3.7336e-29
AT3G10420	1.26027	7.50828e-13
AT1G67300	1.2597	1.49202e-06
AT1G53470	1.25965	3.21983e-05
AT5G47080	1.25935	1.77469e-12
AT3G57390	1.25934	2.66052e-08
AT5G39840	1.25907	3.49558e-07
AT3G54390	1.25873	0.000626863
AT3G07590	1.25844	3.45887e-06
AT4G31290	1.2582	6.22632e-18
AT3G58470	1.25756	7.5724e-08
AT3G12800	1.25739	1.5044e-16
AT3G50650	1.25733	6.57786e-06
AT4G39850	1.25731	1.66969e-13
AT5G37350	1.25439	1.10834e-06
AT4G01960	1.25416	1.15478e-13
AT5G38890	1.2533	9.51718e-07
AT1G18390	1.25242	4.6004e-07
AT1G66330	1.2514	3.71411e-12
AT3G13110	1.25117	1.36112e-27
AT4G24690	1.25108	4.42337e-33
AT3G17700	1.25057	3.70413e-05
AT2G45920	1.25025	3.2178e-09
AT1G20780	1.25012	1.40198e-08
AT3G58670	1.24998	1.12669e-10
AT5G18400	1.2496	1.25186e-09
AT5G01220	1.24872	7.90177e-13
AT2G41460	1.24773	1.09101e-07
AT2G41070	1.24649	1.09339e-05
AT4G08455	1.24535	4.53439e-06
AT3G23325	1.24492	1.6219e-12
AT4G26780	1.2442	1.34646e-05
AT5G47120	1.24377	1.0369e-17
AT3G48830	1.24259	4.11518e-05
AT1G21450	1.24188	7.53755e-11
AT4G37430	1.24155	0.000276114
AT3G23540	1.24136	2.9503e-09
AT3G29034	1.24097	1.76693e-09
AT5G43580	1.24097	1.19305e-07
AT4G38080	1.24058	0.000392103
AT3G61700	1.24031	1.15029e-07
AT3G04060	1.23885	7.56086e-05
AT2G05840	1.23849	2.34219e-12
AT5G11390	1.23848	3.95161e-09
AT2G46600	1.23834	4.16933e-07
AT3G03720	1.23803	7.22843e-17
AT1G74450	1.23721	8.22705e-07
AT3G49051	1.23711	0.000133381
AT1G50640	1.2368	6.56535e-14
AT1G43890	1.23589	1.77505e-15
AT3G47430	1.2356	1.28878e-11
AT5G18110	1.23474	2.39389e-18
AT3G30180	1.23423	0.000544821
AT2G19385	1.23352	7.5712e-09
AT5G08570	1.2332	4.0358e-13
AT1G48920	1.23319	6.90399e-09
AT1G44890	1.23256	3.40831e-05
AT3G13590	1.23091	3.81751e-06
AT5G03290	1.23066	2.73698e-21
AT1G70790	1.23027	0.000181558
AT5G51130	1.22978	5.86898e-06
AT5G13780	1.22975	2.25998e-18
AT1G02840	1.2294	1.98744e-11
AT1G76760	1.22893	0.000116425
AT1G79470	1.22877	5.90483e-08
AT5G18780	1.22802	0.000437787
AT1G32230	1.2258	2.37924e-14
AT1G23440	1.22518	1.02724e-11
AT3G25730	1.22513	0.00013955
AT5G20020	1.22511	2.11612e-22
AT5G24210	1.22477	2.56872e-13
AT5G24460	1.2244	1.15331e-16
AT3G05380	1.22379	3.61645e-12
AT2G19640	1.22348	3.98586e-06
AT5G17600	1.22314	0.000106622
AT4G32070	1.22297	2.81496e-06
AT3G05580	1.22287	3.34681e-05
AT1G61690	1.22175	1.79709e-20
AT3G63260	1.22152	2.04527e-18
AT5G61030	1.22044	5.28391e-09
AT1G72040	1.22039	3.03179e-12
AT4G24820	1.21995	1.07161e-16
AT1G64230	1.21948	8.0754e-22
AT2G20410	1.21935	7.49483e-05
AT3G15060	1.21874	1.91957e-08
AT1G73080	1.21779	5.60157e-05
AT5G13820	1.2174	0.000600506
AT2G19480	1.21729	3.81298e-43
AT5G46490	1.21659	3.6223e-07
AT1G13740	1.21612	1.02078e-06
AT3G22750	1.21571	4.3531e-05
AT5G04600	1.2156	1.58394e-10
AT4G02430	1.21522	4.74073e-16
AT5G41040	1.2152	1.23796e-08
AT3G07370	1.21468	0.000268802
AT5G10830	1.2138	8.11613e-05
AT1G23730	1.21291	2.47433e-09
AT4G19600	1.2128	2.48974e-09
AT5G10470	1.21264	4.09102e-14
AT1G25520	1.21252	2.83542e-07
AT3G22890	1.21232	3.63216e-19
AT5G06865	1.21187	8.06454e-07
AT1G01725	1.21108	1.57037e-08
AT5G49560	1.21101	0.000199547
AT4G17550	1.2107	3.35466e-09
AT5G58060	1.21031	4.90655e-13
AT4G14010	1.20975	2.05858e-06
AT3G15352	1.20961	2.47481e-10
AT1G70580	1.20936	8.84606e-09
AT2G20920	1.20864	9.86554e-11
AT3G02200	1.20861	1.76462e-20
AT5G04410	1.20841	1.24124e-10
AT1G65660	1.20819	1.43852e-10
AT1G47056	1.20806	0.000245121
AT1G54340	1.20723	2.97294e-20
AT2G23420	1.20616	2.05104e-11
AT3G22160	1.20605	1.11937e-05
AT1G32380	1.20558	4.27053e-09
AT4G21140	1.20547	6.09633e-08
AT2G37340	1.20521	1.26941e-10
AT1G64060	1.2047	6.40331e-06
AT5G66960	1.20445	3.35126e-05
AT4G26470	1.20395	1.47885e-07
AT1G69070	1.20386	2.08341e-14
AT2G47430	1.20341	5.07483e-06
AT5G04720	1.2034	4.95575e-06
AT3G51500	1.20308	1.34192e-06
AT2G31410	1.20274	4.16321e-12
AT3G23430	1.20254	2.18113e-05
AT1G53780	1.20025	2.70976e-13
AT2G38800	1.20008	4.34105e-12
AT1G06000	1.19976	5.54743e-06
AT5G23540	1.19924	4.78994e-09
AT4G20870	1.19916	6.7326e-16
AT5G13440	1.19914	4.58567e-25
AT3G14000	1.19635	9.32956e-05
AT4G27640	1.19543	2.57896e-21
AT2G01490	1.19497	9.1358e-42
AT2G46915	1.19423	8.57781e-11
AT1G67850	1.19405	0.00043132
AT5G17670	1.19402	4.41095e-13
[truncated: 404 more rows]
