# Supplementary material for: Oxicam-type non-steroidal anti-inflammatory drugs inhibit NPR1-mediated salicylic acid pathway
Source: Nat Commun. 2021 Dec 15;12:7303. doi: 10.1038/s41467-021-27489-w (PMC8674334; doi:10.1038/s41467-021-27489-w)
Supplement: Supplementary file 6 — Supplementary Data 3 [file 41467_2021_27489_MOESM6_ESM.xlsx]

## Sheet: Sheet1
Supplementary Data 3. List of 2,662 genes which were repressed in Col-0 WT in response to 100 µM TNX treatment for 24 hr (FDR = 0.001 and log2FC < -1).
Gene ID	Log2FC	FDR
AT1G16410	-6.86684	1.59429e-122
AT3G55240	-5.60864	2.35505e-62
AT2G24850	-5.49568	3.27443e-07
AT4G28850	-5.38357	1.00834e-22
AT5G47450	-5.36446	1.89226e-24
AT5G44572	-5.26522	2.39047e-78
AT4G21650	-5.03494	7.29793e-16
AT1G54970	-4.93956	1.4227e-23
AT1G74670	-4.91944	3.40817e-96
AT4G03060	-4.86562	4.18589e-36
AT5G23010	-4.81191	1.04398e-114
AT2G43100	-4.80401	4.52433e-87
AT5G19890	-4.79952	3.15454e-19
AT2G20520	-4.73536	2.06195e-16
AT1G78370	-4.70785	2.89884e-101
AT5G02890	-4.62658	6.48164e-19
AT4G13770	-4.62369	2.71627e-58
AT1G65310	-4.60969	4.53974e-18
AT5G35480	-4.57316	6.14683e-75
AT4G34770	-4.56292	8.1257e-42
AT1G78860	-4.51671	5.57424e-24
AT4G36670	-4.49367	3.25319e-99
AT5G57760	-4.43316	4.26221e-34
AT4G28780	-4.39515	1.51774e-47
AT3G48720	-4.34035	1.80466e-35
AT3G19850	-4.33431	2.6992e-84
AT4G34790	-4.31716	1.0117e-28
AT3G62950	-4.3034	1.17151e-18
AT5G20630	-4.24107	5.74832e-37
AT1G20190	-4.22964	5.71772e-71
AT2G22122	-4.22006	5.50817e-44
AT2G34620	-4.21124	2.47418e-69
AT1G65860	-4.19462	1.75872e-30
AT5G54190	-4.1905	2.0648e-11
AT5G46690	-4.18324	6.72217e-17
AT3G02020	-4.14476	9.83358e-59
AT1G11362	-4.13799	7.96872e-11
AT1G20680	-4.13776	7.20016e-11
AT1G76960	-4.07869	2.07674e-16
AT5G57530	-4.03811	8.04344e-22
AT1G75960	-4.00132	2.78158e-48
AT1G24260	-3.98583	1.2569e-32
AT4G01580	-3.97826	9.99826e-21
AT1G71890	-3.95752	1.67511e-07
AT4G11460	-3.94785	2.64243e-31
AT2G39030	-3.88656	7.57098e-07
AT5G51790	-3.86884	1.61869e-10
AT2G42260	-3.82876	8.4862e-09
AT2G28950	-3.82755	7.03444e-66
AT5G62340	-3.81906	1.98567e-11
AT4G34900	-3.81559	1.99959e-14
AT3G58990	-3.81219	3.53072e-43
AT3G29410	-3.80525	8.80528e-17
AT5G46900	-3.80471	1.39733e-09
AT1G49130	-3.79135	1.79306e-40
AT2G34430	-3.78821	3.02179e-27
AT2G42110	-3.7575	1.18191e-08
AT4G02290	-3.74172	3.34662e-12
AT2G28630	-3.7375	6.603e-19
AT4G01460	-3.73359	1.0112e-33
AT1G24070	-3.72078	5.67757e-07
AT1G67265	-3.70811	1.14649e-18
AT1G25230	-3.70289	6.08071e-49
AT1G62560	-3.69046	2.56046e-25
AT1G12080	-3.69011	2.35349e-47
AT5G61000	-3.68456	4.55993e-24
AT5G62360	-3.67693	4.07011e-12
AT3G07010	-3.67303	3.63361e-53
AT2G22890	-3.67094	9.68285e-10
AT1G34510	-3.66909	1.6219e-12
AT5G50335	-3.66857	6.12598e-23
AT5G52910	-3.66467	3.68446e-30
AT5G25190	-3.65141	1.13873e-30
AT2G33830	-3.63642	2.34368e-20
AT5G09710	-3.62529	1.29556e-06
AT5G07690	-3.61681	5.43043e-18
AT1G11850	-3.60828	5.57769e-29
AT4G33730	-3.60784	2.57392e-07
AT1G52190	-3.60026	3.91056e-40
AT2G39040	-3.59379	3.12036e-07
AT5G22580	-3.58065	1.2058e-86
AT4G26960	-3.57769	4.94884e-21
AT3G19710	-3.5657	9.83546e-33
AT3G58100	-3.56403	9.64375e-16
AT3G15570	-3.55981	9.12926e-35
AT5G14920	-3.55502	2.97336e-61
AT1G68520	-3.54837	3.27423e-149
AT1G03820	-3.52895	7.78215e-06
AT3G53250	-3.51375	9.08347e-06
AT5G23420	-3.50595	3.43186e-40
AT2G15090	-3.5027	3.42302e-43
AT1G27020	-3.49887	1.94275e-93
AT1G49200	-3.49436	5.10942e-23
AT4G17340	-3.49075	1.31506e-72
AT1G19940	-3.48912	1.17594e-06
AT4G33467	-3.47559	3.84731e-11
AT5G16030	-3.46782	8.37703e-90
AT4G30250	-3.45582	1.5625e-05
AT5G57540	-3.45411	5.25565e-16
AT2G36050	-3.45189	4.03176e-16
AT3G50190	-3.4465	1.84869e-06
AT4G23820	-3.44272	1.83367e-36
AT1G04020	-3.44189	9.49365e-25
AT1G13250	-3.43912	7.5884e-33
AT1G75900	-3.43857	4.45509e-32
AT1G54010	-3.4374	9.99253e-41
AT2G17880	-3.43216	2.76108e-37
AT1G17700	-3.42002	2.83115e-07
AT2G14580	-3.40735	0.000569341
AT1G49975	-3.39195	5.624e-67
AT1G34330	-3.37944	3.26964e-10
AT3G06880	-3.37244	5.02891e-36
AT1G06080	-3.37174	1.81937e-15
AT4G34940	-3.36986	2.22635e-07
AT3G29639	-3.36804	1.40898e-06
AT5G55730	-3.3654	4.33234e-22
AT4G29030	-3.3635	2.5572e-12
AT2G26695	-3.36145	8.0092e-11
AT5G61290	-3.34728	4.02538e-08
AT1G20010	-3.34704	8.9079e-61
AT1G49120	-3.34617	2.7147e-06
AT3G05950	-3.33992	3.0977e-23
AT4G12030	-3.3373	3.73972e-40
AT1G64160	-3.32966	6.15372e-07
AT2G46650	-3.32082	5.05907e-42
AT1G49370	-3.31227	8.68203e-06
AT4G13690	-3.30495	5.38825e-09
AT3G27690	-3.30156	2.15359e-50
AT3G26200	-3.30079	1.61027e-31
AT5G35525	-3.29915	6.17586e-09
AT2G36026	-3.29782	3.79669e-06
AT4G20450	-3.29411	1.07589e-05
AT3G50140	-3.29407	5.89336e-07
AT1G76620	-3.28884	5.60507e-08
AT2G26520	-3.28749	8.96712e-06
AT2G42870	-3.28362	2.52195e-23
AT2G16260	-3.28011	1.22109e-05
AT1G19960	-3.26872	1.81559e-18
AT1G16630	-3.2631	1.82481e-07
AT5G67060	-3.25945	4.1619e-09
AT1G35710	-3.25878	1.57665e-07
AT1G53520	-3.25613	1.78042e-49
AT4G28310	-3.24855	4.21228e-20
AT3G14310	-3.24613	6.80386e-27
AT1G11545	-3.2325	1.29842e-31
AT5G46890	-3.22579	8.59995e-08
AT3G19700	-3.2213	8.99745e-27
AT5G08020	-3.21748	2.68279e-19
AT2G06850	-3.21544	2.85005e-47
AT5G62280	-3.2133	1.73321e-21
AT4G04293	-3.20845	1.34323e-17
AT1G56720	-3.20069	1.26676e-24
AT2G46640	-3.19944	1.04598e-09
AT5G14200	-3.19587	8.18888e-35
AT3G15550	-3.19166	9.12658e-20
AT4G14270	-3.19042	1.78532e-47
AT3G16370	-3.18836	7.90546e-58
AT4G34220	-3.18542	1.8035e-22
AT1G20620	-3.17993	4.32255e-38
AT2G45470	-3.17152	4.05073e-42
AT5G03552	-3.17079	4.39838e-17
AT5G49080	-3.16243	5.04919e-16
AT5G47330	-3.15518	4.90945e-08
AT1G04680	-3.15408	1.29678e-44
AT1G02670	-3.15285	0.000195451
AT5G67410	-3.15174	1.46347e-10
AT1G71050	-3.13837	2.07589e-08
AT3G53800	-3.13643	1.78967e-30
AT1G07050	-3.13125	1.91143e-31
AT1G05950	-3.13109	1.81446e-08
AT5G38420	-3.13073	4.58184e-102
AT5G61160	-3.12859	1.76688e-27
AT3G27640	-3.12404	4.96432e-14
AT1G09750	-3.12376	5.97776e-36
AT4G26225	-3.1208	8.56369e-05
AT3G16240	-3.12055	1.10172e-41
AT4G31050	-3.11857	5.94024e-27
AT2G44740	-3.11647	1.13826e-14
AT5G45830	-3.10958	3.27435e-12
AT3G42800	-3.10787	5.07483e-06
AT1G11740	-3.10533	3.19628e-16
AT1G10550	-3.09014	2.35377e-07
AT5G19060	-3.08003	0.000271198
AT1G75970	-3.07901	2.34339e-05
AT5G10400	-3.06208	7.30341e-31
AT3G05150	-3.06179	1.5625e-05
AT2G43880	-3.0584	1.80655e-06
AT4G15290	-3.05808	1.20428e-05
AT3G26050	-3.05473	4.37734e-05
AT5G48490	-3.04719	2.78066e-06
AT4G01335	-3.04571	0.000221019
AT1G61120	-3.04551	0.000366772
AT4G02330	-3.04325	1.45186e-21
AT3G28130	-3.03695	1.27407e-27
AT2G37130	-3.03373	5.02609e-43
AT5G10570	-3.03081	0.000133203
AT1G44110	-3.03011	1.23061e-11
AT4G14640	-3.02947	2.35377e-07
AT1G62440	-3.02913	2.58251e-14
AT5G25415	-3.02378	0.000133848
AT5G03120	-3.01823	2.463e-33
AT5G59870	-3.01689	2.65714e-82
AT2G42170	-3.00913	2.56777e-17
AT3G45680	-3.00176	0.000124642
AT5G26080	-2.99318	0.000452237
AT3G17580	-2.99004	1.61506e-06
AT4G12880	-2.98425	3.07384e-57
AT1G27040	-2.98217	0.000231314
AT5G14330	-2.97609	2.17342e-20
AT4G11320	-2.96998	2.48706e-18
AT2G37640	-2.95923	1.69564e-41
AT2G10940	-2.95752	1.16795e-28
AT2G05070	-2.95017	4.41639e-50
AT4G37800	-2.94577	7.33608e-60
AT4G37110	-2.94268	2.48283e-29
AT2G47750	-2.93865	0.000244806
AT1G12090	-2.93631	6.2646e-36
AT2G17780	-2.93473	1.73553e-19
AT5G61412	-2.93469	0.000399123
AT1G53990	-2.93306	5.28969e-05
AT5G59340	-2.92768	0.000634519
AT5G07590	-2.92674	1.51647e-15
AT3G04290	-2.92407	1.38704e-17
AT5G08000	-2.92326	3.73098e-16
AT4G20940	-2.92302	7.123e-11
AT2G26020	-2.92083	1.00486e-05
AT5G42600	-2.91952	0.000216679
AT2G16005	-2.91919	2.15718e-14
AT2G22930	-2.91751	0.000449211
AT5G41900	-2.91073	7.41714e-06
AT3G46270	-2.91026	0.000550303
AT3G62680	-2.90898	2.69103e-24
AT5G44210	-2.90871	8.78458e-16
AT3G61760	-2.90477	0.000605847
AT1G49210	-2.90383	0.000619818
AT5G44260	-2.90209	1.93044e-42
AT1G19900	-2.89799	0.000341463
AT3G08940	-2.89612	7.61167e-104
AT5G67270	-2.89504	4.44591e-10
AT5G18600	-2.89486	3.41865e-16
AT4G27440	-2.89048	2.24615e-33
AT1G04425	-2.88425	1.65356e-06
AT3G44860	-2.8801	1.00271e-13
AT1G73860	-2.87928	1.38373e-06
AT1G54820	-2.86927	3.33633e-18
AT5G57650	-2.8682	0.000712131
AT2G37380	-2.86432	1.91244e-05
AT5G23030	-2.86424	0.000529363
AT3G26740	-2.85964	2.9194e-28
AT1G74930	-2.85811	0.000559299
AT4G29610	-2.85331	0.000256048
AT2G40610	-2.85197	5.57471e-15
AT3G23740	-2.84991	3.50145e-11
AT2G44570	-2.8498	5.03883e-08
AT3G17640	-2.84674	1.77003e-10
AT3G12240	-2.84608	0.00094353
AT1G62510	-2.84308	6.08745e-48
AT4G19530	-2.84238	1.71433e-48
AT4G23800	-2.83943	3.02648e-11
AT5G67400	-2.83759	1.29149e-25
AT1G29920	-2.83578	4.13135e-28
AT3G16250	-2.83532	1.78923e-36
AT2G29680	-2.8301	1.05004e-16
AT2G05060	-2.82735	5.32633e-52
AT5G25090	-2.8259	1.55178e-09
AT1G29670	-2.82531	1.33098e-28
AT3G49620	-2.82085	2.37709e-06
AT5G04960	-2.81788	1.65972e-18
AT4G36240	-2.80735	3.16632e-08
AT3G53190	-2.80406	1.01705e-06
AT5G06634	-2.80372	3.97453e-06
AT1G03746	-2.80275	7.97533e-07
AT5G51190	-2.80237	8.41195e-13
AT1G13300	-2.80131	3.82539e-08
AT2G41090	-2.80123	9.13713e-21
AT5G12940	-2.79956	2.81037e-12
AT5G58660	-2.79604	1.33809e-12
AT1G52400	-2.79524	4.00452e-05
AT5G04950	-2.79478	1.3096e-21
AT1G09200	-2.7923	7.80375e-25
AT1G04940	-2.78667	2.97906e-05
AT5G64110	-2.7847	1.83291e-15
AT5G02160	-2.78424	3.99275e-18
AT3G22142	-2.77805	2.83293e-23
AT3G60290	-2.77709	1.25549e-09
AT4G18670	-2.77567	9.9049e-21
AT3G59330	-2.77381	7.55272e-08
AT1G62480	-2.76752	1.08197e-39
AT5G04160	-2.76598	2.63059e-20
AT3G23880	-2.7654	1.22427e-14
AT3G14740	-2.76527	1.59875e-09
AT4G26020	-2.76296	1.31679e-08
AT1G49730	-2.76079	7.59814e-23
AT5G03750	-2.76055	3.52699e-05
AT4G14400	-2.76053	6.20671e-07
AT5G44585	-2.7582	2.62476e-14
AT5G49390	-2.75559	7.97533e-07
AT3G12170	-2.75445	8.20402e-09
AT1G77870	-2.75382	1.17907e-11
AT1G11655	-2.75348	0.000173285
AT2G41260	-2.75114	5.76722e-09
AT1G69400	-2.75043	5.27448e-05
ATMG01370	-2.74609	7.17119e-11
AT3G15630	-2.73244	1.38354e-46
AT3G15720	-2.73215	1.27727e-08
AT3G62070	-2.72971	4.49312e-05
AT4G26010	-2.72901	4.83304e-09
AT4G39940	-2.72426	5.07504e-35
AT2G18650	-2.72416	5.81697e-08
AT4G12550	-2.72387	6.51853e-12
AT5G57700	-2.72017	1.16249e-18
AT1G21100	-2.72009	8.09238e-29
AT3G54600	-2.71256	4.15732e-19
AT2G37025	-2.70885	3.41929e-12
AT1G55260	-2.70773	5.44741e-22
AT5G10150	-2.7076	1.61827e-28
AT1G72910	-2.70103	1.24827e-08
AT5G65010	-2.68616	2.23741e-46
AT4G34950	-2.68221	5.86962e-41
AT5G59740	-2.67825	7.50761e-08
AT2G02147	-2.67784	4.77302e-05
AT4G30660	-2.67405	5.17485e-19
AT4G07820	-2.67137	3.02559e-12
AT1G47520	-2.66677	1.28239e-19
AT2G36830	-2.66602	2.43378e-22
AT5G49160	-2.66206	1.1904e-34
AT3G49960	-2.66179	5.78985e-20
AT1G29910	-2.66055	3.43313e-100
AT5G54270	-2.66019	1.6482e-93
AT4G28230	-2.65927	2.31508e-09
AT1G68190	-2.6587	9.07406e-40
AT3G45930	-2.65814	9.77536e-18
AT2G21220	-2.65725	2.19665e-08
AT1G52410	-2.65303	1.0256e-12
AT5G41761	-2.65095	3.50086e-17
AT3G43670	-2.65076	2.64147e-35
AT1G29660	-2.65017	1.99952e-20
AT5G44400	-2.64938	3.55345e-10
AT1G03630	-2.64769	1.63717e-39
AT5G03230	-2.64335	4.94708e-21
AT1G51440	-2.64229	0.000210479
AT5G56550	-2.63963	6.27524e-25
AT5G04190	-2.63701	1.06458e-07
AT4G35880	-2.63601	5.29022e-13
AT4G24780	-2.6356	3.41695e-18
AT5G47500	-2.63094	1.89681e-19
AT5G01215	-2.62956	2.24349e-16
AT5G65360	-2.62803	1.7143e-45
AT2G22980	-2.62796	3.52078e-17
AT5G41471	-2.62607	0.000112189
AT2G20723	-2.62252	8.91083e-14
AT1G18570	-2.62246	2.50473e-13
AT1G23390	-2.62131	1.29365e-24
AT5G19190	-2.61915	7.4789e-23
AT3G02640	-2.61801	3.62731e-23
AT5G22410	-2.61461	1.2194e-08
AT5G28030	-2.61271	2.03224e-09
AT5G22920	-2.61168	1.06817e-36
AT5G57240	-2.61133	1.89942e-20
AT5G33355	-2.61055	1.09456e-19
AT4G25750	-2.6098	8.09113e-06
AT1G11210	-2.60654	3.12813e-19
AT5G61660	-2.60533	8.62435e-12
AT4G30650	-2.60291	7.53965e-25
AT2G20610	-2.60007	2.15619e-44
AT2G39330	-2.5971	3.07804e-06
AT4G26660	-2.59694	1.93179e-05
AT1G04820	-2.59453	4.15834e-54
AT1G76410	-2.59348	4.21929e-08
AT1G19530	-2.58829	3.20634e-15
AT5G43290	-2.58685	3.56642e-08
AT3G23670	-2.58306	4.59815e-08
AT2G46210	-2.58267	0.000180884
AT5G15960	-2.58156	2.66595e-06
AT3G54560	-2.58099	6.51071e-33
AT5G06640	-2.58037	8.4691e-25
AT5G35190	-2.5802	1.01087e-11
AT1G18370	-2.58017	2.84832e-11
AT3G07350	-2.5791	1.91017e-30
AT2G37420	-2.57779	3.61167e-07
AT2G19970	-2.57684	1.49983e-09
AT2G03750	-2.57562	3.31496e-26
AT1G49910	-2.57357	1.24324e-05
AT1G03010	-2.5711	2.5453e-07
AT2G43550	-2.57101	9.53992e-19
AT1G18590	-2.56921	4.44352e-21
AT3G45700	-2.56705	5.5187e-06
AT5G12950	-2.56444	7.49302e-31
AT3G05820	-2.56012	0.000224433
AT2G14890	-2.55974	6.59124e-29
AT4G02270	-2.55915	5.97005e-16
AT1G01225	-2.55905	3.44453e-07
AT5G55740	-2.55738	1.49043e-20
AT2G39510	-2.557	7.40322e-09
AT3G43610	-2.55553	2.22957e-36
AT4G36410	-2.55524	6.98766e-25
AT5G42510	-2.55488	8.02277e-05
AT3G27060	-2.55311	1.03308e-28
AT1G75780	-2.55169	3.69084e-19
AT1G35180	-2.55084	2.39786e-08
AT5G57770	-2.54972	1.02178e-07
AT5G50740	-2.54717	6.09316e-12
AT5G61200	-2.54626	1.92847e-06
AT4G12510	-2.54357	1.01735e-13
AT1G16390	-2.54211	2.52114e-23
AT5G23980	-2.53978	1.59298e-06
AT4G22460	-2.53978	1.01158e-06
AT5G45670	-2.5368	2.89226e-12
AT1G56220	-2.53638	1.13227e-29
AT1G60600	-2.53502	2.33111e-22
AT1G34044	-2.53324	0.000102642
AT3G18080	-2.53107	1.68345e-47
AT1G31920	-2.53035	2.40293e-13
AT3G13674	-2.52982	1.70911e-12
AT1G67910	-2.52557	1.94309e-15
AT4G16807	-2.52489	1.91633e-06
AT2G40300	-2.52485	4.0417e-52
AT5G64570	-2.52324	5.23442e-54
AT1G50110	-2.52316	5.90466e-07
AT5G12050	-2.52106	5.96242e-16
AT2G14560	-2.51753	1.60291e-23
AT3G50470	-2.51715	1.80822e-07
AT4G26255	-2.51679	0.000473155
AT5G60100	-2.51502	1.65177e-16
AT3G29320	-2.51235	1.34964e-46
AT4G26260	-2.51161	5.2665e-12
AT5G43310	-2.51135	6.17009e-26
AT4G13390	-2.50498	1.509e-19
AT3G55660	-2.50232	0.000559476
AT2G38750	-2.50224	9.40393e-15
AT1G15820	-2.502	4.28204e-238
AT1G08500	-2.50016	1.9719e-06
AT3G16410	-2.49952	1.21663e-07
AT5G07571	-2.49619	8.38623e-05
AT3G02120	-2.49275	1.60127e-09
AT5G22940	-2.49045	1.10227e-11
AT5G42680	-2.48887	8.91637e-09
AT5G33370	-2.48852	1.10064e-05
AT5G13060	-2.48363	2.37867e-11
AT3G18050	-2.48352	2.42384e-39
AT2G28410	-2.48314	2.02831e-11
AT1G27670	-2.48041	0.000118386
AT3G12710	-2.47645	7.64485e-10
AT5G15050	-2.47499	3.93817e-15
AT3G16380	-2.47289	5.49043e-26
AT1G32540	-2.4719	7.83745e-06
AT1G52030	-2.47172	0.000229471
AT2G18300	-2.47128	1.47422e-17
AT5G63140	-2.46952	5.59262e-13
AT5G49170	-2.46897	4.98359e-08
AT3G04720	-2.46718	1.02682e-19
AT1G78270	-2.46565	3.42482e-23
AT4G21960	-2.46519	3.40715e-70
AT4G00020	-2.46471	6.23583e-08
AT3G01440	-2.46089	7.22354e-21
AT1G02650	-2.46014	6.95679e-07
AT3G59930	-2.45623	1.43142e-62
AT2G37585	-2.45612	8.88007e-11
AT1G76100	-2.45598	3.42448e-60
AT4G28240	-2.45587	4.06899e-32
AT1G01370	-2.45559	1.84752e-06
AT1G28330	-2.45473	4.3262e-20
AT1G75150	-2.45262	9.87982e-11
AT3G19050	-2.44878	3.62662e-06
AT3G50120	-2.44709	0.000219185
AT5G04530	-2.44185	6.05699e-29
AT2G16270	-2.4413	7.93972e-06
AT5G48460	-2.4395	2.50521e-15
AT1G30280	-2.43893	2.93789e-06
AT3G12145	-2.43795	2.52435e-08
AT5G01520	-2.43435	2.42489e-06
AT2G24240	-2.43249	1.44084e-11
AT5G03760	-2.43025	1.96563e-19
AT2G34490	-2.42902	3.66049e-12
AT3G46940	-2.42887	1.86046e-07
AT2G43360	-2.42753	6.89226e-34
AT1G51400	-2.42652	2.23737e-259
AT4G25580	-2.42564	0.000939783
AT3G27500	-2.42435	0.00064573
AT5G20935	-2.41938	1.35796e-20
AT2G35190	-2.41747	6.84353e-14
AT1G52240	-2.41706	7.00468e-27
AT4G03510	-2.41529	5.30089e-11
AT2G22330	-2.41435	4.54602e-15
AT3G18730	-2.41399	1.86631e-10
AT4G05180	-2.41372	6.95076e-142
AT4G32460	-2.41177	2.99279e-23
AT4G38770	-2.41025	7.35607e-35
AT3G03130	-2.40938	0.000106467
AT4G11190	-2.40892	0.00078332
AT5G24490	-2.40778	2.39678e-13
AT5G57640	-2.4062	0.000923102
AT5G11610	-2.4018	3.45604e-12
AT5G48900	-2.4004	2.19862e-16
AT4G24350	-2.39952	4.32164e-31
AT5G17520	-2.39883	1.33759e-21
AT5G07140	-2.39883	1.14937e-06
AT1G25425	-2.39654	9.9029e-05
AT4G12870	-2.39423	3.8762e-06
AT5G57420	-2.39408	0.000102231
AT3G16560	-2.3921	3.01292e-30
AT5G11420	-2.38937	7.80963e-55
AT3G58120	-2.389	2.90857e-14
AT1G62770	-2.38694	2.22781e-12
AT1G21500	-2.38677	9.01008e-28
AT5G10690	-2.38592	8.05879e-21
AT4G33220	-2.38583	3.76545e-25
AT1G23080	-2.38578	1.81292e-17
AT1G15570	-2.38536	1.82647e-08
AT2G25900	-2.38535	6.25824e-23
AT2G05160	-2.38417	3.61857e-06
AT2G32010	-2.38414	7.08084e-10
AT2G33793	-2.38358	3.21496e-05
AT3G14210	-2.38241	4.55202e-28
AT1G73600	-2.38113	8.41427e-07
AT4G31840	-2.38023	5.91818e-14
AT5G40830	-2.37939	1.69877e-14
AT1G53140	-2.37742	6.13549e-07
AT5G60840	-2.37712	9.86383e-21
AT1G36060	-2.37425	4.33698e-21
AT2G34180	-2.37422	1.14174e-05
AT1G24147	-2.3723	0.000488538
AT5G62720	-2.3704	5.02601e-30
AT2G25200	-2.3698	2.54632e-08
AT2G04450	-2.36965	0.000223861
AT3G28880	-2.36852	6.45981e-05
AT3G12870	-2.36422	4.87863e-05
AT4G22666	-2.36365	3.83055e-08
AT5G23860	-2.36132	1.35276e-20
AT5G59080	-2.3606	3.98757e-16
AT1G03120	-2.36015	7.44288e-27
AT5G45930	-2.35969	5.04038e-37
AT5G11060	-2.35756	2.90466e-31
AT3G02820	-2.3568	1.57193e-13
AT4G21270	-2.35592	1.42219e-05
AT1G64640	-2.35525	2.01593e-19
AT1G10930	-2.35521	1.93008e-14
AT1G13420	-2.35482	1.21541e-07
AT5G57970	-2.35273	1.33906e-09
AT4G28050	-2.35093	1.34627e-27
AT4G27740	-2.3508	2.18764e-21
AT4G29020	-2.34978	2.96096e-46
AT4G02800	-2.34817	6.99513e-08
AT2G37660	-2.34572	2.64486e-22
AT5G43520	-2.34364	1.24236e-10
AT1G52230	-2.3428	3.45133e-68
AT1G15830	-2.33847	6.05233e-07
AT4G15510	-2.33826	7.83903e-31
AT5G06690	-2.33585	7.81806e-23
AT5G15160	-2.33262	7.52296e-09
AT4G01270	-2.33195	4.94092e-06
AT4G32000	-2.33163	7.86684e-08
AT3G46320	-2.32936	3.52851e-17
AT3G15356	-2.32931	3.7826e-14
AT4G18970	-2.32754	3.05911e-10
AT1G14180	-2.327	1.89829e-07
AT5G05330	-2.32686	0.000152829
AT5G15970	-2.32628	6.53556e-30
AT3G06870	-2.32459	6.72507e-05
AT1G67040	-2.32054	8.95576e-08
AT5G35780	-2.3205	6.17551e-06
AT5G61610	-2.31925	8.78133e-06
AT1G02970	-2.3192	0.000320446
AT1G31320	-2.31627	8.83213e-08
AT4G39330	-2.31594	6.89364e-36
AT4G17240	-2.31586	2.16293e-09
AT1G45207	-2.31562	1.26914e-07
AT3G21050	-2.31529	2.12213e-17
AT3G05470	-2.3129	0.000298528
AT5G24314	-2.31157	4.07167e-49
AT5G56880	-2.31042	9.6598e-08
AT4G01130	-2.30613	2.06609e-12
AT5G51380	-2.30419	6.23508e-09
AT2G28140	-2.30246	6.73276e-06
AT3G22790	-2.30147	1.40865e-11
AT1G03130	-2.3014	1.05569e-118
AT1G05210	-2.30077	1.30409e-11
AT5G42785	-2.30066	1.69068e-05
AT5G52310	-2.29893	2.04889e-19
AT1G19670	-2.29651	1.57728e-16
AT5G42530	-2.29474	1.59988e-11
AT4G30610	-2.29338	2.20513e-11
AT3G23730	-2.29133	5.44508e-13
AT5G54280	-2.28894	1.97771e-39
AT1G47210	-2.2889	4.04628e-21
AT5G67450	-2.28864	0.00022957
AT3G04250	-2.28671	1.20439e-05
AT4G30170	-2.28535	9.3036e-14
AT3G46280	-2.2851	5.35547e-16
AT3G60730	-2.28441	0.000848106
AT2G15890	-2.28346	6.5568e-24
AT1G51940	-2.28322	6.65921e-23
AT5G24770	-2.28308	5.62333e-05
AT1G73330	-2.2808	4.97312e-10
AT3G50240	-2.2796	1.13096e-14
AT2G34655	-2.27864	2.15523e-05
AT5G53880	-2.27854	3.39054e-14
AT5G63920	-2.27781	3.77048e-06
AT1G31335	-2.27151	8.00577e-06
AT2G22230	-2.27127	7.25314e-19
AT3G23450	-2.27039	2.19713e-33
AT5G43250	-2.26809	3.32367e-07
AT3G62110	-2.26793	4.09932e-23
AT4G28430	-2.26476	0.000978892
AT1G21890	-2.26209	0.000180532
AT5G17700	-2.26208	3.84107e-08
AT5G51600	-2.26193	3.38377e-05
AT2G39250	-2.26162	3.86818e-06
ATCG00030	-2.26138	2.9444e-15
AT4G34400	-2.259	0.00098324
AT1G49010	-2.2581	3.39758e-30
AT4G33270	-2.2568	5.76938e-11
AT3G22231	-2.25586	4.79014e-06
AT1G31173	-2.25275	2.85811e-09
AT4G30020	-2.24931	1.17976e-17
AT2G20680	-2.24897	3.19758e-10
AT2G43900	-2.24608	1.00649e-06
AT4G38410	-2.24403	6.00297e-05
AT1G48580	-2.24384	0.000311276
AT3G59550	-2.24357	2.31146e-06
AT3G10310	-2.24284	6.37011e-08
AT1G33610	-2.24205	5.93578e-10
AT1G18550	-2.23977	7.27439e-06
AT1G14250	-2.23946	0.000108712
AT2G03720	-2.23907	0.000249404
AT5G40380	-2.2314	9.55189e-09
AT1G62980	-2.23085	1.04519e-08
AT1G29980	-2.22983	6.22207e-12
AT3G63470	-2.22921	0.000154521
AT5G38430	-2.22885	1.90779e-24
AT5G24580	-2.22574	6.27455e-11
AT3G63110	-2.22293	2.56699e-14
AT4G17030	-2.22219	4.74819e-05
AT4G08300	-2.22214	1.46909e-10
AT3G44260	-2.22039	3.60469e-07
AT1G01620	-2.21824	2.25464e-19
AT1G31330	-2.21823	2.10896e-88
AT3G48490	-2.21376	2.15383e-08
AT5G57625	-2.21292	3.06215e-21
AT4G39340	-2.21142	1.34472e-14
AT3G54590	-2.21089	8.68083e-15
AT1G29460	-2.20988	1.7522e-06
AT1G28327	-2.20986	3.62846e-09
AT3G21055	-2.20895	8.00499e-115
AT4G12420	-2.20879	4.53422e-17
AT5G44574	-2.20805	3.81924e-05
AT2G24980	-2.20701	3.69028e-11
AT1G60700	-2.20482	0.00015321
AT5G58390	-2.20007	0.000109674
AT5G57630	-2.19769	1.75629e-19
AT5G05940	-2.19595	0.000353271
AT5G56795	-2.19405	1.0998e-10
AT4G00400	-2.19379	3.00032e-13
AT4G26320	-2.19117	8.4371e-06
AT2G31010	-2.18996	1.01744e-18
AT4G37450	-2.18993	3.12036e-07
AT3G14140	-2.18825	1.84999e-05
AT4G16060	-2.1876	2.55085e-22
AT3G63088	-2.18631	0.000833859
AT1G53160	-2.18425	2.20771e-06
AT1G02640	-2.18236	6.61589e-12
AT2G43010	-2.18172	1.1616e-23
AT2G03550	-2.18166	7.97947e-12
AT5G53250	-2.18119	9.15249e-10
AT2G29290	-2.18119	5.69333e-10
AT1G51490	-2.18067	0.000294084
AT3G06868	-2.17925	7.34546e-08
AT1G08380	-2.17873	2.38738e-146
AT3G62750	-2.17667	9.26372e-22
AT4G27730	-2.17641	1.43621e-08
AT1G13280	-2.17624	4.91684e-16
AT1G04240	-2.17535	2.01829e-08
AT4G34250	-2.17217	3.4512e-11
AT5G64630	-2.16965	1.33364e-06
AT5G11070	-2.16886	4.63283e-14
AT5G66640	-2.16821	0.000139702
AT4G12900	-2.16814	2.42991e-11
AT5G59780	-2.16791	6.32436e-30
AT1G49870	-2.16741	0.00031182
AT5G44578	-2.16638	0.000766304
AT3G04910	-2.16539	9.4088e-33
AT2G34640	-2.16534	1.08436e-19
AT5G56870	-2.16352	9.60876e-23
AT5G65420	-2.16244	2.26701e-08
AT3G54400	-2.16151	2.81134e-19
AT4G16008	-2.16047	1.00719e-06
AT4G38825	-2.1603	4.87393e-05
AT2G31110	-2.16021	1.06672e-08
AT5G59320	-2.16	1.40492e-06
AT2G19780	-2.15984	0.000461645
AT4G13245	-2.15665	7.72654e-15
AT1G80450	-2.15591	0.000170728
AT1G28290	-2.154	3.6682e-12
AT1G80130	-2.1539	5.16959e-06
AT1G15125	-2.15354	9.84125e-24
AT1G62540	-2.15329	4.75636e-06
AT5G06630	-2.15196	4.51807e-09
AT1G09932	-2.15139	1.23116e-07
AT2G32180	-2.15056	4.30906e-13
AT1G74070	-2.14966	1.33828e-22
AT3G23080	-2.14962	3.76555e-23
AT2G37960	-2.14837	0.000289513
AT1G14780	-2.14654	7.88742e-07
AT2G42510	-2.14563	0.000904354
AT4G28410	-2.14523	0.000784853
AT3G51080	-2.14412	1.96994e-06
AT4G18760	-2.14286	2.85949e-11
AT3G14560	-2.14255	1.5328e-14
AT4G29905	-2.14156	1.63795e-20
AT3G18390	-2.14017	1.85042e-68
AT1G45201	-2.13945	1.41336e-24
AT1G57590	-2.13827	0.000664432
AT2G34150	-2.13752	7.14774e-06
AT1G77460	-2.13742	6.48287e-16
AT1G16110	-2.13728	2.65447e-09
AT5G44680	-2.13726	4.52163e-11
AT2G34420	-2.13654	4.02199e-41
AT3G28460	-2.13643	3.95896e-22
AT2G40490	-2.13581	1.13837e-32
AT5G35740	-2.13524	3.40545e-14
AT3G09580	-2.13495	2.54629e-22
AT5G52790	-2.13489	0.000555101
AT5G39210	-2.13369	9.55043e-16
AT3G27360	-2.13349	5.95674e-11
AT2G24170	-2.13337	2.04103e-08
AT4G15660	-2.13283	8.91298e-07
AT1G75680	-2.1325	5.33621e-31
AT5G66790	-2.13019	1.18917e-07
AT4G38850	-2.13014	1.25627e-06
AT3G52150	-2.12832	8.83504e-32
AT3G10660	-2.12808	5.3431e-09
AT1G77210	-2.12719	6.72475e-28
AT5G07580	-2.12573	1.84318e-12
AT5G11790	-2.12571	9.72153e-14
AT3G52630	-2.12521	6.74182e-16
AT2G01760	-2.12469	9.05734e-11
AT1G11185	-2.12459	6.0733e-07
AT5G23820	-2.12393	1.55752e-12
AT5G52760	-2.12359	0.00034162
AT1G55140	-2.12254	6.86816e-22
AT1G74430	-2.12252	0.000710295
AT2G01530	-2.11923	2.06772e-12
AT1G23052	-2.11891	1.22193e-05
AT3G46490	-2.11815	1.94114e-10
AT5G55450	-2.11746	2.69438e-08
AT5G05510	-2.11406	3.36475e-05
AT2G32100	-2.11367	1.68204e-05
AT5G37990	-2.11316	5.883e-05
AT1G18620	-2.11264	1.06783e-42
AT5G05180	-2.11221	1.79526e-07
AT3G15450	-2.10998	3.74761e-14
AT3G47010	-2.10726	2.32741e-08
AT3G06840	-2.10385	5.81716e-09
AT3G54260	-2.1027	1.49199e-11
AT4G26555	-2.10202	1.90695e-14
AT2G39900	-2.10132	1.6803e-19
AT3G53900	-2.10109	2.2979e-26
AT2G34510	-2.10085	1.83379e-08
AT5G62350	-2.10059	1.00233e-29
AT4G30975	-2.09966	3.99505e-06
AT2G28620	-2.09955	9.91677e-07
AT2G39700	-2.09625	8.78964e-12
AT1G50575	-2.09467	2.89104e-11
AT1G19380	-2.09446	1.17523e-12
AT4G22756	-2.09405	1.04426e-12
AT2G37170	-2.09259	2.7275e-14
AT1G51460	-2.09208	7.86711e-08
AT1G29680	-2.09032	1.40216e-08
AT5G44560	-2.0903	2.30908e-08
AT1G68870	-2.08963	0.000166842
AT4G15990	-2.08567	0.000179467
AT1G28010	-2.08362	2.62356e-13
AT1G20720	-2.08257	1.82487e-06
AT3G52115	-2.08162	0.000241614
AT4G14970	-2.08161	1.56943e-06
AT4G00950	-2.07838	6.68419e-09
AT4G03210	-2.07757	4.36609e-08
AT1G73830	-2.07678	4.0227e-20
AT1G29500	-2.07531	8.10332e-06
AT2G30230	-2.07284	4.74388e-08
AT5G10170	-2.0728	4.78939e-19
AT2G43465	-2.07209	8.26308e-05
AT3G06070	-2.07032	5.75969e-09
AT1G10640	-2.0701	0.000566798
AT3G20340	-2.0699	2.35375e-08
AT4G22010	-2.06936	1.60291e-23
AT3G62390	-2.06871	3.6871e-08
AT4G24750	-2.06867	3.40526e-43
AT5G23310	-2.06796	1.52818e-21
AT5G59690	-2.06731	2.71128e-22
AT4G33790	-2.06509	0.000450512
AT3G44890	-2.06434	2.77976e-25
AT4G35770	-2.063	6.75363e-17
AT4G23220	-2.06247	0.00042554
AT5G46330	-2.06241	5.33419e-20
AT2G38540	-2.06155	8.00393e-34
AT1G31710	-2.06124	2.27214e-10
AT1G76160	-2.06111	4.44398e-40
AT4G21850	-2.05905	1.0515e-14
AT1G33930	-2.05879	0.000134503
AT3G14150	-2.0587	2.61087e-25
AT1G03580	-2.05761	2.95215e-08
AT2G32870	-2.05374	4.43933e-11
AT4G40090	-2.05309	2.36297e-09
AT3G44990	-2.05168	4.66181e-40
AT5G11550	-2.05157	8.49468e-11
AT5G53980	-2.05019	0.000273407
AT3G17170	-2.04993	7.85385e-12
AT5G08330	-2.04992	2.30396e-08
AT3G14190	-2.04827	7.11394e-07
AT4G30710	-2.04827	5.35049e-12
AT2G22170	-2.04773	5.36703e-31
AT1G21090	-2.04758	1.66531e-07
AT4G19120	-2.04646	6.12341e-10
AT2G07170	-2.04568	3.28878e-06
AT3G53760	-2.04246	9.49917e-09
AT4G29270	-2.04129	2.25267e-10
AT3G27160	-2.04017	5.60519e-42
AT2G44480	-2.04012	9.30889e-05
AT1G25320	-2.03999	3.16553e-10
AT5G50375	-2.03899	3.811e-06
AT2G25480	-2.03897	6.59875e-13
AT5G24330	-2.03692	0.000683875
AT1G65900	-2.03651	0.00017058
AT3G54910	-2.03281	2.43459e-11
AT1G78450	-2.03276	1.641e-06
AT5G41880	-2.0325	4.58865e-14
AT3G10180	-2.03167	8.18973e-05
AT3G51740	-2.02935	9.09071e-08
AT5G60660	-2.02864	4.10274e-07
AT4G02770	-2.0283	4.78955e-63
AT2G35780	-2.02741	5.62734e-32
AT5G03870	-2.02694	0.000438445
AT3G56400	-2.02633	1.38917e-07
AT5G05730	-2.02608	1.73061e-21
AT3G47470	-2.0258	8.70487e-36
AT5G60860	-2.02525	1.71003e-15
AT2G34410	-2.02517	2.43011e-37
AT4G39630	-2.02352	2.20765e-05
AT5G58250	-2.02331	6.47195e-104
AT1G66180	-2.02238	5.05344e-31
AT1G30380	-2.02237	1.46441e-41
AT5G52320	-2.02182	0.000185568
AT5G56100	-2.02088	8.66782e-17
AT5G01015	-2.01943	2.05832e-11
AT2G42320	-2.01934	2.67191e-31
AT5G67070	-2.0189	1.50798e-25
AT1G06360	-2.01835	1.85656e-06
AT2G34680	-2.01721	3.02359e-26
AT2G32765	-2.01668	4.39201e-05
AT1G49510	-2.01554	3.62682e-22
AT5G52100	-2.01548	8.19769e-24
AT2G29310	-2.01456	4.59697e-25
AT2G32230	-2.0123	4.7667e-35
AT1G18250	-2.01178	9.94503e-08
AT5G46570	-2.01132	8.94396e-15
AT1G75500	-2.01064	1.99868e-41
AT5G15180	-2.00943	1.22931e-06
AT1G09470	-2.00919	0.000274753
AT3G04330	-2.00887	0.000846651
AT3G50570	-2.00833	2.66043e-05
AT1G49500	-2.00504	1.80619e-26
AT1G65010	-2.00374	8.80517e-28
AT3G48340	-2.00366	0.000135169
AT3G26610	-2.00353	0.000813804
AT4G39120	-2.0025	4.15954e-11
AT3G26520	-2.00123	4.56842e-24
AT3G08920	-1.99973	4.05414e-11
AT1G02350	-1.99765	6.20922e-05
AT5G64410	-1.99728	2.09231e-17
AT4G26370	-1.99671	8.00113e-24
AT1G22330	-1.99546	9.52116e-14
AT4G17460	-1.99538	3.09854e-26
AT3G44940	-1.99531	2.42287e-06
AT1G25440	-1.9953	6.70302e-37
AT4G14130	-1.99499	7.24846e-11
AT5G26670	-1.99213	2.10758e-08
AT2G25270	-1.99071	1.09e-10
AT1G77270	-1.98972	5.32556e-05
AT4G19020	-1.9896	8.70467e-10
AT5G05500	-1.98928	2.2591e-06
AT1G55265	-1.98919	4.88936e-11
AT1G15810	-1.98864	2.38301e-52
AT5G18370	-1.98634	9.61697e-05
AT4G16980	-1.98563	6.61434e-17
AT4G33720	-1.98424	1.25996e-07
AT5G06700	-1.98406	6.66861e-40
AT1G27285	-1.98222	0.000566966
AT1G44900	-1.98219	7.09054e-09
AT5G14910	-1.98159	2.0408e-40
AT3G20820	-1.98049	1.14095e-24
AT2G28740	-1.97984	1.10018e-15
AT5G41140	-1.97905	2.47527e-18
AT5G50450	-1.97899	7.93332e-08
AT3G12685	-1.97778	2.51905e-09
AT3G26320	-1.97641	9.61244e-07
AT2G27410	-1.97533	4.35527e-08
AT5G66650	-1.97471	3.52048e-08
AT2G42380	-1.97459	2.45791e-06
AT3G28080	-1.97384	1.24624e-21
AT5G65730	-1.97313	3.62593e-20
AT4G39780	-1.97254	1.51257e-15
AT4G24010	-1.97231	0.000484849
AT4G25820	-1.97052	1.49574e-13
AT1G68780	-1.96996	0.000126799
AT2G43530	-1.96975	3.17568e-12
AT5G03350	-1.9697	1.97678e-05
AT4G36540	-1.96964	1.2935e-17
AT3G48360	-1.96868	1.79078e-11
AT5G26850	-1.96865	2.75119e-11
AT1G10360	-1.9661	7.11364e-19
AT2G26550	-1.96561	2.3138e-18
AT3G62550	-1.96511	2.76404e-08
AT1G70820	-1.96441	6.92003e-15
AT3G47460	-1.96418	7.26033e-27
AT5G45560	-1.96239	2.73061e-05
AT5G67200	-1.9619	8.25205e-05
AT3G62280	-1.96093	0.000366312
AT5G59970	-1.96077	5.58906e-22
AT1G23000	-1.9592	0.000226033
AT1G27460	-1.95875	1.61941e-11
AT2G38120	-1.95871	2.36262e-26
AT1G69490	-1.9578	7.84721e-15
AT4G13840	-1.95674	2.67816e-21
AT4G08685	-1.95555	2.41796e-28
AT3G04550	-1.95461	7.03096e-30
AT4G27720	-1.9543	4.62634e-14
AT3G28040	-1.95368	1.02638e-30
AT2G34190	-1.95342	6.9579e-05
AT3G12930	-1.95304	1.3252e-33
AT3G52290	-1.95178	1.94691e-08
AT4G30670	-1.95149	1.03384e-17
AT2G34920	-1.95087	0.000862548
AT2G47270	-1.95085	6.36206e-07
AT5G57850	-1.95044	1.09994e-32
AT1G60110	-1.9504	3.78083e-07
AT2G04780	-1.94749	1.44024e-19
AT5G57780	-1.94732	5.36289e-09
AT1G78460	-1.9472	4.40435e-24
AT3G12610	-1.94664	7.45046e-16
AT2G36200	-1.94645	8.41376e-09
AT4G34580	-1.94641	1.57279e-06
AT5G22310	-1.94476	2.94148e-10
AT3G60530	-1.94427	8.08743e-30
AT5G56120	-1.94397	2.11547e-06
AT1G26920	-1.94395	1.50041e-13
AT4G04695	-1.94296	3.87938e-06
AT1G52060	-1.94179	5.95601e-06
AT4G33230	-1.93869	1.24775e-07
AT4G28250	-1.93858	1.03052e-07
AT3G53380	-1.93799	3.1047e-06
AT1G09530	-1.93695	4.47943e-10
AT3G46580	-1.9367	7.20939e-06
AT1G63100	-1.93666	5.88024e-05
AT3G07200	-1.93637	1.2758e-07
AT3G48730	-1.93605	1.26514e-39
AT3G17060	-1.93535	0.000117235
AT2G30424	-1.93491	4.21229e-08
AT5G02410	-1.93415	1.4166e-09
AT3G22740	-1.93386	3.05773e-05
AT4G15690	-1.93356	2.67108e-07
AT5G63310	-1.93341	3.86701e-26
AT5G10430	-1.93329	2.31791e-14
AT5G05590	-1.93291	2.0201e-07
AT2G01520	-1.93257	2.83634e-12
AT4G29180	-1.93244	0.000661694
AT5G18570	-1.93139	1.94128e-18
AT1G14440	-1.93105	1.21006e-07
AT1G50010	-1.93094	1.17525e-42
AT4G22490	-1.93083	0.000186427
AT3G58940	-1.93078	0.000129947
AT5G65690	-1.92957	1.67679e-09
AT1G79840	-1.92859	5.8029e-17
AT1G12570	-1.92701	0.000858069
AT2G24290	-1.92624	8.05688e-20
AT1G21130	-1.92623	1.30367e-14
AT5G65810	-1.92503	8.80026e-11
AT1G52000	-1.92488	1.3658e-08
AT1G19330	-1.92347	6.19225e-06
AT3G46130	-1.923	6.8567e-13
AT1G52050	-1.92135	5.6885e-05
AT5G01590	-1.92066	1.39364e-27
AT4G25110	-1.9193	3.05208e-11
AT2G15050	-1.91895	5.16483e-15
AT4G38690	-1.91884	6.62578e-16
AT2G38720	-1.91783	4.70886e-05
AT5G24316	-1.91692	6.28034e-16
AT4G18250	-1.9156	4.45923e-19
AT5G37000	-1.91539	0.000777646
AT4G08410	-1.91467	0.000690396
AT4G15670	-1.91399	0.000102126
AT3G27400	-1.91386	0.000322938
AT3G53680	-1.91332	8.47516e-06
AT4G26288	-1.91258	8.29404e-20
AT3G16700	-1.91178	3.24339e-06
AT3G54750	-1.91001	1.5424e-09
AT3G14840	-1.90932	5.35577e-21
AT5G27390	-1.90833	8.0981e-24
AT5G40920	-1.90533	7.64906e-06
AT5G14210	-1.90511	5.78175e-14
AT1G24020	-1.90374	6.89527e-13
AT2G04280	-1.90323	2.45389e-27
AT2G15080	-1.90278	3.52034e-12
AT1G33750	-1.90272	0.000310541
AT3G50560	-1.90239	3.33227e-17
AT1G74090	-1.90188	5.16882e-25
AT1G56300	-1.90121	6.53119e-32
AT5G60930	-1.90036	8.01174e-06
AT3G19400	-1.89988	4.46585e-10
AT1G02730	-1.89884	2.26392e-05
AT1G18090	-1.89813	1.47198e-05
AT1G70850	-1.89694	6.66586e-10
AT1G68050	-1.89437	2.01766e-12
AT1G08530	-1.89409	2.03555e-15
AT1G30760	-1.89283	0.000418588
AT5G14610	-1.8919	7.34469e-07
AT1G06160	-1.89013	4.55999e-06
AT3G61820	-1.88797	4.63362e-08
AT1G29840	-1.8874	1.88916e-05
AT5G66610	-1.88465	0.000164436
AT3G29030	-1.88447	3.96937e-09
AT3G52110	-1.88368	4.0288e-06
AT3G55060	-1.88211	0.000384997
AT1G15002	-1.88158	0.000413362
AT5G52780	-1.87898	6.66986e-19
AT3G54890	-1.87725	1.07102e-46
AT4G26760	-1.87527	5.77755e-06
AT1G14430	-1.87419	0.000229314
AT3G01330	-1.8738	4.69527e-05
AT5G35777	-1.87013	1.58556e-07
AT1G71020	-1.86999	2.90315e-20
AT4G34800	-1.86991	2.11495e-05
AT4G33490	-1.86984	3.98821e-13
AT4G25260	-1.86839	3.10796e-15
AT2G01918	-1.86766	9.93461e-08
AT3G08900	-1.86722	0.000475019
AT1G13270	-1.8665	1.20942e-36
AT5G47380	-1.86427	5.97886e-05
AT4G23870	-1.86296	2.46319e-12
AT2G39210	-1.86118	2.31692e-08
AT2G45180	-1.86109	5.4337e-24
AT3G57060	-1.86029	1.30863e-05
AT4G04330	-1.85701	2.45043e-14
AT5G46050	-1.85555	3.35079e-06
AT5G23020	-1.8553	5.61613e-18
AT3G21805	-1.85463	5.96192e-12
AT2G22970	-1.85447	9.06837e-17
AT1G23090	-1.85428	2.24311e-16
AT5G65310	-1.85402	5.04581e-22
AT2G20980	-1.85376	0.000102711
AT1G61795	-1.85119	5.10939e-11
AT5G09995	-1.84727	2.77426e-14
AT3G51470	-1.84659	3.40066e-07
AT3G51280	-1.84613	5.76922e-05
AT5G19340	-1.84591	3.89009e-06
AT5G44580	-1.84481	1.61926e-22
AT3G01450	-1.84408	3.23257e-09
AT3G54580	-1.84291	1.54687e-05
AT1G66970	-1.84171	9.16386e-15
AT2G32990	-1.84094	6.08733e-05
AT2G32270	-1.84077	1.04019e-06
AT4G02060	-1.83904	1.7352e-19
AT5G66230	-1.83831	0.000111001
AT4G13250	-1.83829	3.29652e-27
AT5G54970	-1.8363	8.24345e-05
AT4G23810	-1.83605	1.16592e-05
AT2G05990	-1.83582	1.48628e-45
AT1G78970	-1.83524	6.69751e-06
AT4G22690	-1.8345	1.53745e-29
AT2G22670	-1.83382	2.17537e-30
AT1G09390	-1.83284	2.81547e-09
AT1G20450	-1.83235	1.42959e-21
AT5G24880	-1.83229	0.00013088
AT3G20898	-1.83193	0.000183189
AT1G77060	-1.83145	4.25103e-13
AT2G16440	-1.83124	3.2454e-11
AT2G01900	-1.83119	6.63702e-06
AT3G15680	-1.83106	6.53445e-10
AT5G08280	-1.83064	1.74554e-56
AT5G26230	-1.83055	0.000118074
AT1G51405	-1.83037	0.000246583
AT5G10250	-1.83017	4.42973e-05
AT1G26810	-1.82945	6.90086e-05
AT1G14030	-1.82912	3.00081e-27
AT5G15022	-1.82854	2.56508e-05
AT2G02590	-1.82801	1.00307e-06
AT4G23130	-1.8278	2.69569e-05
AT3G15604	-1.82602	0.000692625
AT3G13750	-1.82541	3.51048e-15
AT3G13120	-1.82533	8.05002e-37
AT4G34290	-1.82432	4.90083e-27
AT4G23300	-1.82426	4.48155e-19
AT5G56970	-1.82269	0.00088449
AT5G06150	-1.82168	1.55069e-05
AT1G78060	-1.82125	7.4493e-09
AT5G52970	-1.82078	1.55732e-34
AT3G56370	-1.81904	1.97971e-13
AT3G45850	-1.81794	6.51691e-18
AT5G04230	-1.81757	1.16184e-09
AT2G26330	-1.81676	8.55481e-17
AT2G05100	-1.81667	1.0949e-32
AT2G30010	-1.81609	8.90603e-08
AT2G28900	-1.81608	1.55595e-22
AT5G43080	-1.8139	6.89925e-06
AT5G56610	-1.81346	5.21819e-07
AT1G03475	-1.81342	1.17572e-55
ATCG00450	-1.8119	4.76898e-13
AT3G08890	-1.81022	3.72022e-13
AT1G53830	-1.80999	0.00070764
AT2G29300	-1.8099	3.38092e-09
AT5G10560	-1.80863	3.68153e-16
AT4G38740	-1.80827	9.29146e-19
AT5G16480	-1.80775	1.76217e-08
ATMG01380	-1.80763	1.74046e-05
AT2G18890	-1.8073	5.01327e-05
AT5G25470	-1.80729	1.07659e-13
AT5G16400	-1.80576	1.29389e-31
AT1G68060	-1.80537	2.13659e-10
AT5G44600	-1.80166	4.1338e-07
AT1G55370	-1.80162	1.01611e-12
AT1G23205	-1.80078	5.40502e-06
AT5G62700	-1.79944	8.66519e-26
AT3G51290	-1.79943	9.96134e-05
AT3G59220	-1.79837	2.49143e-08
AT1G32990	-1.79774	1.93725e-56
AT5G25610	-1.7957	6.05466e-15
AT2G25830	-1.79553	8.36505e-18
AT3G13560	-1.79493	8.23746e-05
AT2G13660	-1.79388	2.83939e-06
AT5G15150	-1.79351	0.000727707
AT1G70280	-1.79329	3.1284e-18
AT1G49750	-1.79302	8.35695e-20
AT1G66430	-1.79257	2.40268e-31
AT5G47240	-1.79181	2.79361e-05
AT5G63050	-1.79174	1.48982e-20
AT2G21660	-1.79143	5.82616e-37
AT1G01240	-1.79109	6.66e-11
AT1G66270	-1.79088	8.93298e-10
AT1G10200	-1.79084	3.604e-53
AT1G70710	-1.79016	0.000328543
AT3G16180	-1.78924	3.4817e-09
AT1G79850	-1.78913	1.90878e-31
AT4G01330	-1.78763	1.50554e-12
AT2G21880	-1.78692	3.79289e-06
AT1G48350	-1.78647	2.92044e-43
AT4G31500	-1.78605	4.11848e-28
AT1G14970	-1.786	9.42902e-06
AT5G65740	-1.78553	3.68006e-12
AT3G14930	-1.78473	2.60411e-36
AT3G61430	-1.7847	3.59807e-35
AT3G49680	-1.78468	2.7228e-26
AT3G52840	-1.78444	1.77055e-17
AT5G16390	-1.783	1.5235e-23
AT5G63300	-1.78096	2.17385e-17
AT2G44370	-1.78077	7.99392e-05
AT4G18340	-1.77932	1.45307e-08
AT1G06680	-1.77925	1.10253e-47
AT3G03850	-1.77895	0.000265707
AT2G16980	-1.77851	1.7399e-05
AT4G35440	-1.77768	1.59297e-05
AT5G55220	-1.7776	1.47831e-33
AT2G37650	-1.77756	5.7336e-17
AT1G54660	-1.77664	3.97786e-05
AT3G06730	-1.77649	2.04139e-16
AT3G27830	-1.77318	2.53938e-22
AT4G05520	-1.77297	1.55575e-08
AT3G14980	-1.77267	1.9621e-14
AT3G43720	-1.77259	1.68956e-11
AT1G12500	-1.77248	5.21127e-22
AT2G01755	-1.77217	1.00189e-11
AT4G26670	-1.77138	5.21874e-13
AT5G15600	-1.77089	1.33047e-05
AT4G14330	-1.77002	0.000204112
AT1G70370	-1.76894	9.17796e-16
AT1G75820	-1.76881	6.00058e-12
AT2G21540	-1.76821	2.5742e-15
AT3G13180	-1.76807	1.63987e-13
AT4G20430	-1.76805	5.57483e-05
AT2G42610	-1.76784	3.13566e-08
AT2G41312	-1.76761	1.12844e-05
AT5G39610	-1.76759	1.46067e-13
AT1G19350	-1.76574	4.29569e-30
AT1G69530	-1.76508	2.13203e-32
AT3G56870	-1.76383	8.64515e-05
AT3G15190	-1.76301	5.63793e-46
AT4G31360	-1.76204	3.84907e-06
AT2G46710	-1.76151	4.1041e-12
AT5G25460	-1.76133	3.28588e-17
AT1G76270	-1.76131	1.93031e-07
AT4G23290	-1.76069	8.4095e-12
AT1G34047	-1.76061	7.12587e-05
AT5G18170	-1.76012	8.97874e-12
AT1G32550	-1.75965	1.18558e-23
AT3G63160	-1.75934	2.1515e-27
AT2G35260	-1.75819	4.36798e-17
AT5G12250	-1.75779	3.89767e-23
AT4G30290	-1.75761	2.98204e-10
AT5G44568	-1.75736	1.25749e-10
AT3G15200	-1.75653	2.72781e-12
AT3G17220	-1.75649	1.08451e-09
AT1G18340	-1.75564	6.57543e-13
AT1G21110	-1.75507	2.86155e-07
AT3G49670	-1.75398	1.20447e-19
AT5G65650	-1.75353	1.56742e-10
AT1G30610	-1.75289	4.08376e-16
AT1G68590	-1.7523	1.03842e-86
AT1G24280	-1.7519	2.22749e-09
AT4G39950	-1.75154	1.85508e-11
AT5G28300	-1.74988	6.66657e-11
AT5G41600	-1.74984	7.16964e-11
AT1G16400	-1.74914	6.70174e-10
AT4G17560	-1.74857	6.85843e-39
AT5G61600	-1.74855	7.23877e-13
AT5G45490	-1.74761	1.35975e-14
AT2G02780	-1.74732	2.97184e-08
AT1G73620	-1.74573	0.000202469
AT5G23280	-1.74553	4.06228e-25
AT4G25600	-1.7455	0.000212842
AT3G03190	-1.74538	0.000750009
AT5G23940	-1.74441	2.20903e-09
AT3G16000	-1.74394	1.17858e-33
AT2G41100	-1.74268	4.37491e-24
AT4G01900	-1.74202	1.14764e-11
AT1G30520	-1.74199	8.20127e-10
AT2G17230	-1.74099	7.28819e-09
AT5G62430	-1.74059	3.66053e-07
AT5G61420	-1.7403	4.03723e-12
AT4G15140	-1.74019	8.50842e-06
AT1G14700	-1.73828	2.2694e-08
AT1G05020	-1.73806	0.000504535
AT2G33400	-1.7373	1.45864e-05
AT2G39920	-1.73706	9.56424e-07
AT3G53310	-1.73612	0.000244224
AT1G08370	-1.73591	7.39833e-25
AT3G04260	-1.73363	4.65667e-15
AT1G09310	-1.73357	2.70193e-09
AT4G14750	-1.73294	8.15759e-07
AT4G22130	-1.73159	6.08625e-14
AT2G42220	-1.73097	3.31668e-55
AT2G36690	-1.72983	8.96168e-07
AT1G16920	-1.72858	7.38762e-09
AT1G21270	-1.72856	5.20157e-10
AT2G02500	-1.72685	7.44535e-24
AT5G14110	-1.72645	0.000509403
AT4G40010	-1.72541	0.000955586
AT5G48580	-1.72234	2.63879e-16
AT1G64390	-1.72151	3.1597e-11
AT4G39380	-1.72134	0.000197497
AT4G26582	-1.72019	1.79187e-05
AT2G16850	-1.71971	1.75708e-05
AT5G16870	-1.71856	3.49148e-06
AT5G18660	-1.71848	1.05065e-38
AT4G12810	-1.71635	1.74842e-14
AT1G35680	-1.71439	1.8311e-40
AT1G55660	-1.71359	1.25196e-14
AT1G72920	-1.71357	0.000404028
AT3G52500	-1.71342	3.60623e-17
AT1G30730	-1.71283	1.78887e-07
AT5G36120	-1.71124	2.38209e-28
AT5G56220	-1.71049	3.50359e-09
AT4G36360	-1.71042	5.98434e-15
AT1G11260	-1.71033	3.78629e-07
AT3G09210	-1.71009	4.00827e-21
AT5G45280	-1.70994	9.16732e-08
AT5G44020	-1.70584	5.19318e-30
AT1G70560	-1.70379	1.22328e-08
AT5G27360	-1.70378	3.34295e-13
AT1G52100	-1.70325	4.21883e-06
AT4G01730	-1.70323	0.000156532
AT5G49360	-1.70316	4.9418e-19
AT4G38470	-1.69916	3.96053e-13
AT3G14870	-1.69595	4.44252e-06
AT5G50250	-1.69435	5.05373e-23
AT5G14940	-1.69431	5.25889e-06
AT4G14890	-1.6936	5.81882e-29
AT4G16800	-1.69098	1.36967e-10
AT5G02540	-1.69087	1.05768e-07
AT3G61470	-1.69054	2.64965e-66
AT1G63610	-1.69037	7.02936e-32
AT4G10000	-1.69002	5.89713e-13
AT1G73320	-1.68969	0.000249147
AT4G30000	-1.68861	4.48304e-05
AT5G61440	-1.68818	3.31211e-13
ATCG00200	-1.68812	8.20051e-12
AT2G20570	-1.68798	8.4739e-17
AT1G17190	-1.68775	4.76254e-05
AT4G09650	-1.68649	1.77418e-60
AT5G25240	-1.68582	9.263e-07
AT2G42900	-1.68438	0.000959294
AT3G60370	-1.68378	5.91818e-14
AT5G58960	-1.68328	7.03889e-15
AT2G39290	-1.68295	2.25448e-08
AT3G62630	-1.68147	1.20339e-12
AT3G09050	-1.68043	1.21377e-07
AT3G18110	-1.68017	2.65501e-13
AT4G17190	-1.67956	8.22047e-15
AT5G17160	-1.67938	0.000647326
AT1G15660	-1.67938	5.70705e-10
AT3G49720	-1.67807	6.46049e-28
AT5G15930	-1.67705	2.35478e-07
AT3G23890	-1.6762	4.5186e-08
AT3G13470	-1.6754	9.21908e-41
AT3G02180	-1.67171	6.83623e-15
AT5G38410	-1.67149	4.25124e-26
AT1G14240	-1.67123	5.70862e-07
AT4G15700	-1.6712	4.483e-06
AT5G10770	-1.66982	2.17029e-07
AT1G69523	-1.66933	2.16106e-07
AT3G08860	-1.66908	2.67097e-05
AT2G33450	-1.66888	1.14583e-31
AT2G43040	-1.66856	2.40796e-25
AT2G30870	-1.66788	9.89254e-22
AT3G09035	-1.66771	4.12666e-07
AT4G21280	-1.66732	5.68713e-40
AT3G24515	-1.66618	0.000185317
AT3G51720	-1.66524	8.6349e-06
AT4G33980	-1.66365	6.84357e-11
AT2G34170	-1.66304	1.34972e-09
ATCG00390	-1.66294	5.16857e-08
AT5G55480	-1.6628	1.6445e-11
AT1G09240	-1.66279	4.89546e-08
AT1G07890	-1.66127	2.02672e-36
AT5G66460	-1.66115	4.06314e-06
AT2G34300	-1.6611	5.71012e-19
AT1G55670	-1.66085	1.73554e-27
AT2G38140	-1.66059	1.85961e-41
AT3G45140	-1.66034	2.40295e-10
AT2G43445	-1.66032	1.32043e-05
AT1G64400	-1.66027	2.44411e-14
AT5G27950	-1.65806	1.56947e-22
AT5G13220	-1.65653	3.19479e-06
AT3G62060	-1.65622	7.72843e-06
AT1G18330	-1.65463	0.000470979
AT1G18415	-1.65267	2.32274e-06
AT1G17140	-1.6525	4.54006e-12
AT1G64510	-1.65134	3.00065e-84
AT3G07540	-1.64999	2.49148e-07
AT3G18090	-1.64952	0.000238081
AT5G64040	-1.64908	3.86272e-22
AT2G22610	-1.64816	0.000412082
AT2G43030	-1.64813	1.98421e-21
AT5G51550	-1.64791	1.58214e-12
AT3G49810	-1.64745	1.41531e-07
AT3G11520	-1.64738	0.000587035
AT5G23955	-1.64703	3.84855e-06
AT4G14960	-1.64679	7.57293e-51
AT5G14100	-1.64565	1.29006e-08
AT1G73655	-1.64557	9.82404e-13
AT3G59940	-1.64534	6.06713e-21
AT3G53460	-1.64465	3.0632e-29
AT1G05460	-1.64421	4.12635e-07
AT5G13840	-1.64378	1.11328e-08
AT3G59420	-1.64334	9.25026e-06
AT1G31690	-1.64296	0.00012193
AT5G14360	-1.64235	4.23481e-05
AT5G61590	-1.64107	3.38147e-30
AT5G39520	-1.64006	0.000172643
AT4G33960	-1.63969	5.18865e-08
AT2G40150	-1.6383	1.4012e-06
AT1G72160	-1.63721	1.25576e-25
AT3G20350	-1.63648	8.45001e-09
AT5G61650	-1.63583	1.84539e-05
AT3G17210	-1.63496	9.44636e-34
AT5G05740	-1.63444	1.91863e-16
AT1G62780	-1.63343	1.30241e-19
AT4G15393	-1.63248	5.29254e-06
AT4G32340	-1.63228	3.62694e-21
AT5G38940	-1.63204	2.46512e-06
AT4G28220	-1.63034	1.53966e-09
AT1G48330	-1.62986	0.000680565
AT1G07370	-1.62917	0.000121018
AT4G17600	-1.62909	5.16882e-25
AT2G23820	-1.62874	3.89414e-16
AT3G47160	-1.62873	6.15375e-18
AT1G24100	-1.62827	3.51628e-19
AT3G51910	-1.62803	1.72154e-07
AT4G25050	-1.62803	3.85763e-20
AT4G05070	-1.62678	8.06446e-22
AT1G52720	-1.6266	1.41793e-12
AT5G11150	-1.62582	4.38577e-10
AT5G64100	-1.62571	1.25983e-12
AT3G17950	-1.62522	1.90896e-05
AT5G15510	-1.62454	0.000932324
AT3G01480	-1.62413	3.1624e-26
AT5G48600	-1.62368	8.72851e-08
AT5G24780	-1.62317	0.000394224
AT2G35860	-1.62298	6.60701e-08
AT1G07560	-1.6223	4.27843e-05
AT3G46540	-1.6218	7.0514e-11
AT1G48480	-1.62165	1.15368e-11
AT1G25560	-1.62142	7.45383e-18
AT3G19210	-1.6208	0.000111607
AT3G58620	-1.62079	5.43292e-08
AT5G23870	-1.62048	1.95615e-05
AT4G14310	-1.62047	8.98414e-06
AT3G06980	-1.62012	6.89363e-12
AT4G39403	-1.61995	0.000204762
AT4G16265	-1.61976	1.53678e-06
AT3G10720	-1.61959	2.48252e-15
AT2G38150	-1.61777	6.66029e-16
AT3G49650	-1.61679	9.15934e-06
AT4G08770	-1.61664	0.00030462
AT4G30690	-1.61659	7.31075e-17
AT5G52110	-1.61462	6.69185e-10
AT3G02250	-1.61356	6.0133e-17
AT5G42770	-1.61226	3.86637e-09
AT5G23400	-1.61091	0.000577536
AT1G14380	-1.60995	1.51987e-11
AT4G30845	-1.6085	2.80146e-08
AT4G10340	-1.6082	4.85265e-48
AT5G57030	-1.60742	1.30241e-19
ATCG01000	-1.60736	0.000464654
AT3G28860	-1.60695	2.0878e-25
AT2G15970	-1.60527	1.52042e-40
AT4G28270	-1.60465	1.88663e-10
AT1G67080	-1.60391	1.55974e-16
AT5G18460	-1.60381	1.92921e-11
AT5G26260	-1.60338	7.24029e-07
AT2G38040	-1.60295	2.97179e-24
AT5G55230	-1.60249	1.15362e-15
AT1G52270	-1.60235	0.000324182
AT1G74100	-1.60191	8.847e-13
AT5G35490	-1.60091	3.51414e-11
AT1G75240	-1.60064	1.28362e-05
AT5G10390	-1.60044	5.58083e-08
AT1G68560	-1.59788	5.60485e-39
AT3G28930	-1.59772	1.07751e-11
ATCG00620	-1.59758	9.75937e-08
AT5G66470	-1.59716	2.69104e-16
AT3G56090	-1.59711	4.11199e-19
AT5G48110	-1.59692	0.000644495
AT5G19770	-1.5962	2.77976e-25
AT3G49940	-1.59568	1.00842e-13
AT5G45940	-1.59532	7.01812e-10
AT1G52070	-1.59452	8.89557e-05
AT1G02610	-1.59434	1.0256e-12
AT3G27831	-1.59321	4.46774e-08
AT2G29570	-1.59319	2.01053e-08
AT2G04650	-1.59284	0.000213065
AT2G33460	-1.5925	9.20826e-13
AT3G09800	-1.59173	2.75408e-09
AT5G14090	-1.59164	1.96545e-05
AT3G12560	-1.59116	6.33598e-09
AT4G23790	-1.59107	7.64448e-09
AT5G66310	-1.59067	9.92157e-13
AT2G27040	-1.5904	1.33316e-13
AT4G36220	-1.59	3.68574e-13
AT2G35760	-1.58911	1.88733e-05
AT2G15980	-1.58906	1.7565e-14
AT2G46330	-1.58838	2.70216e-17
AT4G28706	-1.58838	1.77556e-08
AT4G13495	-1.58817	5.01066e-17
AT1G21560	-1.5877	2.54907e-11
AT1G16780	-1.58692	5.12623e-09
AT2G18328	-1.58682	2.26572e-05
AT5G55400	-1.5868	1.56001e-05
ATCG00800	-1.58671	1.55419e-11
AT3G25660	-1.58606	1.62591e-15
AT4G21070	-1.58556	0.000128703
AT1G01430	-1.58541	7.24727e-20
AT3G04380	-1.58324	5.16995e-05
AT1G09630	-1.58293	2.60857e-06
AT5G60680	-1.58234	2.13687e-18
AT2G35620	-1.58231	3.43497e-13
AT5G45750	-1.58207	1.17699e-08
AT3G12110	-1.58182	4.99093e-10
AT4G04972	-1.58114	2.58147e-05
AT5G25580	-1.58067	0.000257941
AT5G19800	-1.58051	7.69289e-05
AT2G05790	-1.58014	1.23847e-20
AT5G39410	-1.57961	1.77621e-19
AT4G37610	-1.57929	8.5282e-14
AT5G39550	-1.57905	1.09829e-05
AT2G46870	-1.57831	0.000510486
AT1G69030	-1.57811	1.4364e-10
AT1G44760	-1.57795	3.96937e-09
AT2G25240	-1.57529	0.00030479
AT4G19420	-1.57521	8.0247e-14
AT5G57440	-1.57504	9.93882e-15
AT4G12520	-1.57433	6.8921e-05
AT1G13210	-1.57336	8.11912e-09
AT5G06770	-1.57276	2.07597e-09
AT5G18475	-1.57174	0.000810579
AT4G29190	-1.57164	1.64205e-15
AT3G15160	-1.57114	7.14757e-13
AT4G38580	-1.57095	1.84673e-08
AT5G45820	-1.57042	1.05364e-08
AT4G35100	-1.57041	5.36472e-14
AT2G41180	-1.56985	1.9673e-07
AT4G16340	-1.56914	3.94384e-10
AT5G25490	-1.56862	0.000435732
AT2G39010	-1.5675	4.53298e-49
AT1G76790	-1.56678	1.86852e-09
AT4G30662	-1.56563	0.000242621
AT3G43960	-1.56536	0.000126799
AT3G63170	-1.5653	7.37778e-14
AT2G39690	-1.56466	1.05791e-05
AT3G07990	-1.56461	8.84025e-07
AT5G66520	-1.56254	1.59687e-05
AT4G16515	-1.56246	0.000127292
AT1G09320	-1.56208	6.95679e-07
AT5G63800	-1.56169	1.62606e-29
AT5G45650	-1.5615	0.000112894
AT1G67870	-1.561	1.65029e-10
AT2G27770	-1.56054	4.8293e-06
AT1G54180	-1.56008	0.000513019
AT2G32380	-1.55893	1.87802e-07
AT4G36180	-1.55875	9.12885e-08
AT3G16290	-1.55868	1.05399e-19
AT3G53850	-1.55786	5.53001e-10
AT1G48520	-1.55754	1.5665e-14
AT4G34980	-1.55684	2.11842e-07
AT5G15580	-1.55646	5.43292e-08
AT2G35450	-1.55624	9.86738e-14
AT4G38550	-1.55608	2.06153e-10
AT1G28440	-1.55535	6.04484e-23
AT2G40690	-1.55511	1.34714e-07
AT5G13990	-1.55468	9.46564e-06
AT1G13170	-1.55451	8.69924e-09
AT2G42850	-1.55442	0.000904968
AT1G67510	-1.55359	0.000103314
AT2G27402	-1.55278	1.3634e-18
AT4G18430	-1.55207	4.09032e-05
AT2G24090	-1.55129	3.61705e-37
AT1G41830	-1.55089	3.72235e-11
AT1G08890	-1.5504	5.35385e-07
AT1G72140	-1.55013	9.33356e-05
AT3G10710	-1.5495	1.0136e-05
AT2G23560	-1.54879	2.62921e-06
AT1G01970	-1.54804	1.23264e-13
AT3G62000	-1.54773	1.1346e-10
AT5G19230	-1.54763	3.03588e-07
AT5G38290	-1.54721	1.63843e-22
AT3G49260	-1.5469	1.53471e-10
AT5G17540	-1.54674	0.000802563
AT1G22740	-1.54597	5.35803e-10
AT2G41940	-1.54553	1.35504e-06
AT4G05190	-1.54511	0.000573849
AT1G05320	-1.54476	3.5192e-07
AT1G21480	-1.54456	4.32244e-05
AT1G22250	-1.54324	0.000421594
AT3G06300	-1.5431	7.79021e-08
AT4G16146	-1.54226	1.11478e-07
AT2G37300	-1.5404	0.000151035
AT4G25515	-1.54022	3.26275e-05
AT4G31060	-1.53976	4.38696e-07
AT5G25570	-1.53968	0.000697595
AT3G20670	-1.53767	5.42034e-10
AT2G41990	-1.53738	0.00081339
AT1G34430	-1.53651	5.78653e-17
AT3G27850	-1.53594	2.17789e-07
AT1G27950	-1.53445	1.17976e-17
AT2G30695	-1.53368	3.20751e-23
AT4G33260	-1.5333	7.92209e-05
AT1G08560	-1.53272	1.11043e-10
AT5G10160	-1.53232	4.97161e-12
AT4G04630	-1.53084	8.07801e-07
AT5G14320	-1.52967	1.20219e-19
AT1G22590	-1.52951	1.6926e-09
AT1G03780	-1.52947	3.52849e-06
AT3G14330	-1.52781	0.00033643
AT2G39980	-1.5277	2.79441e-06
AT4G14200	-1.52754	0.000231467
AT4G28750	-1.52645	9.86337e-40
AT3G14240	-1.52623	2.79506e-13
AT1G73260	-1.52603	1.05016e-09
AT1G74690	-1.52591	4.59022e-18
AT2G43140	-1.52548	9.7843e-06
AT3G21180	-1.5254	0.000551338
AT5G02080	-1.52483	4.7788e-05
AT3G26950	-1.52479	2.21022e-10
AT3G06770	-1.52432	7.98545e-10
AT1G15720	-1.52387	0.000278929
AT1G71695	-1.52321	1.5063e-19
AT5G06790	-1.52183	0.000310206
AT5G52280	-1.52131	2.31204e-09
AT3G01980	-1.52128	2.69682e-08
AT1G19150	-1.51943	3.20911e-16
AT1G52290	-1.51819	8.14519e-05
AT1G62085	-1.51797	0.000339414
AT1G03310	-1.51788	3.03051e-20
AT1G67630	-1.51765	1.8675e-08
AT1G49860	-1.51745	0.000392347
AT1G75460	-1.5174	3.99033e-21
AT3G50750	-1.51713	2.06002e-07
AT1G64150	-1.51514	9.7504e-11
AT1G29930	-1.51495	1.38384e-23
AT3G01690	-1.51489	5.28451e-24
AT1G29530	-1.51487	1.43569e-08
AT5G66920	-1.51408	5.32305e-12
AT3G50530	-1.51336	4.11745e-09
AT2G33540	-1.51326	1.17052e-13
AT4G27240	-1.51283	0.000196525
AT5G63410	-1.5115	6.41654e-05
AT4G38160	-1.51097	1.70641e-14
AT5G43700	-1.51074	4.03506e-16
AT4G18197	-1.51059	1.83084e-08
AT2G17630	-1.50646	1.57032e-06
AT3G10405	-1.50623	1.28107e-20
AT1G65470	-1.50607	2.85857e-11
AT4G12800	-1.50591	9.62944e-46
AT3G50845	-1.50504	0.000116371
AT5G67100	-1.50417	8.78372e-09
AT1G28670	-1.50337	3.58741e-18
AT3G08880	-1.50328	4.46745e-05
AT3G28270	-1.50279	1.41531e-07
AT5G56544	-1.50271	0.00014937
AT1G43560	-1.50267	1.64075e-15
AT1G22060	-1.50249	4.38459e-09
AT1G78210	-1.50245	3.06757e-07
AT4G29700	-1.50144	0.000216298
AT1G63130	-1.50075	4.45031e-06
AT5G63570	-1.49846	2.8124e-24
AT1G29785	-1.49778	9.80283e-08
AT1G47290	-1.49765	5.14302e-07
AT1G25275	-1.49732	2.06903e-19
AT2G30570	-1.49649	1.97408e-24
AT3G10740	-1.49605	3.3052e-30
AT2G33815	-1.49567	0.000449202
AT1G75380	-1.49522	5.12466e-17
AT3G59068	-1.49356	7.94419e-10
AT3G57780	-1.49303	2.24209e-07
AT3G52380	-1.49258	2.27633e-34
AT1G52220	-1.49206	3.48647e-47
AT4G37240	-1.4919	8.76947e-06
AT5G07460	-1.49099	1.17033e-10
AT3G18680	-1.48997	1.32474e-19
AT1G73020	-1.48995	3.37035e-05
AT1G26100	-1.4891	2.9928e-05
AT1G55490	-1.48851	6.72529e-18
AT4G08290	-1.48806	2.60662e-07
AT4G12545	-1.48699	3.91464e-05
AT5G01240	-1.48639	2.39069e-09
AT1G11860	-1.48598	4.56766e-30
AT4G21770	-1.48593	1.28859e-13
AT1G22550	-1.48593	1.68694e-06
AT5G05890	-1.48554	0.000542244
AT4G16000	-1.48526	0.000525241
AT1G30720	-1.48518	3.64485e-09
AT4G37510	-1.48436	1.10228e-12
AT1G55450	-1.48431	1.62105e-08
AT3G50740	-1.4837	1.86056e-07
AT5G38550	-1.48368	0.000678998
AT4G21870	-1.48353	8.37248e-11
AT1G69740	-1.48349	1.11276e-29
AT5G15740	-1.48262	2.88781e-05
AT4G01410	-1.48245	2.0479e-08
AT1G14280	-1.48184	7.24663e-05
AT4G37260	-1.48111	2.07793e-16
AT1G80460	-1.48005	9.03946e-17
AT2G44760	-1.47979	2.85949e-11
AT1G27490	-1.47888	1.03259e-05
AT1G76180	-1.4781	2.3435e-22
AT4G11450	-1.47777	2.50778e-05
AT3G53750	-1.47735	1.60601e-09
AT1G53230	-1.47672	9.04243e-16
AT3G19930	-1.47657	6.10027e-17
AT3G53130	-1.47638	2.61216e-11
AT3G29185	-1.47611	1.30241e-19
AT3G20220	-1.47573	1.8164e-05
AT3G53620	-1.47476	0.000133767
AT3G50270	-1.47421	2.9029e-11
AT1G52910	-1.47356	5.28001e-05
AT1G70200	-1.47289	3.36576e-12
AT2G27060	-1.47181	1.15601e-06
AT5G35790	-1.4717	6.65038e-22
AT5G43830	-1.47139	3.14011e-16
AT5G06970	-1.47084	1.23338e-20
AT2G42840	-1.4706	2.30813e-10
AT1G29170	-1.47029	1.24347e-11
AT5G64380	-1.46997	3.02196e-11
AT1G32500	-1.46963	2.35978e-23
AT1G75040	-1.4678	7.73823e-05
AT4G15233	-1.46771	1.22931e-06
AT3G22968	-1.46493	2.90147e-19
AT1G67660	-1.46476	3.90777e-08
AT3G60440	-1.46435	1.71881e-08
AT5G10900	-1.46372	0.000827842
AT5G48660	-1.46337	3.47712e-05
AT2G31800	-1.46333	1.1258e-17
AT5G64860	-1.46311	6.62101e-12
AT1G01750	-1.46279	7.10709e-05
AT1G67590	-1.46263	1.87687e-11
AT3G05800	-1.46244	6.96483e-05
AT1G14350	-1.46218	0.000115579
AT5G57930	-1.46138	7.80169e-29
AT3G17120	-1.46044	0.000131284
AT5G53490	-1.45953	2.50446e-15
AT1G75710	-1.45945	0.000299987
AT5G43710	-1.4585	6.9757e-12
AT3G13740	-1.4578	7.69503e-27
AT1G01420	-1.4574	0.000758254
AT3G16470	-1.45677	2.94317e-13
AT5G49730	-1.4566	5.81697e-08
AT3G08943	-1.45573	9.6629e-15
AT1G18600	-1.45557	2.22661e-09
AT3G15690	-1.45501	1.11021e-20
AT2G22795	-1.4533	1.63115e-10
AT2G23360	-1.45328	0.000294341
AT3G63200	-1.45277	2.17087e-11
AT5G04885	-1.45261	1.46139e-06
AT5G51840	-1.45138	2.91729e-06
AT1G72250	-1.45107	0.000470978
AT2G30560	-1.45059	1.11168e-21
AT4G14713	-1.4502	0.000136535
AT3G10020	-1.4496	5.88913e-22
AT5G50915	-1.44944	3.14504e-06
AT3G51400	-1.44804	6.97329e-06
AT4G39370	-1.44703	5.98455e-07
AT1G67860	-1.44679	0.000187275
AT3G52155	-1.44652	3.58696e-19
AT1G55130	-1.44537	3.32104e-09
AT3G08030	-1.44508	2.52277e-19
AT5G52220	-1.44455	2.01043e-05
AT1G79700	-1.4443	4.87041e-09
AT4G18480	-1.44342	1.34068e-26
AT5G62680	-1.44341	2.90928e-06
AT1G80190	-1.44336	3.91006e-06
AT2G29730	-1.44095	3.21387e-06
ATCG00810	-1.44091	2.06814e-06
AT5G18470	-1.44057	1.73744e-05
AT1G19370	-1.44043	1.47006e-07
AT5G54180	-1.43885	3.26335e-08
AT5G63810	-1.43746	8.07046e-14
AT1G20440	-1.43657	2.95711e-12
AT3G20470	-1.43615	1.25763e-06
AT4G21445	-1.43555	1.49349e-17
AT3G07340	-1.43554	0.000154991
AT4G30340	-1.43531	1.8966e-09
AT2G44640	-1.43469	1.77317e-21
AT1G30825	-1.4342	4.51915e-08
AT1G52280	-1.43336	2.175e-06
AT1G71970	-1.43307	2.04054e-08
AT4G17490	-1.43292	1.03081e-05
AT1G67950	-1.43281	5.29354e-08
AT1G68890	-1.43198	1.39224e-07
AT1G78260	-1.43126	6.92072e-11
AT5G38860	-1.43034	3.48085e-08
AT5G25210	-1.42881	6.03457e-13
AT1G08660	-1.42845	5.38237e-12
AT1G80920	-1.42811	4.99434e-15
AT4G19160	-1.4256	6.81711e-16
AT4G18030	-1.42472	9.45579e-20
AT3G26932	-1.42424	0.000164321
AT4G33680	-1.42403	2.82972e-44
AT3G06140	-1.42402	0.000118846
AT1G32930	-1.42244	1.78415e-05
AT2G32487	-1.42106	2.27155e-05
AT1G02150	-1.42019	1.77678e-17
AT4G00680	-1.41965	1.99505e-07
AT5G07340	-1.41929	3.5247e-07
AT1G49570	-1.41851	0.000724908
AT2G36400	-1.41818	9.0851e-08
AT2G42230	-1.41766	1.88134e-17
AT1G80650	-1.41727	8.13723e-09
AT5G19920	-1.41716	0.000214292
AT2G29260	-1.41716	0.000827266
AT5G66420	-1.41648	2.25226e-06
AT5G28630	-1.41641	1.69778e-06
AT5G50420	-1.41624	7.51114e-05
AT2G41560	-1.41554	4.43609e-16
AT1G52670	-1.41414	3.13789e-21
AT5G28290	-1.41331	1.58693e-07
AT3G06850	-1.41202	2.61294e-13
AT3G54920	-1.41154	5.84467e-17
AT3G16260	-1.4113	1.14796e-12
AT1G16370	-1.41121	6.10621e-05
AT3G12550	-1.4098	4.62731e-05
AT3G26490	-1.40974	0.000161245
AT3G46550	-1.40891	2.33158e-09
AT1G12244	-1.40858	1.61561e-09
AT5G63160	-1.40853	2.13342e-06
AT1G01070	-1.40832	8.09841e-05
AT3G02630	-1.40753	3.5377e-23
AT1G50280	-1.40676	0.000172486
AT1G79110	-1.40663	3.45346e-07
AT5G43750	-1.40663	2.06051e-11
AT5G39830	-1.40628	1.76126e-16
AT4G32570	-1.40588	1.25749e-10
AT1G04040	-1.40567	2.21882e-05
AT5G08270	-1.40536	1.99698e-12
AT4G27700	-1.4052	9.66536e-20
AT5G51970	-1.40509	4.20577e-14
AT4G30320	-1.40438	0.000131535
AT3G16420	-1.40388	4.64261e-09
AT1G50900	-1.4024	1.72241e-31
AT1G72970	-1.40201	0.000161081
AT5G63660	-1.40198	0.00067209
AT4G11650	-1.40153	6.61268e-09
ATCG00480	-1.4006	3.38406e-17
AT2G21530	-1.40042	1.42759e-21
AT1G10690	-1.40039	6.02696e-05
AT1G20340	-1.39857	1.07715e-27
AT3G02110	-1.39787	2.24955e-09
AT2G01870	-1.39755	1.10256e-13
AT3G23690	-1.39722	2.70947e-14
AT5G38060	-1.39712	0.000433385
AT4G37920	-1.39683	2.63619e-10
AT1G08960	-1.39597	5.75977e-05
AT3G46590	-1.39589	1.83494e-10
AT5G59500	-1.39376	1.62567e-11
AT5G22640	-1.39365	3.63444e-20
AT3G45640	-1.39359	4.17631e-21
AT4G37040	-1.3921	2.0482e-30
AT3G19380	-1.39167	4.05167e-06
AT1G18670	-1.39157	1.7126e-05
AT5G16160	-1.39089	4.87849e-05
AT5G63980	-1.39068	1.32357e-12
AT5G57250	-1.38885	1.24251e-06
AT1G04630	-1.38796	3.0392e-22
AT3G17840	-1.38781	1.81208e-06
AT4G34760	-1.38754	1.67437e-10
AT3G62930	-1.38702	5.33853e-05
AT3G15460	-1.38688	5.48069e-13
AT3G61460	-1.38663	1.61496e-12
AT3G22780	-1.3864	2.48898e-13
AT2G38860	-1.38617	9.85088e-10
AT2G18990	-1.38479	2.27964e-08
AT5G41870	-1.38403	6.37345e-05
AT5G24470	-1.38388	1.30117e-12
AT2G43535	-1.38374	6.21568e-05
AT3G53530	-1.38353	2.21474e-09
AT3G46780	-1.38305	1.74088e-25
AT1G63740	-1.38226	0.000318251
ATCG00170	-1.38179	6.537e-06
AT2G37450	-1.38154	1.73776e-11
AT2G16750	-1.38122	0.000411468
AT5G16660	-1.3809	1.29213e-09
AT4G00880	-1.38049	0.00091787
AT3G61210	-1.38007	5.77769e-06
AT3G05030	-1.37987	2.05479e-06
AT4G33585	-1.37898	2.18418e-05
AT1G26230	-1.37879	1.01676e-12
AT1G14960	-1.37814	7.7158e-05
AT2G44650	-1.37774	1.12006e-32
AT5G55540	-1.37771	3.90657e-09
AT4G13500	-1.37737	4.6733e-11
AT4G24810	-1.37701	1.774e-07
AT5G22880	-1.37689	3.58794e-24
AT3G22760	-1.37673	0.000153455
AT3G56130	-1.37617	6.00101e-07
AT3G45050	-1.3761	3.47914e-13
AT5G15310	-1.37585	5.67554e-05
AT4G39710	-1.3757	3.13539e-12
AT4G34030	-1.37459	3.56433e-12
AT4G12060	-1.37365	2.03321e-15
AT3G62030	-1.37272	8.95993e-19
AT3G48350	-1.37233	0.0004905
AT3G16770	-1.37216	5.09476e-25
AT1G51100	-1.37203	2.431e-13
AT5G66750	-1.37089	2.49131e-05
AT4G27480	-1.37086	0.000583945
AT1G05850	-1.37053	5.06638e-36
AT2G40550	-1.37024	3.07846e-06
AT2G06925	-1.36842	6.03245e-23
AT4G14680	-1.36801	5.3209e-05
AT2G20180	-1.36773	4.30065e-07
AT1G72645	-1.36733	7.20086e-13
AT5G21100	-1.36712	5.66066e-07
AT5G52010	-1.36641	9.331e-06
AT1G70210	-1.36542	4.17628e-05
AT2G42040	-1.36186	3.06605e-11
AT3G28070	-1.36186	2.2504e-05
AT3G22880	-1.36136	2.14922e-06
AT4G15110	-1.3611	3.26387e-10
AT4G24175	-1.36096	6.50136e-07
AT1G12845	-1.3607	8.90378e-11
AT5G63100	-1.36033	0.00036914
AT4G02900	-1.36024	0.000256277
AT2G26110	-1.36016	0.000140524
AT3G23070	-1.36004	2.25158e-14
AT5G66280	-1.35948	1.26963e-05
AT5G46280	-1.3586	3.02913e-05
AT4G25090	-1.35844	6.44228e-06
AT1G21440	-1.35663	2.77089e-12
AT1G49700	-1.35576	1.49028e-08
AT2G36000	-1.35546	9.02971e-25
AT5G08410	-1.35542	1.09332e-09
AT2G28605	-1.35468	5.50659e-14
AT5G51390	-1.35446	0.000362978
AT1G60270	-1.35328	0.000537614
AT5G45680	-1.35252	1.39125e-11
AT5G01600	-1.35188	1.09585e-16
AT1G78630	-1.35074	1.07105e-25
AT1G11380	-1.35037	2.23858e-07
AT1G51060	-1.34982	1.57724e-18
AT2G05810	-1.3498	0.000460945
AT3G11040	-1.34969	0.000416971
AT5G50180	-1.34961	7.57649e-08
AT4G22540	-1.34945	6.54606e-11
AT3G14410	-1.34941	1.38575e-09
AT1G75350	-1.34911	5.17584e-16
AT2G15280	-1.34823	4.03577e-07
AT4G34740	-1.34786	1.35026e-09
AT5G47550	-1.3469	2.98666e-12
AT2G02170	-1.34678	9.25365e-11
AT2G35500	-1.34652	2.52807e-13
AT1G58270	-1.34625	1.27241e-08
AT4G36250	-1.34608	1.02907e-12
AT1G29510	-1.34495	4.10802e-05
AT1G04430	-1.34466	4.66202e-21
AT2G40670	-1.34407	0.00066414
AT3G15480	-1.34318	5.33583e-11
AT2G20260	-1.34098	1.50595e-22
AT3G15710	-1.34085	7.20042e-10
AT4G34730	-1.34072	1.24192e-19
AT1G31580	-1.34002	6.51689e-15
AT5G15280	-1.33998	1.67079e-05
AT1G09580	-1.33997	6.57786e-06
AT2G32880	-1.33932	5.80268e-08
AT3G49220	-1.33923	4.20998e-07
AT1G12860	-1.33894	1.93747e-05
AT4G10910	-1.33892	0.000155747
AT4G30620	-1.33822	1.33854e-12
AT2G20670	-1.33794	6.6597e-13
AT5G40450	-1.3373	6.104e-15
AT4G14870	-1.33692	3.38855e-17
AT5G55510	-1.33669	2.6179e-07
AT5G53550	-1.33617	1.63053e-17
AT1G36390	-1.33436	9.56822e-19
AT2G17972	-1.33425	1.7083e-15
AT1G56423	-1.33415	0.000103872
AT5G64120	-1.33398	2.22106e-05
AT1G66890	-1.3337	2.20525e-09
AT1G68530	-1.33197	2.27595e-17
AT3G45980	-1.33078	1.47001e-10
AT3G25920	-1.33055	2.36216e-19
AT5G18700	-1.33041	3.26624e-06
AT2G36470	-1.33011	9.75338e-06
AT5G14130	-1.32991	2.26571e-12
AT2G06520	-1.32904	7.52465e-61
AT5G42360	-1.32904	0.000147299
AT2G02100	-1.32851	6.32919e-07
AT2G41950	-1.328	2.15767e-06
AT5G04510	-1.32643	5.49286e-06
AT4G35470	-1.32637	1.53014e-13
AT3G49480	-1.32629	0.000307265
AT1G26218	-1.32596	0.00012655
AT2G31730	-1.32535	1.05543e-05
AT2G40020	-1.32526	7.98817e-06
AT5G28500	-1.32496	2.6135e-33
AT1G30845	-1.32476	0.000287082
AT3G22150	-1.32347	2.05268e-10
AT1G20950	-1.32342	2.68952e-07
AT5G65220	-1.32338	3.85081e-48
AT3G07320	-1.32324	3.9919e-06
AT5G44635	-1.32263	1.27861e-05
AT2G33860	-1.32213	1.00482e-07
AT1G69830	-1.32202	1.55302e-31
AT4G09040	-1.32171	2.6305e-16
AT5G06870	-1.32119	5.32542e-13
AT3G18890	-1.32088	2.38838e-15
AT4G37050	-1.32087	2.77149e-05
AT1G21880	-1.32038	2.83847e-05
AT4G33470	-1.32003	1.73944e-10
AT5G47390	-1.3199	4.25909e-13
AT5G35220	-1.31972	5.61628e-16
AT4G24800	-1.31941	4.18895e-16
AT3G60510	-1.31882	1.32191e-06
AT1G12890	-1.31873	5.16035e-14
AT4G26220	-1.31766	9.32893e-05
AT5G43990	-1.31758	0.000895406
AT2G41760	-1.31753	7.49412e-06
AT1G27210	-1.31701	7.06875e-08
AT5G24750	-1.31622	9.73493e-05
AT1G61665	-1.31603	2.02066e-11
AT3G07130	-1.31601	0.000265825
AT1G11180	-1.31582	1.97426e-09
AT1G65845	-1.31529	7.1479e-08
AT3G47540	-1.31513	1.32086e-05
AT5G39320	-1.31512	9.18353e-11
AT4G13280	-1.31493	0.00012054
AT3G53420	-1.31488	1.78873e-46
AT5G30510	-1.31478	2.34572e-17
AT1G07320	-1.31418	8.71676e-18
AT2G40940	-1.31366	2.32603e-10
AT2G37390	-1.31362	0.000495095
AT1G14920	-1.31237	1.41136e-08
AT1G05300	-1.31234	1.91863e-06
AT1G14600	-1.31094	0.000727598
AT1G24159	-1.30953	0.000876789
AT3G26240	-1.30881	2.2591e-06
AT2G43520	-1.30843	7.2504e-05
AT1G76405	-1.30789	4.18673e-10
AT5G40510	-1.3078	6.75583e-06
AT1G66230	-1.30776	0.000179617
AT2G29550	-1.30763	8.71449e-13
AT2G45150	-1.30663	3.40415e-05
AT2G33820	-1.30648	3.49805e-05
AT1G75010	-1.30578	1.87596e-07
AT2G33850	-1.30487	8.38077e-09
AT1G08520	-1.30345	2.79871e-23
AT5G13980	-1.30305	2.68271e-19
AT5G19630	-1.30286	4.26826e-05
AT2G47500	-1.30277	0.000332865
AT1G77590	-1.30228	5.71467e-06
AT1G79870	-1.30202	5.95737e-19
AT2G30200	-1.30193	5.20941e-10
[truncated: 664 more rows]
