# Supplementary material for: Oxicam-type non-steroidal anti-inflammatory drugs inhibit NPR1-mediated salicylic acid pathway
Source: Nat Commun. 2021 Dec 15;12:7303. doi: 10.1038/s41467-021-27489-w (PMC8674334; doi:10.1038/s41467-021-27489-w)
Supplement: Supplementary file 7 — Supplementary Data 4 [file 41467_2021_27489_MOESM7_ESM.xlsx]

## Sheet: Sheet1
Supplementary Data 4. List of 940 genes which were upregulated in Col-0 WT in response to 100 µM SA treatment for 24 hr (FDR = 0.001 and log2FC > 1).
Gene ID	Log2FC	FDR
AT1G14880	11.5249	0
AT3G28510	10.5142	5.30038e-265
AT2G14610	10.2029	1.02174e-238
AT2G26400	9.80408	1.67089e-113
AT1G02450	8.09888	1.38563e-172
AT3G22231	7.97061	9.6274e-114
AT5G22570	7.80362	2.04175e-105
AT3G57240	7.59694	1.02783e-88
AT5G38910	7.43883	1.36155e-44
AT4G10500	7.22563	4.45666e-86
AT3G12230	7.17489	6.89131e-61
AT5G01900	7.12912	7.92885e-126
AT1G50090	7.11894	2.62328e-54
AT5G22555	6.80333	3.10966e-64
AT4G10860	6.78737	1.50768e-52
AT1G52120	6.73772	1.14446e-57
AT2G30660	6.71736	2.70576e-95
AT3G12220	6.70476	3.21044e-82
AT4G19750	6.55867	2.24571e-52
AT5G41280	6.5505	2.48728e-63
AT1G13470	6.52954	3.58889e-43
AT3G22235	6.50683	4.30571e-286
AT3G45860	6.48986	4.70294e-100
AT2G30670	6.41398	2.49862e-91
AT1G52130	6.26879	1.45869e-42
AT2G40750	6.21559	1.10169e-124
AT1G29020	6.12719	2.47626e-55
AT2G14560	6.11003	0
AT1G21240	6.06936	2.24552e-26
AT3G25010	6.0287	1.52974e-46
AT3G27070	5.98694	2.43577e-29
AT4G19760	5.91202	1.04559e-21
AT2G18660	5.8529	2.51214e-42
AT2G21900	5.79146	4.14726e-33
AT1G24147	5.76567	6.01385e-43
AT3G25882	5.67803	2.26809e-108
AT3G46190	5.58495	7.89689e-31
AT4G14400	5.5776	1.85468e-32
AT5G03350	5.5651	1.00727e-38
AT4G35180	5.56294	2.74818e-107
AT5G64810	5.56272	1.13003e-90
AT5G10760	5.51485	5.00768e-80
AT2G14620	5.48127	3.82263e-47
AT2G25510	5.40743	1.02174e-238
AT4G21380	5.38925	8.6484e-53
AT1G02230	5.31522	2.6037e-34
AT1G15630	5.3092	9.71652e-25
AT1G65790	5.26483	1.33345e-51
AT3G28540	5.19577	1.23651e-68
AT2G24720	5.15463	8.408e-34
AT1G74140	5.11953	5.17992e-22
AT2G02580	5.09058	2.72635e-19
AT1G66960	5.04079	2.62109e-19
AT1G28480	5.0339	1.77665e-30
AT3G03670	5.03343	2.90882e-47
AT1G31580	5.03111	5.16111e-194
AT3G48080	4.97353	1.39164e-77
AT3G28955	4.91469	4.74392e-18
AT3G15536	4.87466	1.54184e-17
AT3G56400	4.86184	1.53578e-50
AT5G41290	4.82932	5.91176e-45
AT1G60830	4.80924	3.75379e-15
AT5G40010	4.78056	2.87146e-36
AT1G21250	4.77382	1.44426e-72
AT5G52760	4.76375	2.21823e-78
AT5G59670	4.76233	3.80429e-28
AT4G13300	4.72749	4.06804e-20
AT5G45180	4.68401	6.8463e-16
AT5G45070	4.67161	1.4963e-25
AT5G41300	4.64384	3.5502e-28
AT3G48650	4.61902	6.3591e-30
AT4G35170	4.60804	7.95993e-20
AT1G15610	4.58877	5.83932e-15
AT5G24220	4.57427	2.503e-14
AT5G26170	4.54784	1.22256e-30
AT1G58300	4.54227	3.02679e-14
AT5G44568	4.52997	1.05739e-123
AT4G39830	4.52617	1.45939e-31
AT1G19960	4.49532	3.45318e-182
AT4G14390	4.49249	8.32294e-34
AT4G13310	4.48188	6.71485e-39
AT4G23140	4.4706	6.46642e-41
AT5G38250	4.46927	4.58783e-14
AT1G10340	4.43766	8.26077e-77
AT1G35710	4.41041	1.4789e-25
AT4G11655	4.40869	1.75017e-11
AT3G61280	4.39574	2.28048e-57
AT3G11010	4.37035	1.95343e-43
AT5G62330	4.35379	2.92706e-08
AT4G04710	4.34988	4.11231e-32
AT2G34940	4.345	4.09012e-26
AT1G56120	4.32165	4.50347e-51
AT3G20590	4.29397	1.21625e-17
AT5G24530	4.27392	3.00399e-156
AT3G23120	4.24302	4.8617e-27
AT2G32680	4.22671	2.53372e-25
AT3G47480	4.20344	1.80384e-45
AT4G11890	4.19585	1.72225e-60
AT5G11920	4.19223	1.24058e-54
AT2G45760	4.16476	3.74474e-09
AT5G60900	4.16281	2.07996e-28
AT1G15620	4.15616	4.49587e-11
AT5G26690	4.14279	1.12382e-39
AT3G56710	4.11179	9.39563e-48
AT3G28890	4.10866	6.47132e-20
AT3G62780	4.09735	1.24821e-17
AT5G52710	4.07198	2.86253e-17
AT2G41090	4.04827	2.98594e-50
AT2G34315	3.98181	3.76905e-09
AT4G09780	3.96774	9.42637e-17
AT3G57260	3.95009	5.0733e-32
AT4G14403	3.94844	3.61162e-12
AT3G25020	3.94774	1.15243e-22
AT5G54700	3.94578	7.16746e-09
AT5G52750	3.92471	1.83925e-66
AT2G45550	3.918	3.11984e-09
AT1G33840	3.90477	3.06004e-30
AT4G13900	3.89358	8.5182e-32
AT1G73805	3.86963	5.40938e-62
AT5G42530	3.86169	4.34178e-165
AT4G13890	3.84975	1.12117e-28
AT3G61190	3.84636	6.79573e-53
AT1G29100	3.84281	9.37007e-14
AT5G39130	3.81517	2.81276e-08
AT2G32160	3.77792	4.66752e-116
AT5G41160	3.77541	1.03976e-17
AT5G25250	3.76106	1.76224e-45
AT1G24145	3.7463	2.44138e-23
AT3G13130	3.73088	1.71498e-07
AT1G18970	3.65761	1.61256e-23
AT1G44020	3.65491	2.34607e-06
AT5G39120	3.64782	1.30379e-17
AT5G09720	3.63238	5.22423e-12
AT4G31970	3.62571	5.28939e-09
AT1G01560	3.62395	2.6594e-16
AT3G47090	3.62207	2.82075e-10
AT1G61840	3.62194	4.64599e-14
AT2G46440	3.60267	1.08363e-54
AT1G03850	3.59349	2.30281e-132
AT3G11340	3.58901	1.10007e-62
AT3G47050	3.58071	2.40531e-23
AT5G62770	3.57855	4.98097e-44
AT4G04221	3.57818	5.37238e-11
AT1G69720	3.57614	5.00534e-38
AT1G18835	3.55753	1.75837e-07
AT3G23190	3.54505	1.8576e-24
AT4G23220	3.54457	7.97468e-43
AT2G24160	3.5402	5.35591e-41
AT1G26240	3.53856	1.94463e-23
AT5G22545	3.53775	1.99217e-06
AT3G13950	3.53687	7.75828e-24
AT5G24210	3.50343	4.76248e-131
AT5G55770	3.49984	2.94051e-06
AT4G03450	3.48507	2.16965e-12
AT1G76960	3.48356	2.25741e-51
AT2G27660	3.481	9.78296e-41
AT1G74440	3.45361	4.53e-29
AT2G04170	3.45175	2.60797e-40
AT1G60095	3.44458	1.81915e-15
AT1G30990	3.44453	4.12322e-18
AT5G55450	3.44029	2.80009e-30
AT4G31800	3.43782	5.0387e-66
AT4G14450	3.43563	2.5247e-09
AT5G59490	3.42965	1.44578e-16
AT3G48640	3.42101	7.22799e-10
AT4G22305	3.41834	9.92343e-86
AT2G17040	3.39144	2.3644e-61
AT3G47040	3.38633	1.25255e-24
AT5G09290	3.38026	8.62622e-19
AT1G79400	3.37825	1.06847e-14
AT5G13080	3.35657	2.44965e-18
AT4G15396	3.35339	4.66222e-05
AT3G48630	3.32401	3.27985e-05
AT4G23310	3.30679	6.26693e-05
AT3G11370	3.30666	8.54934e-11
AT2G28850	3.30417	8.41874e-05
AT3G46500	3.29588	4.09149e-15
AT1G24320	3.28175	8.54027e-18
AT5G39670	3.25698	9.50222e-28
AT5G42830	3.24718	6.62042e-37
AT2G46400	3.24152	1.38564e-17
AT3G45130	3.24109	1.2235e-22
AT1G75040	3.23413	1.40176e-13
AT3G24900	3.20901	7.52951e-05
AT2G04450	3.2051	3.21378e-22
AT1G69050	3.19986	1.80382e-05
AT5G67340	3.1957	1.61582e-24
AT2G46430	3.17271	2.19601e-54
AT1G15640	3.16042	1.01386e-10
AT4G23230	3.15981	1.49788e-13
AT2G37830	3.15339	4.04886e-08
AT2G31865	3.14149	1.79055e-41
AT5G57550	3.13287	4.05738e-09
AT3G54270	3.12801	2.15733e-13
AT1G66600	3.1269	1.55507e-05
AT3G60420	3.12574	1.23613e-36
AT1G33720	3.12553	1.04099e-11
AT4G13820	3.12416	1.32955e-05
AT1G30900	3.10733	4.15092e-42
AT4G14365	3.10602	4.12919e-37
AT3G21720	3.09674	3.53871e-06
AT3G18250	3.09304	1.32035e-18
AT1G65480	3.08871	0.000327642
AT3G46480	3.08515	2.34609e-05
AT4G23170	3.08271	2.91687e-34
AT4G15310	3.07025	0.000432915
AT1G01680	3.07017	3.75024e-11
AT4G27850	3.05353	3.34903e-15
AT5G24206	3.02948	1.74035e-24
AT1G65360	3.02393	4.0115e-05
AT2G44290	3.02002	2.87206e-39
AT5G41750	3.00991	2.92666e-22
AT3G46280	3.00958	1.3578e-79
AT4G14630	3.00882	3.75863e-31
AT3G01080	2.99968	1.33465e-09
AT1G23840	2.9972	6.61375e-21
AT5G25440	2.98687	6.10867e-52
AT5G52720	2.96713	1.19728e-17
AT5G46050	2.96571	1.34559e-36
AT3G11080	2.96424	5.66006e-11
AT5G16170	2.95875	6.10909e-14
AT2G33530	2.94813	1.00054e-33
AT1G35230	2.94435	4.62145e-13
AT4G11170	2.92871	1.71338e-05
AT1G15790	2.92587	3.89478e-69
AT2G30550	2.92511	2.87277e-56
AT3G23010	2.9223	1.6944e-09
AT5G19240	2.91271	2.9282e-48
AT2G44175	2.91141	1.41798e-06
AT3G61198	2.90774	4.58403e-25
AT3G50470	2.90718	8.34105e-26
AT3G44710	2.88002	0.000148215
AT5G40230	2.87314	7.12476e-11
AT3G13090	2.87137	6.00846e-20
AT5G55460	2.85093	1.1936e-08
AT2G43920	2.8481	7.71264e-11
AT2G02250	2.84791	5.00118e-09
AT4G25110	2.8433	3.27552e-45
AT1G58225	2.84088	2.25236e-06
AT3G21080	2.83384	6.82135e-12
AT2G33520	2.8299	2.11637e-08
AT5G44460	2.82857	2.43016e-20
AT1G74080	2.82415	0.000335221
AT1G72930	2.81337	1.55858e-43
AT1G67810	2.79734	1.91879e-10
AT1G26410	2.79447	0.000636605
AT4G09770	2.78659	4.05964e-10
AT1G13750	2.78197	4.21689e-20
AT5G67430	2.77673	1.49944e-10
AT3G50200	2.77227	7.42757e-06
AT5G26920	2.76771	1.03582e-28
AT1G79450	2.75088	1.12958e-23
AT4G04220	2.73422	1.45832e-17
AT3G51330	2.73386	3.73548e-53
AT1G51860	2.73	5.44122e-32
AT1G51890	2.71877	6.19802e-12
AT1G13530	2.7123	3.78054e-06
AT5G46060	2.69811	1.31029e-05
AT1G33960	2.69683	8.23884e-20
AT3G53150	2.69448	8.74238e-12
AT1G66880	2.68333	5.26661e-36
AT1G74200	2.67851	1.85463e-05
AT2G43570	2.6772	1.20742e-10
AT5G45110	2.66852	3.89665e-41
AT5G45380	2.65596	1.31673e-27
AT3G57460	2.65546	2.59077e-09
AT3G23175	2.63923	2.07356e-27
AT2G20142	2.63778	1.54488e-17
AT2G31880	2.63135	2.50124e-38
AT5G24205	2.62988	1.43656e-10
AT5G05900	2.61768	6.1475e-07
AT5G07770	2.6111	8.89126e-32
AT3G07600	2.61088	1.57154e-15
AT4G25070	2.60312	9.22141e-18
AT5G52690	2.59326	0.000429484
AT5G48657	2.58194	8.75737e-14
AT1G72910	2.579	1.54068e-20
AT5G22380	2.57676	2.81535e-11
AT1G13340	2.57154	8.29002e-26
AT3G15760	2.5634	9.99171e-30
AT5G49850	2.56089	1.28356e-15
AT1G51850	2.55006	1.83179e-28
AT2G02230	2.54632	8.77823e-25
AT2G39210	2.54358	1.08046e-30
AT1G49750	2.53761	1.62524e-29
AT4G23810	2.53746	4.33887e-17
AT1G11330	2.53547	3.22222e-26
AT2G19190	2.52995	1.5503e-12
AT5G60950	2.52593	6.85395e-33
AT1G65481	2.52072	1.19891e-07
AT2G26440	2.51966	7.97875e-27
AT5G39190	2.51103	3.69399e-05
AT3G16390	2.50365	6.163e-06
AT5G01550	2.49407	6.47072e-06
AT1G51420	2.49292	2.21742e-09
AT5G10380	2.47806	4.7129e-38
AT3G50770	2.47515	2.55088e-12
AT3G46090	2.47079	9.97038e-15
AT1G08050	2.46793	1.96598e-26
AT1G55430	2.4663	7.14328e-06
AT4G17660	2.45491	0.000195617
AT2G13790	2.44825	2.96727e-41
AT4G23700	2.44305	3.65052e-21
AT4G28490	2.44294	2.66211e-17
AT5G13320	2.43772	3.39152e-06
AT1G78410	2.43638	4.15001e-13
AT1G58320	2.43373	2.88051e-05
AT4G30640	2.42901	2.48313e-08
AT5G52810	2.42773	1.09104e-20
AT1G17600	2.42012	1.03132e-10
AT3G51340	2.41994	1.90289e-10
AT4G04695	2.41585	7.48342e-24
AT3G23110	2.37192	1.43064e-11
AT4G27460	2.36379	1.26434e-11
AT5G52540	2.36191	6.91683e-28
AT1G43910	2.35298	9.93074e-25
AT3G60580	2.34407	2.29405e-06
AT1G64160	2.34345	2.38773e-09
AT5G44820	2.33645	5.4353e-10
AT3G17700	2.32562	4.69216e-22
AT4G02520	2.31047	3.97941e-36
AT4G26070	2.31032	1.65304e-29
AT3G50480	2.30645	2.98594e-50
AT5G03360	2.30412	8.42407e-09
AT5G55170	2.30025	8.80731e-15
AT4G36710	2.28538	3.54781e-11
AT3G03855	2.28366	3.77263e-16
AT3G60966	2.2836	1.03711e-06
AT1G06990	2.28277	5.05329e-05
AT5G52670	2.28033	6.84357e-07
AT3G25190	2.27662	3.31767e-05
AT4G39190	2.27393	6.58779e-10
AT4G00955	2.27001	2.51829e-12
AT4G26200	2.25214	1.31375e-12
AT5G63130	2.2495	1.0704e-08
AT4G08470	2.24498	1.99862e-39
AT2G04495	2.24351	0.000193577
AT5G59680	2.24221	1.31716e-08
AT5G17760	2.24002	1.2429e-37
AT2G26820	2.2248	7.75773e-07
AT3G28580	2.21871	6.28396e-07
AT3G25510	2.21008	3.21778e-08
AT3G26210	2.20836	9.27954e-29
AT4G11350	2.20819	0.000961022
AT1G31550	2.20468	8.90532e-24
AT5G18780	2.20313	4.08373e-13
AT3G63380	2.20308	1.1162e-14
AT5G10440	2.1985	1.65387e-05
AT3G29240	2.19429	6.63247e-46
AT4G33050	2.18654	2.91783e-67
AT3G27950	2.18501	2.11892e-07
AT3G26550	2.18376	0.000248936
AT1G60130	2.1821	1.95743e-05
AT2G15042	2.18203	3.01124e-15
AT2G37820	2.181	7.25344e-05
AT4G23610	2.17813	1.61769e-08
AT4G14610	2.1711	1.00352e-10
AT4G19720	2.16794	0.000203689
AT4G37430	2.16648	1.45452e-15
AT5G26340	2.1573	1.04237e-22
AT1G08450	2.15725	1.30159e-25
AT1G51800	2.15447	8.70882e-27
AT1G55120	2.15153	1.13494e-13
AT4G22530	2.14616	1.40771e-15
AT5G39580	2.14218	1.5777e-28
AT2G37710	2.14207	7.51093e-17
AT2G23680	2.14059	7.16723e-28
AT5G22560	2.13931	0.000311376
AT3G03640	2.13355	3.33178e-19
AT3G63030	2.13159	2.245e-18
AT3G04210	2.12782	2.71147e-15
AT3G26420	2.12765	4.03221e-05
AT4G21903	2.12579	2.02116e-08
AT5G60280	2.12224	1.87637e-06
AT1G65690	2.12062	1.01128e-07
AT5G64890	2.11755	0.000164162
AT5G38900	2.11524	4.35647e-12
AT2G26560	2.11414	6.52508e-23
AT5G01850	2.11208	2.64895e-20
AT1G14790	2.11129	8.59782e-12
AT1G02930	2.10988	2.54255e-18
AT4G23130	2.10633	1.91734e-17
AT1G73810	2.09922	0.000144952
AT3G13100	2.09837	5.39962e-09
AT5G08380	2.09386	3.33453e-24
AT3G60140	2.09378	1.46516e-09
AT1G52700	2.09314	4.34667e-05
AT3G01420	2.08865	1.40944e-12
AT3G52430	2.08407	6.73206e-25
AT2G16060	2.08341	2.37973e-20
AT4G37900	2.08167	3.06417e-09
AT4G04700	2.08161	1.06282e-07
AT5G45470	2.07638	4.6545e-37
AT2G16595	2.07548	1.19156e-13
AT5G46260	2.0738	8.80014e-08
AT2G33580	2.06952	1.75689e-10
AT2G23960	2.05693	0.000470319
AT5G18470	2.04998	7.09154e-11
AT4G26270	2.04269	1.14846e-10
AT2G36780	2.04003	9.16619e-07
AT5G10695	2.03934	7.1576e-25
AT2G16870	2.03666	2.59415e-07
AT5G49680	2.03436	4.86471e-14
AT4G36090	2.03288	4.59144e-22
AT1G72950	2.02924	0.000532867
AT1G33030	2.02743	1.45039e-09
AT5G66640	2.01843	1.19543e-08
AT4G26090	2.01211	8.48187e-14
AT1G34750	1.9991	2.64895e-20
AT4G23210	1.99841	3.09154e-05
AT3G22910	1.99687	1.23089e-06
AT1G47603	1.99607	1.93016e-05
AT1G16260	1.99537	1.06847e-14
AT5G23850	1.99258	2.25988e-07
AT1G67800	1.99049	5.61692e-17
AT5G01540	1.98315	8.73525e-07
AT5G44570	1.98115	0.000332863
AT3G51350	1.97943	2.89768e-10
AT1G07640	1.97673	3.91949e-14
AT1G07000	1.97601	8.66492e-23
AT1G26420	1.97296	1.87526e-07
AT1G66970	1.9704	1.15302e-37
AT1G65500	1.96533	6.63383e-11
AT5G54610	1.96435	4.07095e-33
AT2G38390	1.96432	1.62423e-07
AT1G65484	1.95986	1.08647e-05
AT2G40340	1.95854	0.000203151
AT1G21270	1.95778	1.29521e-18
AT1G45145	1.95344	3.06597e-13
AT4G26060	1.95172	1.92942e-19
AT1G79320	1.94779	4.52908e-05
AT1G51790	1.94466	2.81139e-17
AT1G17500	1.94422	4.04135e-40
AT4G04490	1.94261	0.00034438
AT2G43140	1.94029	2.02807e-27
AT5G56050	1.93923	8.2691e-05
AT3G49120	1.92952	8.69354e-21
AT5G64000	1.9288	3.85053e-08
AT2G15390	1.92587	2.69184e-16
AT5G45500	1.92565	2.29353e-39
AT4G11840	1.91769	1.87907e-16
AT1G02920	1.91646	2.09913e-16
AT5G47130	1.90744	2.528e-06
AT4G36150	1.90595	2.19503e-11
AT5G08790	1.89728	9.92441e-14
AT1G02360	1.89403	5.43108e-13
AT5G43910	1.88409	3.87838e-13
AT3G45620	1.88394	1.08117e-25
AT3G08870	1.88229	9.2385e-07
AT2G29990	1.8761	2.63505e-10
AT1G03400	1.87356	6.45879e-17
AT5G67450	1.87103	1.33909e-05
AT1G03660	1.87089	1.57028e-05
AT5G07560	1.87007	4.97416e-05
AT1G33610	1.86738	1.64129e-14
AT2G29350	1.86601	8.64918e-05
AT3G11580	1.86552	1.73261e-08
AT1G23060	1.86217	0.000450612
AT1G76970	1.8616	5.4353e-10
AT2G44370	1.86032	5.51098e-14
AT3G51430	1.85839	2.58283e-20
AT3G60450	1.85651	1.6938e-24
AT4G28790	1.85519	3.7661e-09
AT3G54040	1.85208	2.58731e-12
AT5G45510	1.85098	1.5127e-121
AT3G60540	1.84636	7.84347e-09
AT5G18661	1.84296	3.10538e-05
AT2G39530	1.84248	2.86398e-09
AT4G23280	1.84071	0.000198492
AT5G18270	1.83776	1.20042e-11
AT5G53730	1.83695	2.24017e-08
AT3G25610	1.83553	6.09956e-13
AT2G24600	1.82893	4.60538e-22
AT1G31885	1.82889	0.000701711
AT1G26250	1.82603	1.36691e-26
AT3G50950	1.82535	2.46799e-46
AT1G01670	1.82362	0.000674101
AT5G15870	1.8174	4.56864e-11
AT5G35580	1.8172	1.07048e-06
AT4G19660	1.81269	6.4209e-23
AT5G01490	1.81026	0.000498969
AT2G46940	1.80365	6.58643e-05
AT1G56660	1.80284	1.28951e-26
AT5G49570	1.80094	5.91775e-27
AT5G04930	1.79982	1.61752e-25
AT4G38560	1.79799	0.000323453
AT4G15417	1.79675	0.000630033
AT3G26170	1.79591	3.01528e-12
AT2G23200	1.79426	2.253e-09
AT1G21520	1.79385	8.78067e-13
AT3G02770	1.79214	7.15143e-29
AT1G48605	1.79164	1.73914e-05
AT1G52290	1.78927	7.62843e-11
AT2G16530	1.78844	8.07678e-12
AT1G73270	1.78747	0.000316681
AT5G47120	1.78667	8.56146e-28
AT3G44300	1.78447	1.40157e-07
AT2G03260	1.78153	1.09528e-08
AT4G33290	1.78057	7.38405e-09
AT5G08760	1.77578	8.54681e-34
AT3G26600	1.77513	4.47432e-14
AT1G67148	1.77333	4.08034e-10
AT1G03290	1.77201	3.33832e-30
AT4G13510	1.76784	4.62145e-13
AT5G15860	1.76569	5.79495e-23
AT1G48210	1.7633	3.17216e-43
AT5G66910	1.76204	6.01298e-17
AT5G27420	1.7576	4.37357e-15
AT1G12990	1.75524	4.66131e-12
AT1G80610	1.75245	3.21513e-10
AT5G07790	1.74604	1.16896e-07
AT1G34180	1.74598	5.84572e-08
AT4G11900	1.74409	1.10518e-14
AT1G14170	1.74285	6.1875e-21
AT4G23200	1.74181	4.2312e-06
AT1G69730	1.74064	1.87526e-07
AT5G39450	1.73958	1.01656e-10
AT3G50930	1.73927	2.79858e-07
AT5G07130	1.73385	0.00059965
AT5G06750	1.73374	6.22589e-16
AT1G32960	1.73248	5.3768e-06
AT4G29810	1.7312	5.22832e-24
AT4G02420	1.72872	2.77484e-08
AT1G66090	1.72727	8.99214e-06
AT5G46230	1.72028	2.77819e-13
AT5G44582	1.7187	7.44366e-08
AT2G21850	1.71867	2.41862e-19
AT4G19370	1.71674	7.37314e-05
AT3G16990	1.71174	2.84172e-12
AT2G44380	1.71174	4.83021e-11
AT1G11310	1.70867	2.73071e-88
AT3G47780	1.70514	4.37912e-07
AT3G20600	1.70224	3.34178e-11
AT3G14620	1.69965	5.97875e-15
AT3G04070	1.69863	4.47508e-27
AT3G26230	1.69439	9.00513e-20
AT5G54710	1.68519	2.01052e-13
AT1G71890	1.68396	0.000425
AT4G20110	1.68284	7.24728e-25
AT1G07620	1.68268	1.8232e-05
AT5G40240	1.68094	7.70819e-24
AT1G25580	1.6785	5.93413e-08
AT5G07070	1.67659	0.000836476
AT5G43860	1.67465	2.03526e-05
AT3G09490	1.67373	7.63657e-05
AT4G01910	1.66945	2.30152e-05
AT2G28760	1.6654	8.80938e-10
AT5G44920	1.66337	1.27184e-06
AT1G50740	1.66265	6.6501e-18
AT3G07195	1.65696	5.51609e-08
AT5G44070	1.65486	5.9321e-21
AT3G04060	1.65006	1.0938e-08
AT5G38990	1.64569	1.41791e-15
AT1G52770	1.64507	5.3895e-06
AT3G51440	1.64309	7.02533e-05
AT4G18250	1.641	1.3292e-11
AT4G37520	1.63985	5.14817e-11
AT5G06330	1.63579	0.000222067
AT1G71040	1.63086	2.54369e-11
AT4G19920	1.62896	0.000461475
AT5G45520	1.6269	4.81715e-09
AT1G55910	1.62496	3.1155e-06
AT2G41100	1.62433	2.56871e-24
AT2G18690	1.62243	1.6031e-13
AT4G18210	1.62125	1.69356e-07
AT4G33300	1.62081	4.3592e-34
AT2G27920	1.61796	3.1583e-12
AT5G05460	1.61777	2.15563e-14
AT5G14760	1.61115	2.30122e-09
AT3G57480	1.61103	3.16836e-07
AT1G10330	1.60968	0.000631497
AT2G29120	1.60927	1.48378e-07
AT3G13080	1.60887	4.92034e-05
AT3G24890	1.59689	0.000434138
AT1G80130	1.59474	1.21177e-08
AT3G09020	1.5904	5.69969e-08
AT3G20960	1.59024	2.14131e-07
AT1G14870	1.58673	1.56215e-18
AT3G14680	1.58397	5.01797e-12
AT3G21810	1.58202	1.11144e-06
AT3G04420	1.58132	0.000592845
AT3G04480	1.57787	8.41787e-18
AT4G25800	1.5758	0.000225063
AT1G74300	1.57439	0.000147722
AT5G61010	1.57111	1.72034e-09
AT1G65800	1.57026	1.36028e-16
AT2G40270	1.56209	8.24722e-15
AT3G28480	1.55951	2.66394e-18
AT2G40600	1.55372	1.15243e-22
AT1G77510	1.55241	9.99837e-11
AT1G67520	1.5517	2.11007e-05
AT1G58150	1.54946	3.02009e-06
AT3G05650	1.54605	0.000236617
AT5G45480	1.54391	1.132e-26
AT2G28400	1.54352	4.24335e-14
AT1G70690	1.54327	1.05758e-06
AT3G09830	1.54293	3.10986e-11
AT3G09010	1.54136	9.80468e-06
AT2G15220	1.54124	5.49515e-05
AT3G07520	1.53982	0.000214062
AT5G19930	1.53948	9.39256e-11
AT4G21120	1.53872	2.56804e-06
AT1G17250	1.5387	4.43688e-05
AT3G44400	1.5376	1.23006e-05
AT5G54860	1.53753	3.34292e-16
AT1G03340	1.5353	1.95963e-05
AT1G61170	1.53364	8.05705e-06
AT1G14890	1.53204	5.79239e-16
AT1G21260	1.53162	2.16388e-07
AT1G13830	1.53031	2.84356e-05
AT1G02220	1.52953	3.58538e-11
AT5G09710	1.5236	0.000629044
AT5G39020	1.52345	1.3043e-06
AT4G20000	1.51934	0.000158283
AT2G41380	1.51774	0.000417933
AT2G22500	1.50985	3.53794e-06
AT2G31870	1.50787	6.53252e-06
AT1G72060	1.50521	1.66437e-11
AT5G25260	1.50407	1.58115e-08
AT2G24645	1.50309	0.00037305
AT4G02330	1.50135	6.40004e-09
AT4G15233	1.49633	3.94853e-11
AT5G45000	1.49271	2.58936e-08
AT1G51620	1.49256	2.52092e-05
AT1G09560	1.48595	1.00377e-19
AT1G12290	1.48512	0.000384197
AT5G46520	1.48351	8.29219e-06
AT1G16110	1.48159	4.24796e-08
AT2G25000	1.47667	1.05426e-07
AT1G17430	1.47623	1.33386e-07
AT1G65610	1.47254	2.50359e-07
AT2G38860	1.4722	4.74781e-09
AT2G38790	1.46851	0.000564939
AT1G51660	1.46806	0.000814023
AT5G20230	1.46726	3.44687e-32
AT5G36930	1.46721	6.41063e-09
AT3G51750	1.46505	0.000294172
AT5G05090	1.46203	4.96036e-08
AT1G49050	1.46122	5.8833e-13
AT4G37370	1.45884	0.000312303
AT5G11250	1.45801	6.45778e-07
AT1G01010	1.45456	1.20639e-09
AT5G06320	1.4541	6.03065e-11
AT2G02800	1.45344	3.12012e-12
AT3G57640	1.45042	7.74954e-06
AT4G31875	1.45015	3.31767e-05
AT3G21780	1.44994	3.24738e-05
AT3G50140	1.44971	0.00022145
AT5G48440	1.44812	4.67805e-07
AT2G45500	1.443	2.34127e-08
AT1G17610	1.4401	1.52099e-05
AT4G37530	1.43912	6.31778e-13
AT2G42950	1.43863	4.03506e-05
AT4G23470	1.43812	2.1073e-19
AT2G45010	1.43606	1.28258e-13
AT2G02810	1.42846	5.29874e-09
AT1G72280	1.42813	1.84259e-06
AT4G30140	1.42787	1.43656e-10
AT5G41740	1.42732	4.79635e-06
AT5G15130	1.42367	3.16755e-05
AT1G65845	1.4184	1.24862e-22
AT5G60800	1.41151	2.69966e-05
AT3G01290	1.41093	4.70345e-52
AT1G30420	1.41086	3.07922e-07
AT5G48380	1.40814	3.5941e-09
AT5G07710	1.408	4.91268e-06
AT2G44180	1.40765	4.10944e-13
AT4G23570	1.40576	1.61794e-19
AT2G47130	1.40507	5.36563e-08
AT1G18570	1.40443	2.48283e-08
AT1G05570	1.40256	7.19338e-12
AT1G52780	1.40222	1.04992e-06
AT5G53550	1.39853	3.35693e-23
AT1G17480	1.39808	1.60652e-06
AT3G07570	1.3979	8.45314e-06
AT1G15040	1.3905	8.18409e-10
AT5G63790	1.3876	9.50885e-10
AT4G01700	1.38664	4.93226e-07
AT2G26190	1.38412	2.34795e-17
AT3G59570	1.38236	3.47211e-05
AT3G11820	1.37947	1.33751e-13
AT5G27830	1.37938	7.15356e-15
AT5G24980	1.37556	1.05467e-10
AT4G12490	1.37517	0.000155759
AT2G39270	1.375	1.00596e-13
AT1G76040	1.3744	1.30185e-06
AT5G61060	1.37389	1.55773e-14
AT3G13790	1.37255	1.71588e-13
AT1G67850	1.3722	9.24569e-07
AT5G11242	1.37182	7.04587e-07
AT3G52400	1.37	5.50208e-12
AT4G21720	1.36838	2.98456e-06
AT3G03560	1.36634	6.94607e-16
AT2G16700	1.36361	6.21159e-25
AT3G26440	1.36255	4.28667e-08
AT4G25940	1.36013	1.51202e-15
AT2G01650	1.3593	1.13512e-10
AT4G08480	1.35765	0.000644365
AT3G05830	1.35555	1.17082e-06
AT1G29240	1.35213	1.52099e-05
AT1G44050	1.35154	0.000201049
AT2G30250	1.34802	1.98379e-09
AT4G39890	1.3428	7.08529e-05
AT5G19875	1.3424	0.000108344
AT2G26740	1.33988	1.31448e-24
AT2G24390	1.33498	0.000183134
AT5G61250	1.33477	6.5168e-07
AT3G43800	1.33317	7.17752e-07
AT1G13010	1.33193	9.39168e-05
AT4G11850	1.33138	4.98981e-09
AT3G13910	1.33022	2.50658e-07
AT3G50650	1.32882	2.11165e-06
AT5G44572	1.32643	3.1445e-15
AT5G53370	1.3237	9.62426e-17
AT3G15390	1.3226	1.94119e-06
AT3G04640	1.31571	0.000456349
AT1G77920	1.31533	5.85905e-06
AT3G09940	1.31306	1.18782e-05
AT3G20510	1.30678	1.05668e-18
AT5G61190	1.3064	7.6415e-08
AT4G27740	1.3053	6.76403e-14
AT5G25930	1.30502	0.000996236
AT3G51890	1.30467	3.5584e-16
AT5G39950	1.30418	1.02997e-27
AT3G59100	1.30211	9.91581e-08
AT5G23990	1.30211	2.00763e-06
AT4G11300	1.30162	9.84589e-06
AT5G58940	1.30123	8.82137e-05
AT4G31500	1.30007	5.84635e-13
AT1G79380	1.29665	4.08704e-12
AT4G23180	1.2939	6.41063e-09
AT5G62630	1.28765	9.20913e-07
AT5G18360	1.28325	0.000218665
AT3G47540	1.28224	1.68007e-08
AT1G26690	1.27966	1.26098e-11
AT5G45490	1.27897	1.14385e-24
AT5G48540	1.27727	0.000103658
AT3G02550	1.2724	9.94704e-09
AT1G61250	1.26793	1.57154e-15
AT5G59790	1.26747	4.271e-06
AT5G39050	1.26717	1.09313e-06
AT1G48320	1.26616	1.39316e-16
AT2G03510	1.26607	2.97668e-14
AT2G02930	1.2659	1.32987e-07
AT2G32530	1.26587	1.73157e-11
AT4G19185	1.26448	6.58679e-08
AT1G22280	1.26154	2.69703e-11
AT1G80840	1.26043	4.00127e-07
AT4G34480	1.25409	1.63161e-09
AT5G07460	1.25371	3.82704e-14
AT1G17020	1.25064	0.00060791
AT4G01430	1.25025	2.10909e-09
AT1G03370	1.24897	2.0396e-15
AT5G49700	1.24636	0.000174446
AT1G70810	1.24478	3.90805e-08
AT5G47140	1.24467	4.66926e-07
AT4G24970	1.24323	0.0007078
AT3G13235	1.23824	5.24366e-20
AT3G16565	1.23814	3.49016e-10
AT5G23660	1.23754	0.000701308
AT1G59710	1.23643	1.95621e-11
AT4G08850	1.23569	4.11042e-11
AT3G13330	1.23259	3.14937e-14
AT5G01770	1.22943	6.81439e-05
AT4G13505	1.22879	6.85622e-06
AT5G61210	1.2287	1.70373e-13
AT5G20950	1.22698	9.38257e-09
AT1G64280	1.22643	1.98063e-11
AT2G43820	1.22539	1.88075e-10
AT5G42050	1.22538	1.09951e-15
AT2G38470	1.22499	5.88399e-05
AT3G23880	1.22071	0.000161319
AT2G26170	1.21848	1.05205e-06
AT1G74210	1.21711	3.59027e-12
AT1G18910	1.21597	2.96006e-07
AT1G03210	1.21583	1.31846e-12
AT5G19980	1.21478	1.99963e-05
AT1G69490	1.2132	3.97896e-08
AT2G02360	1.21043	1.61545e-07
AT5G39785	1.20977	5.53152e-06
AT4G16146	1.20912	1.18841e-07
AT2G37195	1.20826	0.000930144
AT1G04980	1.20355	2.69745e-07
AT1G16670	1.20204	4.14279e-10
AT4G23540	1.19992	1.90093e-05
AT1G20510	1.19959	2.85344e-08
AT4G01010	1.19843	1.14059e-05
AT1G27730	1.19766	4.39399e-06
AT1G01340	1.1967	0.000119703
AT3G54100	1.19601	2.01015e-07
AT5G39040	1.19563	3.34221e-11
AT2G17120	1.19479	1.81256e-05
AT3G28950	1.19357	3.34542e-09
AT5G08335	1.19065	0.000507652
AT1G78290	1.18946	6.9503e-06
AT4G14220	1.18693	8.80014e-08
AT4G39510	1.18454	0.00021758
AT5G39030	1.18417	7.1254e-05
AT5G42860	1.18191	0.000253685
AT5G37070	1.18146	6.74032e-09
AT1G24148	1.17978	3.24788e-07
AT3G49350	1.17956	1.19325e-09
AT1G06180	1.17914	2.12157e-07
AT1G30755	1.17578	1.87938e-07
AT2G41660	1.17466	0.000320479
AT4G00290	1.17272	8.2052e-06
AT4G25900	1.16826	6.14875e-23
AT5G49760	1.16746	3.18807e-10
AT3G26590	1.16586	4.86898e-11
AT1G24150	1.16532	2.76343e-06
AT1G17330	1.16472	7.32139e-07
AT5G02502	1.16323	1.9695e-08
AT1G12220	1.16301	3.2145e-05
AT3G03520	1.16295	6.58535e-09
AT1G26130	1.16152	1.30539e-05
AT2G15320	1.16109	3.03308e-05
AT3G21630	1.16105	1.17046e-11
AT5G14930	1.16047	1.90877e-06
AT1G66920	1.15565	0.000148215
AT1G63530	1.1548	0.000711687
AT2G46600	1.15368	1.18688e-08
AT3G44720	1.15361	4.08064e-09
AT3G16180	1.15306	0.000145046
AT3G26500	1.15251	0.000174321
AT1G13210	1.15091	2.98679e-15
AT4G27652	1.14774	5.75627e-05
AT2G41230	1.14761	7.18131e-06
AT2G46980	1.14742	1.65433e-05
AT3G62600	1.14412	8.83628e-06
AT4G32870	1.14374	0.0002494
AT1G62730	1.14362	0.000663651
AT1G73500	1.13479	0.000429484
AT3G54960	1.13167	1.39965e-06
AT4G18880	1.13066	7.7781e-07
AT4G35310	1.13054	7.11085e-10
AT2G17790	1.12981	5.51108e-08
AT5G20400	1.12906	5.78231e-06
AT1G02470	1.12903	3.14734e-09
AT5G11970	1.12754	1.21212e-06
AT1G69520	1.12686	0.000113695
AT3G19010	1.12661	6.37992e-11
AT5G08780	1.12537	4.11085e-07
AT2G30140	1.12499	7.81918e-05
AT5G14940	1.12412	0.000957993
AT4G23260	1.12397	1.7511e-12
AT1G75510	1.12247	4.2667e-08
AT3G48090	1.12169	3.85595e-06
AT1G19270	1.12081	5.33311e-08
AT1G07220	1.12069	0.000629044
AT2G48030	1.12053	3.62495e-06
AT5G38210	1.12039	4.63506e-05
AT3G07610	1.12015	0.000148707
AT4G12120	1.11991	0.000456171
AT5G37480	1.11637	3.8442e-05
AT2G31200	1.11528	1.4686e-11
AT3G44100	1.11479	5.70541e-10
AT4G26550	1.11426	0.00016347
AT1G72680	1.11425	3.98611e-05
AT5G04720	1.11313	1.32057e-05
AT4G34560	1.11289	0.000296013
AT5G66320	1.11284	0.000109128
AT4G38550	1.11268	1.76647e-09
AT3G25600	1.11005	7.90062e-06
AT1G14360	1.10661	1.52895e-06
AT2G36330	1.10657	5.79437e-06
AT5G57560	1.10589	1.9799e-08
AT2G44980	1.10355	0.000541062
AT5G10810	1.10348	1.59922e-12
AT3G18370	1.10293	4.90431e-08
AT3G53230	1.10206	4.51985e-05
AT3G55850	1.10117	4.7495e-07
AT3G26180	1.10049	3.48285e-09
AT5G19250	1.09803	1.62352e-08
AT2G17220	1.09607	1.07782e-09
AT5G42250	1.09375	5.77679e-07
AT1G31540	1.09341	3.18659e-06
AT2G44500	1.0911	4.65891e-10
AT3G44630	1.08959	2.45454e-06
AT3G10500	1.0873	0.000115078
AT4G01610	1.08171	1.01567e-26
AT5G38980	1.07921	1.10273e-15
AT1G53710	1.07873	0.000160414
AT2G17130	1.07644	5.58985e-11
AT4G28270	1.07354	8.31384e-08
AT5G37600	1.07239	3.31399e-08
AT3G56310	1.07156	7.34084e-12
AT1G11300	1.06759	1.0416e-07
AT3G26220	1.06718	1.67067e-09
AT3G62370	1.0634	1.94183e-07
AT3G09810	1.06334	1.98099e-05
AT3G45260	1.06096	2.09172e-08
AT3G23560	1.06037	4.44987e-05
AT4G19990	1.05977	8.10957e-06
AT4G22670	1.05958	2.43688e-19
AT1G22070	1.05762	4.27636e-06
AT4G36210	1.0531	1.67616e-12
AT2G01670	1.05285	6.39663e-17
AT5G46490	1.05236	8.75183e-06
AT4G04620	1.0476	1.0141e-06
AT1G42990	1.04756	3.9326e-06
AT3G45730	1.04597	8.43131e-10
AT1G30640	1.04548	0.000654455
AT2G39740	1.04219	2.17805e-05
AT4G02220	1.04103	5.66313e-06
AT5G52870	1.04098	6.93969e-05
AT1G18390	1.03755	0.00022438
AT1G76930	1.03672	0.000148707
AT3G22160	1.03635	1.21248e-05
AT2G41410	1.03574	1.51593e-14
AT3G47010	1.03344	0.000527851
AT4G17250	1.03331	4.20609e-06
AT2G17760	1.03315	2.73929e-06
AT2G28940	1.02929	1.32277e-06
AT3G14280	1.02873	0.00020164
AT1G80510	1.02842	0.000617305
AT1G03430	1.02701	2.49891e-06
AT2G47470	1.02699	6.00692e-08
AT1G72900	1.02512	0.000366447
AT3G22800	1.02508	0.000345719
AT1G60730	1.02423	4.87773e-06
AT5G37740	1.01927	7.63375e-07
AT2G31020	1.01893	1.36568e-05
AT2G45510	1.01873	7.3566e-06
AT5G58220	1.01674	1.6852e-11
AT2G29720	1.01654	1.62111e-05
AT2G22880	1.01505	0.000706028
AT3G13610	1.01414	0.00059965
AT1G78860	1.01125	4.00851e-05
AT1G55730	1.01018	2.65874e-06
AT5G42020	1.00961	9.16272e-06
AT1G09520	1.00797	0.000718869
AT1G03230	1.00744	1.9393e-07
AT2G28890	1.00738	6.83271e-08
AT5G02290	1.0055	1.70039e-11
AT4G27470	1.00517	3.2597e-05
AT1G56423	1.00355	0.000240062
AT3G56320	1.00347	3.62617e-05
AT1G54820	1.00183	2.7187e-08
AT1G21750	1.00122	1.77924e-07
AT4G23010	1.00022	9.50413e-08
