# Supplementary material for: Oxicam-type non-steroidal anti-inflammatory drugs inhibit NPR1-mediated salicylic acid pathway
Source: Nat Commun. 2021 Dec 15;12:7303. doi: 10.1038/s41467-021-27489-w (PMC8674334; doi:10.1038/s41467-021-27489-w)
Supplement: Supplementary file 8 — Supplementary Data 5 [file 41467_2021_27489_MOESM8_ESM.xlsx]

## Sheet: Sheet1
Supplementary Data 5. List of 631 genes which were repressed in npr1-1 compared with Col-0 WT in response to 100 µM SA treatment for 24 hr (log2FC (SA/mock in WT) – log2FC (SA/mock in npr1) >1).
	Log2FC			FDR
Gene ID	WT treated with SA vs mock	npr1 treated with SA vs mock		WT treated with SA vs mock	npr1 treated with SA vs mock
AT1G14880	11.5249	1.86235		0	0.0559423
AT2G26400	9.80408	1.80772		1.67089e-113	0.039943
AT2G30670	6.41398	-0.772141		2.49862e-91	0.818659
AT2G30660	6.71736	-0.424222		2.70576e-95	1
AT3G28510	10.5142	3.43563		5.30038e-265	3.27325e-11
AT3G57240	7.59694	0.582559		1.02783e-88	0.587397
AT4G19750	6.55867	0		2.24571e-52	1
AT1G29020	6.12719	-0.285822		2.47626e-55	1
AT5G41280	6.5505	0.227963		2.48728e-63	1
AT3G12230	7.17489	0.934619		6.89131e-61	0.94882
AT2G14610	10.2029	3.98108		1.02174e-238	3.60352e-05
AT4G10860	6.78737	0.683583		1.50768e-52	1
AT3G27070	5.98694	-0.0830101		2.43577e-29	1
AT1G15630	5.3092	-0.658544		9.71652e-25	0.903004
AT4G19760	5.91202	0		1.04559e-21	1
AT5G22570	7.80362	1.92671		2.04175e-105	0.0116497
AT1G33840	3.90477	-1.76613		3.06004e-30	0.1009
AT1G21240	6.06936	0.419776		2.24552e-26	0.94882
AT4G10500	7.22563	1.59414		4.45666e-86	0.0751759
AT3G46190	5.58495	0		7.89689e-31	1
AT1G02450	8.09888	2.5959		1.38563e-172	0.0374964
AT1G50090	7.11894	1.66802		2.62328e-54	0.0705981
AT1G13470	6.52954	1.20317		3.58889e-43	0.449391
AT5G39130	3.81517	-1.45444		2.81276e-08	0.638235
AT5G01900	7.12912	1.93571		7.92885e-126	0.0917401
AT5G38250	4.46927	-0.689072		4.58783e-14	0.944377
AT2G24720	5.15463	0.0183871		8.408e-34	1
AT2G14620	5.48127	0.401402		3.82263e-47	0.944709
AT3G03670	5.03343	0.0086414		2.90882e-47	1
AT1G60830	4.80924	0		3.75379e-15	1
AT5G41290	4.82932	0.0324177		5.91176e-45	1
AT3G12220	6.70476	1.92009		3.21044e-82	0.00178148
AT5G41300	4.64384	-0.127199		3.5502e-28	1
AT5G22555	6.80333	2.05062		3.10966e-64	0.0110134
AT1G29100	3.84281	-0.902139		9.37007e-14	0.94882
AT1G66960	5.04079	0.302124		2.62109e-19	1
AT5G62330	4.35379	-0.362097		2.92706e-08	1
AT4G13300	4.72749	0.0141895		4.06804e-20	1
AT3G25010	6.0287	1.33909		1.52974e-46	0.0901196
AT4G13890	3.84975	-0.838153		1.12117e-28	0.490804
AT5G45180	4.68401	0		6.8463e-16	1
AT1G15640	3.16042	-1.49129		1.01386e-10	0.30573
AT1G52130	6.26879	1.637		1.45869e-42	0.529003
AT3G20590	4.29397	-0.325012		1.21625e-17	1
AT2G02580	5.09058	0.475596		2.72635e-19	1
AT3G45860	6.48986	1.93812		4.70294e-100	0.0832939
AT1G58300	4.54227	0.00916713		3.02679e-14	1
AT3G28955	4.91469	0.391726		4.74392e-18	1
AT3G22231	7.97061	3.45369		9.6274e-114	2.49905e-27
AT5G10760	5.51485	1.06227		5.00768e-80	0.117645
AT4G13310	4.48188	0.0336122		6.71485e-39	1
AT3G15536	4.87466	0.45808		1.54184e-17	0.943376
AT1G52120	6.73772	2.32223		1.14446e-57	0.0314815
AT4G09780	3.96774	-0.363031		9.42637e-17	1
AT1G15610	4.58877	0.38663		5.83932e-15	1
AT5G39120	3.64782	-0.548921		1.30379e-17	0.950692
AT5G24220	4.57427	0.38663		2.503e-14	1
AT2G18660	5.8529	1.66856		2.51214e-42	0.0176243
AT5G54700	3.94578	-0.234807		7.16746e-09	1
AT5G59670	4.76233	0.583205		3.80429e-28	0.925878
AT2G21900	5.79146	1.62614		4.14726e-33	0.529003
AT4G14390	4.49249	0.338573		8.32294e-34	1
AT3G48080	4.97353	0.823629		1.39164e-77	0.385955
AT1G30990	3.44453	-0.675535		4.12322e-18	0.90199
AT3G54270	3.12801	-0.954735		2.15733e-13	0.256515
AT1G61840	3.62194	-0.456482		4.64599e-14	0.888599
AT4G04710	4.34988	0.27647		4.11231e-32	1
AT4G39830	4.52617	0.461113		1.45939e-31	0.806766
AT1G74140	5.11953	1.1448		5.17992e-22	0.857355
AT3G22235	6.50683	2.54471		4.30571e-286	1.88136e-14
AT1G10340	4.43766	0.514355		8.26077e-77	0.63541
AT4G14403	3.94844	0.0302963		3.61162e-12	1
AT3G25882	5.67803	1.78491		2.26809e-108	0.000109538
AT5G52710	4.07198	0.185025		2.86253e-17	1
AT4G30640	2.42901	-1.45333		2.48313e-08	0.148284
AT5G55770	3.49984	-0.363031		2.94051e-06	1
AT2G34940	4.345	0.488657		4.09012e-26	0.897681
AT1G65480	3.08871	-0.714036		0.000327642	0.826271
AT3G23190	3.54505	-0.250684		1.8576e-24	0.94882
AT3G51350	1.97943	-1.73596		2.89768e-10	0.00334097
AT3G47050	3.58071	-0.112506		2.40531e-23	1
AT4G27850	3.05353	-0.576315		3.34903e-15	0.799115
AT5G45070	4.67161	1.06188		1.4963e-25	0.0558477
AT5G24205	2.62988	-0.97027		1.43656e-10	0.581996
AT5G38910	7.43883	3.86367		1.36155e-44	1.3866e-07
AT5G41160	3.77541	0.202725		1.03976e-17	1
AT3G62780	4.09735	0.55019		1.24821e-17	0.87475
AT3G16390	2.50365	-1.03583		6.163e-06	0.533035
AT1G56120	4.32165	0.789774		4.50347e-51	0.417238
AT2G45550	3.918	0.38663		3.11984e-09	1
AT5G52760	4.76375	1.25637		2.21823e-78	0.102954
AT3G11370	3.30666	-0.195393		8.54934e-11	1
AT5G05900	2.61768	-0.873835		6.1475e-07	0.767994
AT5G26690	4.14279	0.669526		1.12382e-39	0.749502
AT1G15620	4.15616	0.694216		4.49587e-11	0.94882
AT5G52670	2.28033	-1.17554		6.84357e-07	0.773444
AT1G65790	5.26483	1.81355		1.33345e-51	0.0188927
AT1G28480	5.0339	1.60972		1.77665e-30	0.00198061
AT4G23140	4.4706	1.05804		6.46642e-41	0.0428875
AT3G47040	3.38633	-0.0200942		1.25255e-24	1
AT5G52720	2.96713	-0.426499		1.19728e-17	1
AT4G14450	3.43563	0.126272		2.5247e-09	1
AT3G28540	5.19577	1.89112		1.23651e-68	2.87665e-12
AT2G28850	3.30417	0		8.41874e-05	1
AT5G09720	3.63238	0.335407		5.22423e-12	0.985268
AT5G26170	4.54784	1.25588		1.22256e-30	0.040955
AT3G23175	2.63923	-0.620316		2.07356e-27	0.12958
AT3G44710	2.88002	-0.361112		0.000148215	1
AT5G46060	2.69811	-0.534793		1.31029e-05	0.98702
AT2G44175	2.91141	-0.316517		1.41798e-06	1
AT2G34315	3.98181	0.755654		3.76905e-09	0.971412
AT3G46500	3.29588	0.0703048		4.09149e-15	1
AT1G18835	3.55753	0.332554		1.75837e-07	0.94882
AT5G59490	3.42965	0.271797		1.44578e-16	0.898809
AT3G50200	2.77227	-0.383509		7.42757e-06	1
AT5G62770	3.57855	0.43622		4.98097e-44	0.714734
AT1G24320	3.28175	0.147545		8.54027e-18	1
AT3G11080	2.96424	-0.162575		5.66006e-11	1
AT4G04221	3.57818	0.467357		5.37238e-11	0.933847
AT1G58225	2.84088	-0.266522		2.25236e-06	1
AT3G27950	2.18501	-0.906317		2.11892e-07	0.625149
AT3G48650	4.61902	1.52961		6.3591e-30	0.0331765
AT3G46480	3.08515	0		2.34609e-05	1
AT4G15310	3.07025	0		0.000432915	1
AT1G35230	2.94435	-0.124089		4.62145e-13	1
AT2G45760	4.16476	1.10167		3.74474e-09	0.894644
AT5G01550	2.49407	-0.546443		6.47072e-06	0.951045
AT1G65360	3.02393	0		4.0115e-05	1
AT1G30900	3.10733	0.0839651		4.15092e-42	1
AT3G13090	2.87137	-0.138391		6.00846e-20	1
AT1G69050	3.19986	0.197937		1.80382e-05	1
AT4G21380	5.38925	2.40959		8.6484e-53	9.6859e-14
AT4G35170	4.60804	1.63562		7.95993e-20	0.0588096
AT4G35180	5.56294	2.61221		2.74818e-107	9.21519e-09
AT4G11890	4.19585	1.25856		1.72225e-60	0.0151194
AT3G57260	3.95009	1.01462		5.0733e-32	0.426799
AT2G23960	2.05693	-0.877785		0.000470319	0.506434
AT5G11920	4.19223	1.25765		1.24058e-54	0.0226699
AT5G25250	3.76106	0.827976		1.76224e-45	0.0197052
AT5G09290	3.38026	0.458465		8.62622e-19	0.914599
AT4G23310	3.30679	0.38663		6.26693e-05	1
AT3G51330	2.73386	-0.162393		3.73548e-53	0.985268
AT4G03450	3.48507	0.617753		2.16965e-12	0.799345
AT2G04170	3.45175	0.607948		2.60797e-40	0.240779
AT3G53150	2.69448	-0.144843		8.74238e-12	1
AT1G26240	3.53856	0.706044		1.94463e-23	0.732041
AT3G11010	4.37035	1.54043		1.95343e-43	0.000382677
AT4G14630	3.00882	0.188427		3.75863e-31	1
AT4G23610	2.17813	-0.638244		1.61769e-08	0.532297
AT2G24160	3.5402	0.724281		5.35591e-41	0.161535
AT1G52700	2.09314	-0.711496		4.34667e-05	0.501337
AT4G31800	3.43782	0.635681		5.0387e-66	0.00693187
AT1G24147	5.76567	2.97002		6.01385e-43	9.27602e-23
AT1G23840	2.9972	0.208141		6.61375e-21	1
AT3G60580	2.34407	-0.430628		2.29405e-06	0.894644
AT5G39190	2.51103	-0.255233		3.69399e-05	1
AT1G75040	3.23413	0.474467		1.40176e-13	0.658988
AT5G49850	2.56089	-0.191811		1.28356e-15	1
AT4G14400	5.5776	2.83822		1.85468e-32	8.61017e-14
AT1G69720	3.57614	0.839728		5.00534e-38	0.0970077
AT1G79400	3.37825	0.644999		1.06847e-14	0.474447
AT5G03350	5.5651	2.83484		1.00727e-38	9.12316e-40
AT4G25070	2.60312	-0.12107		9.22141e-18	1
AT2G43920	2.8481	0.128292		7.71264e-11	0.965573
AT2G31865	3.14149	0.426265		1.79055e-41	0.398178
AT5G44460	2.82857	0.126824		2.43016e-20	1
AT5G55460	2.85093	0.157327		1.1936e-08	1
AT5G22545	3.53775	0.846171		1.99217e-06	0.770321
AT1G76960	3.48356	0.796155		2.25741e-51	0.233594
AT5G18661	1.84296	-0.837029		3.10538e-05	0.377866
AT1G51860	2.73	0.0545296		5.44122e-32	1
AT4G27460	2.36379	-0.303066		1.26434e-11	1
AT2G27660	3.481	0.817049		9.78296e-41	0.0283911
AT3G47480	4.20344	1.54203		1.80384e-45	0.000150618
AT5G24206	3.02948	0.377813		1.74035e-24	0.944622
AT4G37900	2.08167	-0.56766		3.06417e-09	0.727334
AT1G35710	4.41041	1.7626		1.4789e-25	9.54232e-05
AT1G79320	1.94779	-0.69716		4.52908e-05	0.847869
AT4G09770	2.78659	0.141762		4.05964e-10	1
AT3G48640	3.42101	0.784039		7.22799e-10	0.638235
AT5G67340	3.1957	0.559382		1.61582e-24	0.403452
AT3G61198	2.90774	0.283007		4.58403e-25	0.884658
AT2G32680	4.22671	1.60294		2.53372e-25	0.00130109
AT1G74200	2.67851	0.0710788		1.85463e-05	1
AT5G44568	4.52997	1.92401		1.05739e-123	6.66538e-11
AT2G04450	3.2051	0.603485		3.21378e-22	0.694049
AT5G52690	2.59326	0		0.000429484	1
AT2G40750	6.21559	3.64669		1.10169e-124	9.35809e-17
AT5G55450	3.44029	0.871796		2.80009e-30	6.97907e-05
AT1G01560	3.62395	1.05734		2.6594e-16	0.145997
AT1G60095	3.44458	0.887604		1.81915e-15	0.720914
AT2G46440	3.60267	1.05553		1.08363e-54	0.000211027
AT1G13530	2.7123	0.172407		3.78054e-06	1
AT3G25020	3.94774	1.41642		1.15243e-22	0.00256567
AT1G21250	4.77382	2.24892		1.44426e-72	2.49368e-12
AT5G26920	2.76771	0.262443		1.03582e-28	0.98542
AT3G46280	3.00958	0.521611		1.3578e-79	0.416696
AT4G23220	3.54457	1.08328		7.97468e-43	0.000946014
AT1G03660	1.87089	-0.587295		1.57028e-05	0.724853
AT5G52540	2.36191	-0.0927422		6.91683e-28	1
AT4G23280	1.84071	-0.609884		0.000198492	0.710146
AT5G59680	2.24221	-0.198759		1.31716e-08	1
AT2G44380	1.71174	-0.716456		4.83021e-11	0.0456696
AT4G19920	1.62896	-0.793517		0.000461475	0.771102
AT5G60280	2.12224	-0.299928		1.87637e-06	0.921207
AT5G52750	3.92471	1.50256		1.83925e-66	5.11135e-12
AT1G44050	1.35154	-1.06856		0.000201049	0.179282
AT1G23060	1.86217	-0.557349		0.000450612	0.782657
AT3G61280	4.39574	1.97748		2.28048e-57	2.40343e-08
AT1G26250	1.82603	-0.56959		1.36691e-26	0.529003
AT1G55120	2.15153	-0.234966		1.13494e-13	0.951317
AT4G13820	3.12416	0.744631		1.32955e-05	0.857355
AT3G21080	2.83384	0.457285		6.82135e-12	0.847784
AT5G55170	2.30025	-0.0676539		8.80731e-15	1
AT1G65484	1.95986	-0.397358		1.08647e-05	0.889369
AT1G65481	2.52072	0.168773		1.19891e-07	1
AT3G25510	2.21008	-0.141092		3.21778e-08	1
AT5G07770	2.6111	0.261616		8.89126e-32	0.834937
AT1G26410	2.79447	0.448484		0.000636605	0.974355
AT1G33720	3.12553	0.780792		1.04099e-11	0.800436
AT3G04420	1.58132	-0.761133		0.000592845	0.338634
AT4G23230	3.15981	0.849671		1.49788e-13	0.493901
AT5G67450	1.87103	-0.438779		1.33909e-05	1
AT5G22380	2.57676	0.283081		2.81535e-11	1
AT5G60950	2.52593	0.242478		6.85395e-33	0.849129
AT5G01490	1.81026	-0.471399		0.000498969	0.941514
AT5G53730	1.83695	-0.441472		2.24017e-08	0.81444
AT5G64810	5.56272	3.28508		1.13003e-90	1.34438e-09
AT1G14170	1.74285	-0.534628		6.1875e-21	0.234975
AT1G31580	5.03111	2.75821		5.16111e-194	7.66109e-240
AT1G73805	3.86963	1.60871		5.40938e-62	0.000131413
AT2G37820	2.181	-0.0775309		7.25344e-05	1
AT4G22305	3.41834	1.16018		9.92343e-86	9.02214e-07
AT2G26820	2.2248	-0.0285272		7.75773e-07	1
AT4G23810	2.53746	0.288824		4.33887e-17	0.931676
AT2G30550	2.92511	0.68009		2.87277e-56	0.0466074
AT5G40230	2.87314	0.634414		7.12476e-11	0.538653
AT1G51850	2.55006	0.314285		1.83179e-28	0.676472
AT3G28890	4.10866	1.87719		6.47132e-20	0.00351486
AT1G14790	2.11129	-0.117391		8.59782e-12	1
AT3G03855	2.28366	0.058653		3.77263e-16	1
AT5G09710	1.5236	-0.697374		0.000629044	0.866441
AT4G36710	2.28538	0.0675815		3.54781e-11	1
AT3G15760	2.5634	0.362504		9.99171e-30	0.718832
AT1G74080	2.82415	0.635067		0.000335221	0.793301
AT3G07600	2.61088	0.431526		1.57154e-15	0.800759
AT5G66640	2.01843	-0.159345		1.19543e-08	1
AT2G04495	2.24351	0.072021		0.000193577	1
AT3G61190	3.84636	1.67696		6.79573e-53	4.32599e-05
AT5G18470	2.04998	-0.117921		7.09154e-11	1
AT4G14365	3.10602	0.939343		4.12919e-37	0.0765882
AT5G16170	2.95875	0.815264		6.10909e-14	0.332423
AT2G46430	3.17271	1.03611		2.19601e-54	2.47496e-05
AT3G24900	3.20901	1.07694		7.52951e-05	0.680382
AT2G44370	1.86032	-0.264666		5.51098e-14	0.857355
AT3G48630	3.32401	1.21105		3.27985e-05	0.638203
AT3G23120	4.24302	2.13301		4.8617e-27	0.00100268
AT1G18970	3.65761	1.55103		1.61256e-23	0.000159149
AT3G26420	2.12765	0.0214315		4.03221e-05	1
AT1G06990	2.28277	0.176814		5.05329e-05	1
AT5G39670	3.25698	1.15184		9.50222e-28	0.0955882
AT3G13130	3.73088	1.62614		1.71498e-07	0.529003
AT4G15417	1.79675	-0.293035		0.000630033	1
AT1G74440	3.45361	1.37089		4.53e-29	7.57945e-09
AT2G02250	2.84791	0.765528		5.00118e-09	0.971412
AT2G33530	2.94813	0.872473		1.00054e-33	0.0612193
AT2G02230	2.54632	0.47767		8.77823e-25	0.631868
AT5G64890	2.11755	0.0607846		0.000164162	1
AT2G15042	2.18203	0.137852		3.01124e-15	0.982292
AT5G42830	3.24718	1.20416		6.62042e-37	0.062194
AT2G43140	1.94029	-0.10215		2.02807e-27	1
AT4G39190	2.27393	0.234606		6.58779e-10	0.94882
AT1G73270	1.78747	-0.249967		0.000316681	0.967107
AT3G50470	2.90718	0.874375		8.34105e-26	0.347124
AT3G47090	3.62207	1.59475		2.82075e-10	0.0183517
AT2G17040	3.39144	1.36897		2.3644e-61	6.36204e-05
AT1G55430	2.4663	0.453397		7.14328e-06	0.982955
AT4G13900	3.89358	1.88199		8.5182e-32	8.55649e-12
AT4G11350	2.20819	0.200383		0.000961022	0.955337
AT5G19240	2.91271	0.910214		2.9282e-48	0.0032783
AT1G24145	3.7463	1.7452		2.44138e-23	2.53791e-05
AT2G21850	1.71867	-0.27814		2.41862e-19	0.88327
AT1G64160	2.34345	0.367455		2.38773e-09	0.857355
AT5G45470	2.07638	0.119492		4.6545e-37	0.94882
AT3G29240	2.19429	0.238316		6.63247e-46	0.301949
AT1G15790	2.92587	0.9807		3.89478e-69	0.00729819
AT4G04700	2.08161	0.144727		1.06282e-07	0.983143
AT5G25440	2.98687	1.05387		6.10867e-52	0.000610101
AT1G01670	1.82362	-0.101229		0.000674101	1
AT1G02360	1.89403	-0.0288246		5.43108e-13	1
AT5G46050	2.96571	1.04838		1.34559e-36	0.00668579
AT3G13950	3.53687	1.62672		7.75828e-24	0.0365424
AT1G03850	3.59349	1.69682		2.30281e-132	1.79658e-07
AT2G39210	2.54358	0.647664		1.08046e-30	0.0240444
AT5G13080	3.35657	1.46113		2.44965e-18	0.002157
AT3G57460	2.65546	0.763307		2.59077e-09	0.47328
AT3G17700	2.32562	0.435313		4.69216e-22	0.397303
AT4G25110	2.8433	0.953697		3.27552e-45	8.97185e-05
AT1G44020	3.65491	1.76553		2.34607e-06	0.425435
AT4G26200	2.25214	0.367973		1.31375e-12	0.805114
AT5G24210	3.50343	1.62038		4.76248e-131	1.60404e-05
AT5G07790	1.74604	-0.129923		1.16896e-07	1
AT2G16870	2.03666	0.169815		2.59415e-07	1
AT1G60130	2.1821	0.315792		1.95743e-05	0.94882
AT1G01680	3.07017	1.2039		3.75024e-11	0.302086
AT3G23010	2.9223	1.05914		1.6944e-09	0.658988
AT5G41750	3.00991	1.15011		2.92666e-22	0.00116544
AT1G66880	2.68333	0.835209		5.26661e-36	0.04835
AT2G31880	2.63135	0.795571		2.50124e-38	0.026278
AT4G04695	2.41585	0.585047		7.48342e-24	0.305499
AT5G46260	2.0738	0.245995		8.80014e-08	1
AT1G45145	1.95344	0.126956		3.06597e-13	1
AT1G13750	2.78197	0.957635		4.21689e-20	1.77511e-05
AT2G37710	2.14207	0.321845		7.51093e-17	0.515869
AT3G11340	3.58901	1.76885		1.10007e-62	8.52889e-27
AT4G28490	2.44294	0.624165		2.66211e-17	0.39132
AT4G02520	2.31047	0.494405		3.97941e-36	0.357137
AT1G17480	1.39808	-0.415878		1.60652e-06	0.697279
AT3G09490	1.67373	-0.13868		7.63657e-05	1
AT1G07000	1.97601	0.165323		8.66492e-23	0.94882
AT3G63030	2.13159	0.329293		2.245e-18	0.574463
AT4G21903	2.12579	0.328702		2.02116e-08	0.883371
AT3G18250	3.09304	1.29969		1.32035e-18	0.00704809
AT1G31550	2.20468	0.411441		8.90532e-24	0.290437
AT5G57550	3.13287	1.34324		4.05738e-09	0.0370704
AT1G10330	1.60968	-0.174891		0.000631497	1
AT3G24890	1.59689	-0.183025		0.000434138	1
AT2G28760	1.6654	-0.110996		8.80938e-10	1
AT1G17600	2.42012	0.649267		1.03132e-10	0.545021
AT5G01850	2.11208	0.343824		2.64895e-20	0.638962
AT2G26440	2.51966	0.761223		7.97875e-27	0.000188859
AT4G34560	1.11289	-0.642596		0.000296013	0.26396
AT2G46940	1.80365	0.0482787		6.58643e-05	1
AT5G46230	1.72028	-0.0305697		2.77819e-13	1
AT4G37430	2.16648	0.426066		1.45452e-15	0.47444
AT4G11170	2.92871	1.18923		1.71338e-05	0.24887
AT1G51890	2.71877	0.979504		6.19802e-12	0.120355
AT1G14890	1.53204	-0.206856		5.79239e-16	0.76325
AT5G43910	1.88409	0.148157		3.87838e-13	1
AT5G44582	1.7187	-0.0146443		7.44366e-08	1
AT1G07640	1.97673	0.25027		3.91949e-14	0.893161
AT1G67800	1.99049	0.267203		5.61692e-17	0.717211
AT1G80610	1.75245	0.0314882		3.21513e-10	1
AT5G54610	1.96435	0.244418		4.07095e-33	0.610451
AT1G76970	1.8616	0.14339		5.4353e-10	0.989776
AT5G24530	4.27392	2.56693		3.00399e-156	3.5279e-46
AT1G12990	1.75524	0.0491761		4.66131e-12	1
AT5G45520	1.6269	-0.0752151		4.81715e-09	1
AT4G36090	2.03288	0.331917		4.59144e-22	0.427054
AT1G17250	1.5387	-0.151981		4.43688e-05	1
AT5G24980	1.37556	-0.311431		1.05467e-10	0.482612
AT5G48657	2.58194	0.895919		8.75737e-14	0.013406
AT5G49680	2.03436	0.352025		4.86471e-14	0.739362
AT1G08450	2.15725	0.479731		1.30159e-25	0.0725183
AT4G04220	2.73422	1.07334		1.45832e-17	0.00865068
AT3G07570	1.3979	-0.260631		8.45314e-06	0.839481
AT2G25510	5.40743	3.75848		1.02174e-238	8.05191e-34
AT4G21720	1.36838	-0.279406		2.98456e-06	0.857948
AT3G59100	1.30211	-0.337981		9.91581e-08	0.772145
AT1G13340	2.57154	0.939833		8.29002e-26	0.0368066
AT3G45130	3.24109	1.61127		1.2235e-22	0.0131419
AT5G10440	2.1985	0.570677		1.65387e-05	0.818659
AT2G16595	2.07548	0.450861		1.19156e-13	0.551539
AT5G10380	2.47806	0.863349		4.7129e-38	0.000508857
AT4G26070	2.31032	0.69671		1.65304e-29	0.00376737
AT1G15040	1.3905	-0.2202		8.18409e-10	0.831362
AT4G19990	1.05977	-0.54373		8.10957e-06	0.196618
AT5G04930	1.79982	0.201146		1.61752e-25	0.701791
AT1G17500	1.94422	0.356261		4.04135e-40	0.202294
AT5G42860	1.18191	-0.404897		0.000253685	0.665207
AT4G28790	1.85519	0.273493		3.7661e-09	0.961071
AT1G48605	1.79164	0.210976		1.73914e-05	1
AT2G38790	1.46851	-0.105251		0.000564939	1
AT3G02770	1.79214	0.218848		7.15143e-29	0.502947
AT2G41090	4.04827	2.47567		2.98594e-50	6.04647e-46
AT5G45000	1.49271	-0.0724695		2.58936e-08	1
AT1G72950	2.02924	0.471301		0.000532867	1
AT1G51790	1.94466	0.387092		2.81139e-17	0.465464
AT1G56660	1.80284	0.250029		1.28951e-26	0.511992
AT2G22500	1.50985	-0.0418985		3.53794e-06	1
AT5G48440	1.44812	-0.102229		4.67805e-07	1
AT5G19930	1.53948	-0.0102086		9.39256e-11	1
AT2G32160	3.77792	2.23084		4.66752e-116	1.95134e-13
AT4G02420	1.72872	0.186278		2.77484e-08	0.94882
AT1G13830	1.53031	-0.00984039		2.84356e-05	1
AT1G58150	1.54946	0.0111267		3.02009e-06	1
AT3G07520	1.53982	0.00746572		0.000214062	1
AT3G56710	4.11179	2.59487		9.39563e-48	9.8537e-17
AT5G23850	1.99258	0.478355		2.25988e-07	0.454698
AT5G14760	1.61115	0.100249		2.30122e-09	1
AT2G03260	1.78153	0.271234		1.09528e-08	0.972356
AT3G52430	2.08407	0.57396		6.73206e-25	0.278698
AT4G23170	3.08271	1.57267		2.91687e-34	2.37664e-05
AT5G45510	1.85098	0.344888		1.5127e-121	0.0358366
AT5G07070	1.67659	0.172968		0.000836476	1
AT3G05830	1.35555	-0.147865		1.17082e-06	1
AT5G45500	1.92565	0.424725		2.29353e-39	0.0808368
AT3G20960	1.59024	0.0903473		2.14131e-07	1
AT4G11840	1.91769	0.421774		1.87907e-16	0.499231
AT2G14560	6.11003	4.61456		0	1.73228e-17
AT5G44070	1.65486	0.161874		5.9321e-21	0.964191
AT2G23680	2.14059	0.653544		7.16723e-28	0.061526
AT2G43570	2.6772	1.1928		1.20742e-10	0.257281
AT1G34750	1.9991	0.51626		2.64895e-20	0.241492
AT3G56400	4.86184	3.38165		1.53578e-50	9.76116e-40
AT3G25610	1.83553	0.362397		6.09956e-13	0.624314
AT2G41660	1.17466	-0.297892		0.000320479	0.879639
AT3G26210	2.20836	0.737622		9.27954e-29	0.00641913
AT4G29810	1.7312	0.26202		5.22832e-24	0.638203
AT5G15870	1.8174	0.355831		4.56864e-11	0.541378
AT4G26060	1.95172	0.493941		1.92942e-19	0.34569
AT2G16060	2.08341	0.627877		2.37973e-20	0.191077
AT3G57480	1.61103	0.156763		3.16836e-07	1
AT1G33610	1.86738	0.415873		1.64129e-14	0.424873
AT5G22560	2.13931	0.688592		0.000311376	0.735316
AT1G72060	1.50521	0.0587439		1.66437e-11	1
AT3G26550	2.18376	0.742751		0.000248936	0.588668
AT5G39580	2.14218	0.702162		1.5777e-28	0.281608
AT1G67850	1.3722	-0.0664111		9.24569e-07	1
AT1G51800	2.15447	0.71637		8.70882e-27	0.00785709
AT5G03360	2.30412	0.866111		8.42407e-09	0.394554
AT5G27830	1.37938	-0.0572922		7.15356e-15	1
AT4G31970	3.62571	2.18945		5.28939e-09	0.192105
AT1G11330	2.53547	1.10044		3.22222e-26	4.36604e-09
AT1G05570	1.40256	-0.0306795		7.19338e-12	1
AT2G29990	1.8761	0.446044		2.63505e-10	0.733974
AT5G45110	2.66852	1.23898		3.89665e-41	5.07519e-14
AT1G51660	1.46806	0.0421865		0.000814023	1
AT1G33030	2.02743	0.603468		1.45039e-09	0.403334
AT4G39510	1.18454	-0.237839		0.00021758	0.80496
AT1G33960	2.69683	1.275		8.23884e-20	0.00930701
AT2G20142	2.63778	1.21872		1.54488e-17	0.00457239
AT1G52290	1.78927	0.372859		7.62843e-11	0.629269
AT5G13320	2.43772	1.02388		3.39152e-06	0.533784
AT3G21780	1.44994	0.0362505		3.24738e-05	1
AT2G19190	2.52995	1.11674		1.5503e-12	0.00328349
AT4G15396	3.35339	1.94117		4.66222e-05	0.0076924
AT3G16180	1.15306	-0.257337		0.000145046	0.70361
AT4G33050	2.18654	0.777957		2.91783e-67	0.0189422
AT3G09020	1.5904	0.190042		5.69969e-08	0.966103
AT3G50480	2.30645	0.907863		2.98594e-50	0.0548307
AT5G45480	1.54391	0.146535		1.132e-26	0.857355
AT3G23880	1.22071	-0.176215		0.000161319	1
AT2G27920	1.61796	0.222839		3.1583e-12	0.834937
AT5G61060	1.37389	-0.0201233		1.55773e-14	1
AT5G40010	4.78056	3.38666		2.87146e-36	2.01977e-19
AT5G25260	1.50407	0.112103		1.58115e-08	1
AT1G08050	2.46793	1.07734		1.96598e-26	0.0144771
AT2G31870	1.50787	0.117795		6.53252e-06	1
AT5G61190	1.3064	-0.0783269		7.6415e-08	1
AT1G29240	1.35213	-0.0322451		1.52099e-05	1
AT4G08480	1.35765	-0.0222483		0.000644365	1
AT1G31885	1.82889	0.449266		0.000701711	0.97501
AT5G42530	3.86169	2.48328		4.34178e-165	1.01528e-23
AT3G09940	1.31306	-0.0592208		1.18782e-05	1
AT3G01080	2.99968	1.62794		1.33465e-09	0.40894
AT1G19960	4.49532	3.12383		3.45318e-182	8.61711e-33
AT5G40240	1.68094	0.310419		7.70819e-24	0.566194
AT3G44400	1.5376	0.16713		1.23006e-05	0.993593
AT3G50140	1.44971	0.0821992		0.00022145	1
AT4G26550	1.11426	-0.251835		0.00016347	0.759609
AT1G80130	1.59474	0.229332		1.21177e-08	0.935045
AT4G23130	2.10633	0.742532		1.91734e-17	0.0245201
AT3G45620	1.88394	0.526955		1.08117e-25	0.258943
AT5G60900	4.16281	2.80659		2.07996e-28	2.57771e-07
AT2G24645	1.50309	0.152505		0.00037305	1
AT5G18780	2.20313	0.853197		4.08373e-13	0.0444726
AT2G42950	1.43863	0.0887222		4.03506e-05	1
AT2G15390	1.92587	0.578532		2.69184e-16	0.257553
AT1G03290	1.77201	0.42754		3.33832e-30	0.081722
AT3G63380	2.20308	0.859807		1.1162e-14	0.258591
AT1G25580	1.6785	0.338864		5.93413e-08	0.749502
AT4G17660	2.45491	1.11902		0.000195617	0.435848
AT3G54100	1.19601	-0.136712		2.01015e-07	0.989484
AT5G49570	1.80094	0.472912		5.91775e-27	0.149486
AT3G54960	1.13167	-0.187326		1.39965e-06	0.848456
AT1G58320	2.43373	1.11811		2.88051e-05	0.285352
AT4G18250	1.641	0.325693		1.3292e-11	0.687557
AT2G38390	1.96432	0.649938		1.62423e-07	0.00230313
AT4G08470	2.24498	0.931014		1.99862e-39	9.81603e-06
AT3G26230	1.69439	0.382141		9.00513e-20	0.614954
AT5G44572	1.32643	0.0155721		3.1445e-15	1
AT4G33290	1.78057	0.470798		7.38405e-09	0.857467
AT5G63130	2.2495	0.940711		1.0704e-08	0.200425
AT4G15233	1.49633	0.187664		3.94853e-11	0.857355
AT4G11300	1.30162	-0.006983		9.84589e-06	1
AT1G61250	1.26793	-0.0286556		1.57154e-15	1
AT5G07560	1.87007	0.574976		4.97416e-05	0.94882
AT2G01650	1.3593	0.066689		1.13512e-10	1
AT5G45490	1.27897	-0.0119443		1.14385e-24	1
AT3G11820	1.37947	0.0892983		1.33751e-13	0.975344
AT1G02930	2.10988	0.820061		2.54255e-18	0.116767
AT4G38560	1.79799	0.509089		0.000323453	0.749502
AT5G44920	1.66337	0.374728		1.27184e-06	0.69371
AT1G66970	1.9704	0.683821		1.15302e-37	0.000138006
AT3G60450	1.85651	0.571714		1.6938e-24	0.178024
AT2G44290	3.02002	1.73977		2.87206e-39	5.87083e-08
AT5G60800	1.41151	0.132543		2.69966e-05	0.991947
AT5G44820	2.33645	1.06031		5.4353e-10	1.28827e-05
AT5G47120	1.78667	0.515034		8.56146e-28	7.8859e-05
AT3G04060	1.65006	0.379974		1.0938e-08	0.779853
AT1G79450	2.75088	1.48203		1.12958e-23	1.32622e-06
AT1G50740	1.66265	0.397125		6.6501e-18	0.67503
AT1G30755	1.17578	-0.0862547		1.87938e-07	1
AT2G13790	2.44825	1.18898		2.96727e-41	4.55009e-05
AT4G01910	1.66945	0.41431		2.30152e-05	0.784586
AT4G14610	2.1711	0.916087		1.00352e-10	0.11914
AT5G07460	1.25371	0.000219236		3.82704e-14	1
AT5G56050	1.93923	0.686		8.2691e-05	0.789388
AT5G19875	1.3424	0.0914151		0.000108344	1
AT1G54820	1.00183	-0.24655		2.7187e-08	0.627753
AT1G79380	1.29665	0.0486875		4.08704e-12	1
AT5G52810	2.42773	1.18093		1.09104e-20	5.87565e-06
AT2G26560	2.11414	0.871306		6.52508e-23	0.03958
AT5G08335	1.19065	-0.050862		0.000507652	1
AT5G15860	1.76569	0.526343		5.79495e-23	0.182953
AT4G21120	1.53872	0.301598		2.56804e-06	0.855975
AT1G21270	1.95778	0.724145		1.29521e-18	0.00189103
AT4G23570	1.40576	0.173638		1.61794e-19	0.678183
AT4G19370	1.71674	0.491063		7.37314e-05	0.693746
AT2G45010	1.43606	0.211122		1.28258e-13	0.778044
AT5G07130	1.73385	0.516217		0.00059965	0.68508
AT2G33520	2.8299	1.61455		2.11637e-08	0.37429
AT2G46400	3.24152	2.02884		1.38564e-17	4.95767e-08
AT3G13100	2.09837	0.887759		5.39962e-09	0.0849461
AT5G11250	1.45801	0.253864		6.45778e-07	0.966458
AT5G18270	1.83776	0.6339		1.20042e-11	0.340989
AT4G11900	1.74409	0.542425		1.10518e-14	0.278416
AT5G01540	1.98315	0.783133		8.73525e-07	0.163128
AT4G23540	1.19992	0.00412383		1.90093e-05	1
AT5G66320	1.11284	-0.0800228		0.000109128	1
AT5G38990	1.64569	0.456383		1.41791e-15	0.233264
AT5G45380	2.65596	1.46725		1.31673e-27	9.54232e-05
AT1G13010	1.33193	0.144985		9.39168e-05	1
AT2G02800	1.45344	0.274924		3.12012e-12	0.597278
AT1G70690	1.54327	0.36679		1.05758e-06	0.642372
AT5G08380	2.09386	0.918072		3.33453e-24	0.00203386
AT1G11310	1.70867	0.533326		2.73071e-88	0.00727478
AT3G43800	1.33317	0.163536		7.17752e-07	0.745796
AT1G17610	1.4401	0.270796		1.52099e-05	0.920323
AT1G67520	1.5517	0.382902		2.11007e-05	0.719661
AT5G35580	1.8172	0.648503		1.07048e-06	0.65325
AT1G18910	1.21597	0.0541666		2.96006e-07	1
AT3G13330	1.23259	0.0751888		3.14937e-14	1
AT3G09830	1.54293	0.385563		3.10986e-11	0.461347
AT3G60420	3.12574	1.97046		1.23613e-36	1.47995e-12
AT3G22910	1.99687	0.841653		1.23089e-06	0.446171
AT5G39950	1.30418	0.14944		1.02997e-27	0.774479
AT2G18690	1.62243	0.469242		1.6031e-13	0.649093
AT2G46980	1.14742	-0.00401508		1.65433e-05	1
AT3G49350	1.17956	0.0296482		1.19325e-09	1
AT1G01340	1.1967	0.0500498		0.000119703	1
AT1G56423	1.00355	-0.141437		0.000240062	0.976919
AT2G44180	1.40765	0.263075		4.10944e-13	0.560658
AT2G33580	2.06952	0.924956		1.75689e-10	0.0914244
AT5G59790	1.26747	0.125219		4.271e-06	1
AT5G07710	1.408	0.268153		4.91268e-06	0.789244
AT1G02920	1.91646	0.779301		2.09913e-16	0.248489
AT5G54860	1.53753	0.404143		3.34292e-16	0.366112
AT3G11580	1.86552	0.732159		1.73261e-08	0.271843
AT2G40600	1.55372	0.421087		1.15243e-22	0.0385861
AT3G52400	1.37	0.237938		5.50208e-12	0.755063
AT5G05460	1.61777	0.486377		2.15563e-14	0.247328
AT3G51890	1.30467	0.174027		3.5584e-16	0.95187
AT1G07620	1.68268	0.553857		1.8232e-05	0.603573
AT1G16260	1.99537	0.867474		1.06847e-14	0.00690465
AT1G03370	1.24897	0.122433		2.0396e-15	0.928727
AT4G36150	1.90595	0.779977		2.19503e-11	0.300087
AT3G45730	1.04597	-0.0790079		8.43131e-10	1
AT4G24970	1.24323	0.118457		0.0007078	1
AT5G06750	1.73374	0.611264		6.22589e-16	0.0475018
AT1G43910	2.35298	1.23169		9.93074e-25	0.0220339
AT3G13080	1.60887	0.489782		4.92034e-05	0.568114
AT3G54040	1.85208	0.735104		2.58731e-12	0.0207017
AT2G28940	1.02929	-0.0868319		1.32277e-06	1
AT1G78860	1.01125	-0.104482		4.00851e-05	1
AT2G23200	1.79426	0.681264		2.253e-09	0.144892
AT2G24600	1.82893	0.71797		4.60538e-22	0.0122985
AT1G65845	1.4184	0.309584		1.24862e-22	0.65109
AT4G23200	1.74181	0.633743		4.2312e-06	0.550293
AT4G35310	1.13054	0.0229616		7.11085e-10	1
AT3G18370	1.10293	-0.00282568		4.90431e-08	1
AT3G50930	1.73927	0.636256		2.79858e-07	0.0354063
AT5G61250	1.33477	0.238628		6.5168e-07	0.831292
AT2G41230	1.14761	0.0528953		7.18131e-06	1
AT5G58940	1.30123	0.210853		8.82137e-05	0.857355
AT2G37195	1.20826	0.119853		0.000930144	1
AT1G16670	1.20204	0.121256		4.14279e-10	1
AT3G50770	2.47515	1.3946		2.55088e-12	0.0220673
AT3G60140	2.09378	1.01391		1.46516e-09	0.204719
AT3G26500	1.15251	0.0742629		0.000174321	1
AT1G76040	1.3744	0.298045		1.30185e-06	0.828558
AT4G26270	2.04269	0.967293		1.14846e-10	0.0016058
AT3G51430	1.85839	0.783715		2.58283e-20	0.00130594
AT3G21810	1.58202	0.508148		1.11144e-06	0.146696
AT4G25940	1.36013	0.28863		1.51202e-15	0.556449
AT3G20510	1.30678	0.235632		1.05668e-18	0.496256
AT4G01010	1.19843	0.131836		1.14059e-05	1
AT2G44980	1.10355	0.0370263		0.000541062	1
AT5G49760	1.16746	0.103786		3.18807e-10	0.794543
AT1G17430	1.47623	0.415042		1.33386e-07	0.62862
AT5G39450	1.73958	0.679249		1.01656e-10	0.138132
AT5G53370	1.3237	0.264768		9.62426e-17	0.565118
AT4G20000	1.51934	0.462732		0.000158283	0.825113
AT5G15130	1.42367	0.367342		3.16755e-05	0.887681
AT2G26190	1.38412	0.331347		2.34795e-17	0.587397
AT3G60966	2.2836	1.23252		1.03711e-06	0.430154
AT4G23470	1.43812	0.389152		2.1073e-19	0.00486635
AT3G26600	1.77513	0.728859		4.47432e-14	0.00523705
AT4G26090	2.01211	0.965877		8.48187e-14	0.061526
AT1G21520	1.79385	0.751552		8.78067e-13	0.0105558
AT2G16530	1.78844	0.746676		8.07678e-12	0.300973
AT2G16700	1.36361	0.323317		6.21159e-25	0.503979
AT4G16146	1.20912	0.171139		1.18841e-07	0.821577
AT2G40270	1.56209	0.524899		8.24722e-15	0.047334
AT5G11970	1.12754	0.0918381		1.21212e-06	0.971412
AT3G13235	1.23824	0.208351		5.24366e-20	0.908956
AT3G28480	1.55951	0.533379		2.66394e-18	0.115355
AT1G67148	1.77333	0.747288		4.08034e-10	0.125337
AT1G49050	1.46122	0.437855		5.8833e-13	0.21996
AT4G30140	1.42787	0.406941		1.43656e-10	0.471241
AT1G55910	1.62496	0.605744		3.1155e-06	0.0154204
AT5G67430	2.77673	1.75807		1.49944e-10	0.000752485
AT3G04480	1.57787	0.560605		8.41787e-18	0.0509548
AT1G03230	1.00744	-0.00820852		1.9393e-07	1
AT5G10810	1.10348	0.093181		1.59922e-12	0.971412
AT5G64000	1.9288	0.922918		3.85053e-08	0.299323
AT3G47780	1.70514	0.700149		4.37912e-07	0.407801
AT5G52870	1.04098	0.0385753		6.93969e-05	1
AT4G11655	4.40869	3.40662		1.75017e-11	5.26917e-05
AT4G01700	1.38664	0.386152		4.93226e-07	0.415695
