# Supplementary material for: Oxicam-type non-steroidal anti-inflammatory drugs inhibit NPR1-mediated salicylic acid pathway
Source: Nat Commun. 2021 Dec 15;12:7303. doi: 10.1038/s41467-021-27489-w (PMC8674334; doi:10.1038/s41467-021-27489-w)
Supplement: Supplementary file 9 — Supplementary Data 6 [file 41467_2021_27489_MOESM9_ESM.xlsx]

## Sheet: Sheet1
Supplementary Data 6. List of 383 genes which were repressed in Col-0 WT co-treated with 100 µM SA + 100 µM TNX compared with Col-0 WT treated with 100 µM SA for 24 hr (log2FC (SA/SA+TNX) > 1).
	Log2FC			FDR
Gene ID	WT treated with SA vs mock	WT treated with SA +TNX vs mock		WT treated with SA vs mock	WT treated with SA +TNX vs mock
AT3G57240	7.59694	0.0342323		1.02783e-88	1
AT1G74140	5.11953	0		5.17992e-22	1
AT5G39120	3.64782	-1.43896		1.30379e-17	0.340831
AT1G66960	5.04079	0		2.62109e-19	1
AT5G44572	1.32643	-3.65333		3.1445e-15	1.36994e-24
AT4G02330	1.50135	-3.20082		6.40004e-09	5.87415e-20
AT5G38910	7.43883	3.0744		1.36155e-44	0.000174216
AT4G27460	2.36379	-1.98984		1.26434e-11	0.000104875
AT4G31970	3.62571	-0.69825		5.28939e-09	1
AT3G28955	4.91469	0.596922		4.74392e-18	0.693828
AT5G07560	1.87007	-2.26671		4.97416e-05	0.00625572
AT1G80130	1.59474	-2.52246		1.21177e-08	1.14534e-18
AT1G13470	6.52954	2.45611		3.58889e-43	7.30369e-05
AT4G23140	4.4706	0.421339		6.46642e-41	0.719667
AT1G60830	4.80924	0.777818		3.75379e-15	0.879801
AT1G78860	1.01125	-3.01724		4.00851e-05	1.96073e-16
AT4G23220	3.54457	-0.470221		7.97468e-43	0.39641
AT1G10340	4.43766	0.46767		8.26077e-77	0.367626
AT1G29100	3.84281	-0.121845		9.37007e-14	1
AT2G34315	3.98181	0.0431856		3.76905e-09	1
AT4G10860	6.78737	2.89116		1.50768e-52	0.0020915
AT5G39130	3.81517	0		2.81276e-08	1
AT2G37820	2.181	-1.58398		7.25344e-05	0.142466
AT3G46280	3.00958	-0.739244		1.3578e-79	0.0471434
AT1G58300	4.54227	0.807479		3.02679e-14	0.730789
AT3G13130	3.73088	0		1.71498e-07	1
AT1G76960	3.48356	-0.210505		2.25741e-51	0.73352
AT4G39830	4.52617	0.857749		1.45939e-31	0.342646
AT2G14610	10.2029	6.53469		1.02174e-238	6.8424e-68
AT5G46050	2.96571	-0.682489		1.34559e-36	0.299767
AT5G52690	2.59326	-1.00939		0.000429484	0.693828
AT4G19760	5.91202	2.42291		1.04559e-21	0.00661235
AT4G23200	1.74181	-1.74709		4.2312e-06	0.00180751
AT5G39190	2.51103	-0.961341		3.69399e-05	0.424824
AT3G16180	1.15306	-2.30928		0.000145046	7.22604e-13
AT3G57260	3.95009	0.512846		5.0733e-32	0.503354
AT5G39580	2.14218	-1.2724		1.5777e-28	3.86479e-07
AT5G10760	5.51485	2.11032		5.00768e-80	6.93531e-08
AT1G33840	3.90477	0.591291		3.06004e-30	0.386947
AT5G23990	1.30211	-2.00946		2.00763e-06	1.47503e-06
AT2G28850	3.30417	0.0431856		8.41874e-05	1
AT5G18470	2.04998	-1.20738		7.09154e-11	0.000262224
AT5G01900	7.12912	3.87408		7.92885e-126	2.8904e-10
AT5G10440	2.1985	-1.01935		1.65387e-05	0.290922
AT2G24720	5.15463	1.95855		8.408e-34	0.0128015
AT5G52720	2.96713	-0.220318		1.19728e-17	0.898236
AT1G60130	2.1821	-0.956196		1.95743e-05	0.171965
AT5G62330	4.35379	1.25317		2.92706e-08	0.586504
AT5G66640	2.01843	-1.08022		1.19543e-08	0.0292993
AT1G65360	3.02393	-0.0278167		4.0115e-05	1
AT1G54820	1.00183	-2.03592		2.7187e-08	1.02507e-07
AT5G55450	3.44029	0.405105		2.80009e-30	0.46503
AT1G58320	2.43373	-0.57817		2.88051e-05	0.706884
AT2G34940	4.345	1.33933		4.09012e-26	0.0538183
AT2G02250	2.84791	-0.111306		5.00118e-09	1
AT1G52700	2.09314	-0.862522		4.34667e-05	0.488463
AT1G79320	1.94779	-1.00401		4.52908e-05	0.189227
AT5G56050	1.93923	-0.998031		8.2691e-05	0.342646
AT1G75040	3.23413	0.298428		1.40176e-13	0.502495
AT3G44710	2.88002	-0.0468135		0.000148215	1
AT3G03670	5.03343	2.11342		2.90882e-47	9.08468e-05
AT1G65845	1.4184	-1.4939		1.24862e-22	4.24243e-12
AT1G65790	5.26483	2.3581		1.33345e-51	1.37722e-05
AT4G23810	2.53746	-0.364214		4.33887e-17	0.33951
AT5G52760	4.76375	1.86884		2.21823e-78	1.11377e-07
AT5G44460	2.82857	-0.0654539		2.43016e-20	0.971781
AT5G53730	1.83695	-1.04342		2.24017e-08	0.0439626
AT2G02230	2.54632	-0.325228		8.77823e-25	0.54472
AT1G65480	3.08871	0.221273		0.000327642	0.879801
AT5G24220	4.57427	1.72191		2.503e-14	0.185787
AT1G24147	5.76567	2.93593		6.01385e-43	8.89317e-09
AT2G44370	1.86032	-0.93818		5.51098e-14	0.0126604
AT3G23880	1.22071	-1.55818		0.000161319	0.00022206
AT1G18570	1.40443	-1.32049		2.48283e-08	0.000228322
AT3G46090	2.47079	-0.223207		9.97038e-15	0.8544
AT1G65500	1.96533	-0.726725		6.63383e-11	0.00935907
AT3G12230	7.17489	4.49715		6.89131e-61	1.0188e-08
AT1G76930	1.03672	-1.63237		0.000148707	3.10151e-07
AT2G04450	3.2051	0.53895		3.21378e-22	0.410669
AT2G30660	6.71736	4.05697		2.70576e-95	3.21e-07
AT5G67430	2.77673	0.120355		1.49944e-10	0.988062
AT3G61190	3.84636	1.19801		6.79573e-53	0.00438446
AT2G18660	5.8529	3.20602		2.51214e-42	1.67361e-16
AT1G74080	2.82415	0.21948		0.000335221	0.879801
AT1G69490	1.2132	-1.35886		3.97896e-08	0.00433272
AT3G45130	3.24109	0.681879		1.2235e-22	0.305238
AT3G46500	3.29588	0.741466		4.09149e-15	0.392013
AT3G57460	2.65546	0.108177		2.59077e-09	1
AT1G33610	1.86738	-0.679051		1.64129e-14	0.093435
AT4G14390	4.49249	1.95408		8.32294e-34	0.0209975
AT3G20590	4.29397	1.7766		1.21625e-17	0.0479916
AT1G65484	1.95986	-0.554625		1.08647e-05	0.642921
AT1G16110	1.48159	-1.02288		4.24796e-08	0.0095909
AT4G23210	1.99841	-0.497649		3.09154e-05	0.498727
AT1G65481	2.52072	0.0512663		1.19891e-07	1
AT2G24600	1.82893	-0.63685		4.60538e-22	0.0178776
AT2G45760	4.16476	1.71364		3.74474e-09	0.174195
AT1G58225	2.84088	0.392967		2.25236e-06	0.942727
AT1G02930	2.10988	-0.317761		2.54255e-18	0.140888
AT1G14880	11.5249	9.10554		0	7.50117e-180
AT4G31500	1.30007	-1.11503		5.84635e-13	5.78596e-08
AT1G31885	1.82889	-0.573123		0.000701711	0.640529
AT5G11920	4.19223	1.79189		1.24058e-54	2.62511e-05
AT5G52670	2.28033	-0.0975806		6.84357e-07	1
AT4G09770	2.78659	0.425473		4.05964e-10	0.728076
AT2G41100	1.62433	-0.733125		2.56871e-24	0.01301
AT2G41090	4.04827	1.70902		2.98594e-50	7.12508e-09
AT1G13530	2.7123	0.383773		3.78054e-06	0.937715
AT4G36710	2.28538	-0.033662		3.54781e-11	1
AT3G61198	2.90774	0.593599		4.58403e-25	0.00849019
AT4G39190	2.27393	-0.0195629		6.58779e-10	0.998764
AT1G15620	4.15616	1.86404		4.49587e-11	0.0926279
AT1G15630	5.3092	3.01968		9.71652e-25	0.00497097
AT4G13300	4.72749	2.44657		4.06804e-20	0.0221984
AT5G09710	1.5236	-0.751519		0.000629044	0.21833
AT1G30900	3.10733	0.83407		4.15092e-42	0.00480305
AT1G71890	1.68396	-0.575772		0.000425	0.361477
AT4G16146	1.20912	-1.04222		1.18841e-07	0.000112016
AT3G47050	3.58071	1.32943		2.40531e-23	0.0566763
AT2G04495	2.24351	0.000960097		0.000193577	1
AT1G51860	2.73	0.490607		5.44122e-32	0.193593
AT3G25600	1.11005	-1.12756		7.90062e-06	0.000496086
AT1G15610	4.58877	2.35754		5.83932e-15	0.015064
AT5G47130	1.90744	-0.320261		2.528e-06	0.693828
AT2G43140	1.94029	-0.285019		2.02807e-27	0.454976
AT1G17430	1.47623	-0.748149		1.33386e-07	0.0853594
AT1G14170	1.74285	-0.481406		6.1875e-21	0.0769859
AT5G57560	1.10589	-1.11544		1.9799e-08	4.11575e-05
AT1G44020	3.65491	1.44355		2.34607e-06	0.256241
AT3G62780	4.09735	1.89288		1.24821e-17	0.0127535
AT2G17040	3.39144	1.19023		2.3644e-61	0.000105197
AT5G54700	3.94578	1.74489		7.16746e-09	0.181673
AT5G64890	2.11755	-0.0712187		0.000164162	1
AT5G14940	1.12412	-1.063		0.000957993	0.00309619
AT4G15233	1.49633	-0.68316		3.94853e-11	0.0417893
AT1G26410	2.79447	0.61752		0.000636605	0.586077
AT4G14630	3.00882	0.84227		3.75863e-31	0.0341416
AT3G47040	3.38633	1.23272		1.25255e-24	0.0223391
AT4G18250	1.641	-0.505059		1.3292e-11	0.0185019
AT1G13750	2.78197	0.646059		4.21689e-20	0.0860506
AT4G30640	2.42901	0.302699		2.48313e-08	0.81216
AT5G39670	3.25698	1.13205		9.50222e-28	0.00125269
AT4G01430	1.25025	-0.870644		2.10909e-09	0.00264205
AT1G18835	3.55753	1.4389		1.75837e-07	0.224218
AT1G30990	3.44453	1.32667		4.12322e-18	0.0377818
AT2G30670	6.41398	4.30266		2.49862e-91	1.65909e-10
AT1G17600	2.42012	0.312039		1.03132e-10	0.663714
AT5G45490	1.27897	-0.826887		1.14385e-24	2.07287e-05
AT5G22555	6.80333	4.70254		3.10966e-64	2.43546e-08
AT4G04710	4.34988	2.25939		4.11231e-32	3.32462e-05
AT5G22570	7.80362	5.71851		2.04175e-105	3.62418e-29
AT1G51850	2.55006	0.476295		1.83179e-28	0.128296
AT5G42860	1.18191	-0.885623		0.000253685	0.0480854
AT2G02580	5.09058	3.02841		2.72635e-19	0.00301282
AT5G52710	4.07198	2.0118		2.86253e-17	4.76152e-05
AT4G21903	2.12579	0.0664813		2.02116e-08	1
AT1G78410	2.43638	0.383894		4.15001e-13	0.520566
AT5G22545	3.53775	1.49402		1.99217e-06	0.348306
AT5G22560	2.13931	0.0959695		0.000311376	1
AT4G19750	6.55867	4.51916		2.24571e-52	5.60286e-08
AT1G23060	1.86217	-0.171919		0.000450612	0.959462
AT4G09780	3.96774	1.93637		9.42637e-17	0.0054556
AT4G23310	3.30679	1.27753		6.26693e-05	0.452901
AT1G26240	3.53856	1.51587		1.94463e-23	0.0136556
AT4G20000	1.51934	-0.499932		0.000158283	0.541719
AT3G50140	1.44971	-0.565563		0.00022145	0.317027
AT2G45550	3.918	1.90832		3.11984e-09	0.134626
AT3G50200	2.77227	0.764743		7.42757e-06	0.449428
AT3G28890	4.10866	2.12427		6.47132e-20	0.00175588
AT2G44380	1.71174	-0.271618		4.83021e-11	0.564377
AT4G23230	3.15981	1.18915		1.49788e-13	0.0270601
AT2G16700	1.36361	-0.602289		6.21159e-25	0.00277688
AT1G17250	1.5387	-0.416491		4.43688e-05	0.473704
AT3G60540	1.84636	-0.107557		7.84347e-09	0.983697
AT5G38250	4.46927	2.52464		4.58783e-14	0.00766579
AT5G44568	4.52997	2.59074		1.05739e-123	4.27055e-28
AT3G28950	1.19357	-0.728466		3.34542e-09	0.0265306
AT5G57550	3.13287	1.22119		4.05738e-09	0.249756
AT1G52120	6.73772	4.8401		1.14446e-57	2.3675e-10
AT1G45145	1.95344	0.0699932		3.06597e-13	0.883684
AT3G51340	2.41994	0.541053		1.90289e-10	0.490257
AT4G23130	2.10633	0.239917		1.91734e-17	0.722409
AT1G19960	4.49532	2.63529		3.45318e-182	4.10872e-19
AT3G23175	2.63923	0.779766		2.07356e-27	0.14267
AT4G39510	1.18454	-0.672718		0.00021758	0.146875
AT3G09940	1.31306	-0.543611		1.18782e-05	0.145143
AT1G15640	3.16042	1.30457		1.01386e-10	0.238471
AT1G29020	6.12719	4.28731		2.47626e-55	2.45247e-07
AT5G07460	1.25371	-0.574879		3.82704e-14	0.0939697
AT1G17500	1.94422	0.134286		4.04135e-40	0.664337
AT5G67450	1.87103	0.0703042		1.33909e-05	1
AT4G30140	1.42787	-0.356696		1.43656e-10	0.249655
AT1G13210	1.15091	-0.629808		2.98679e-15	0.00841573
AT2G38860	1.4722	-0.307487		4.74781e-09	0.210757
AT2G22500	1.50985	-0.2598		3.53794e-06	0.459495
AT1G64160	2.34345	0.588649		2.38773e-09	0.684821
AT1G55120	2.15153	0.396969		1.13494e-13	0.483282
AT1G69050	3.19986	1.44756		1.80382e-05	0.294827
AT4G28270	1.07354	-0.673279		8.31384e-08	0.00473364
AT5G53550	1.39853	-0.332402		3.35693e-23	0.106126
AT4G02520	2.31047	0.582791		3.97941e-36	0.00396313
AT5G06330	1.63579	-0.0852538		0.000222067	0.941914
AT4G23610	2.17813	0.461384		1.61769e-08	0.569818
AT5G52540	2.36191	0.646976		6.91683e-28	0.0640442
AT1G52130	6.26879	4.55566		1.45869e-42	9.34118e-12
AT3G16390	2.50365	0.796084		6.163e-06	0.460635
AT3G13090	2.87137	1.16382		6.00846e-20	0.00737211
AT3G04070	1.69863	-0.00221598		4.47508e-27	1
AT3G22800	1.02508	-0.672838		0.000345719	0.133811
AT1G51620	1.49256	-0.203804		2.52092e-05	0.810979
AT5G26920	2.76771	1.08588		1.03582e-28	0.0149099
AT4G04700	2.08161	0.406605		1.06282e-07	0.596124
AT3G26550	2.18376	0.510143		0.000248936	0.694983
AT3G46190	5.58495	3.91671		7.89689e-31	1.54439e-09
AT3G07570	1.3979	-0.269873		8.45314e-06	0.498591
AT1G60095	3.44458	1.77949		1.81915e-15	0.018437
AT3G48080	4.97353	3.3104		1.39164e-77	1.10075e-19
AT1G47603	1.99607	0.342588		1.93016e-05	0.861126
AT3G46480	3.08515	1.44285		2.34609e-05	0.295134
AT2G27920	1.61796	-0.0184016		3.1583e-12	1
AT3G47540	1.28224	-0.353049		1.68007e-08	0.307873
AT3G51330	2.73386	1.09948		3.73548e-53	1.99196e-05
AT5G41300	4.64384	3.00972		3.5502e-28	6.77018e-05
AT4G38550	1.11268	-0.519072		1.76647e-09	0.0241605
AT5G03360	2.30412	0.67551		8.42407e-09	0.069337
AT1G26250	1.82603	0.198106		1.36691e-26	0.518621
AT1G15040	1.3905	-0.208079		8.18409e-10	0.403334
AT5G09720	3.63238	2.03513		5.22423e-12	0.00342143
AT1G31550	2.20468	0.610331		8.90532e-24	0.118666
AT1G79450	2.75088	1.15834		1.12958e-23	0.00303708
AT1G61840	3.62194	2.04013		4.64599e-14	0.000953644
AT5G55770	3.49984	1.91805		2.94051e-06	0.0930767
AT1G72910	2.579	0.999684		1.54068e-20	0.00623474
AT3G27950	2.18501	0.606653		2.11892e-07	0.518904
AT3G27070	5.98694	4.41122		2.43577e-29	2.72236e-07
AT5G49760	1.16746	-0.407981		3.18807e-10	0.0695316
AT3G23190	3.54505	1.97021		1.8576e-24	0.000113995
AT4G19920	1.62896	0.0568197		0.000461475	1
AT2G26440	2.51966	0.948858		7.97875e-27	0.000668685
AT3G50770	2.47515	0.904779		2.55088e-12	0.174666
AT5G26170	4.54784	2.9804		1.22256e-30	1.99412e-12
AT5G44920	1.66337	0.101419		1.27184e-06	0.936083
AT3G18250	3.09304	1.53118		1.32035e-18	0.00088174
AT3G28580	2.21871	0.659944		6.28396e-07	0.227655
AT5G41160	3.77541	2.21785		1.03976e-17	0.000117879
AT4G25070	2.60312	1.05182		9.22141e-18	0.00402255
AT5G45180	4.68401	3.13445		6.8463e-16	8.33635e-05
AT3G49120	1.92952	0.380024		8.69354e-21	0.139728
AT5G42530	3.86169	2.31892		4.34178e-165	1.14216e-30
AT3G12220	6.70476	5.16288		3.21044e-82	5.92165e-28
AT5G06750	1.73374	0.211352		6.22589e-16	0.614713
AT4G13310	4.48188	2.96239		6.71485e-39	0.000338862
AT3G60580	2.34407	0.83158		2.29405e-06	0.292788
AT1G12990	1.75524	0.244401		4.66131e-12	0.542943
AT3G14280	1.02873	-0.459545		0.00020164	0.122173
AT1G74440	3.45361	1.96589		4.53e-29	2.13474e-07
AT1G33960	2.69683	1.21239		8.23884e-20	0.0117974
AT2G15390	1.92587	0.444022		2.69184e-16	0.150881
AT1G21750	1.00122	-0.475721		1.77924e-07	0.0270062
AT4G15396	3.35339	1.87714		4.66222e-05	0.045581
AT2G21850	1.71867	0.253743		2.41862e-19	0.544214
AT5G41290	4.82932	3.36684		5.91176e-45	3.07071e-05
AT5G14930	1.16047	-0.296486		1.90877e-06	0.359086
AT2G03260	1.78153	0.331598		1.09528e-08	0.578616
AT4G14365	3.10602	1.66348		4.12919e-37	5.32828e-12
AT2G43920	2.8481	1.40668		7.71264e-11	8.80806e-05
AT1G17480	1.39808	-0.03942		1.60652e-06	1
AT3G51350	1.97943	0.548424		2.89768e-10	0.273997
AT5G44070	1.65486	0.224398		5.9321e-21	0.484919
AT1G49750	2.53761	1.10728		1.62524e-29	6.49364e-06
AT5G52750	3.92471	2.49921		1.83925e-66	2.2603e-11
AT5G20950	1.22698	-0.194558		9.38257e-09	0.541692
AT4G26200	2.25214	0.833897		1.31375e-12	0.0718491
AT4G13890	3.84975	2.43379		1.12117e-28	1.71773e-05
AT2G28400	1.54352	0.130408		4.24335e-14	0.75841
AT5G06320	1.4541	0.0439037		6.03065e-11	0.95421
AT4G25110	2.8433	1.43773		3.27552e-45	8.49816e-11
AT1G08450	2.15725	0.754737		1.30159e-25	0.000333638
AT3G03640	2.13355	0.731202		3.33178e-19	0.000139862
AT2G04170	3.45175	2.07128		2.60797e-40	8.5073e-05
AT5G62630	1.28765	-0.0781833		9.20913e-07	0.884045
AT3G26230	1.69439	0.3286		9.00513e-20	0.214625
AT3G07520	1.53982	0.175434		0.000214062	0.821068
AT3G54270	3.12801	1.76379		2.15733e-13	0.00823869
AT5G07770	2.6111	1.25036		8.89126e-32	1.1507e-06
AT2G44500	1.0911	-0.265513		4.65891e-10	0.38554
AT3G45860	6.48986	5.13394		4.70294e-100	9.26244e-27
AT3G43800	1.33317	-0.0226378		7.17752e-07	0.986741
AT3G20510	1.30678	-0.0449562		1.05668e-18	0.913005
AT5G24980	1.37556	0.0268485		1.05467e-10	1
AT5G18360	1.28325	-0.0625744		0.000218665	0.982799
AT5G49680	2.03436	0.689754		4.86471e-14	0.0421257
AT5G05090	1.46203	0.12003		4.96036e-08	0.861126
AT4G27850	3.05353	1.71233		3.34903e-15	0.0078372
AT4G37520	1.63985	0.30026		5.14817e-11	0.445374
AT3G54040	1.85208	0.532834		2.58731e-12	0.128478
AT1G72950	2.02924	0.710875		0.000532867	0.416478
AT2G20142	2.63778	1.32301		1.54488e-17	0.0158326
AT5G60950	2.52593	1.21207		6.85395e-33	1.73742e-06
AT3G59100	1.30211	-0.0111407		9.91581e-08	1
AT1G10330	1.60968	0.297081		0.000631497	0.783805
AT5G41280	6.5505	5.24014		2.48728e-63	1.07298e-12
AT5G45470	2.07638	0.773568		4.6545e-37	0.000106893
AT5G09290	3.38026	2.08628		8.62622e-19	2.88136e-07
AT5G45520	1.6269	0.341477		4.81715e-09	0.35156
AT3G24890	1.59689	0.32978		0.000434138	0.624224
AT5G59670	4.76233	3.49584		3.80429e-28	2.29537e-09
AT1G56423	1.00355	-0.261335		0.000240062	0.636364
AT4G14400	5.5776	4.31675		1.85468e-32	1.34092e-17
AT2G25510	5.40743	4.15125		1.02174e-238	6.5379e-73
AT1G61170	1.53364	0.278276		8.05705e-06	0.637299
AT5G13320	2.43772	1.18525		3.39152e-06	0.0830145
AT1G02360	1.89403	0.646869		5.43108e-13	0.0511824
AT5G26690	4.14279	2.90666		1.12382e-39	3.30567e-16
AT2G31870	1.50787	0.272076		6.53252e-06	0.567752
AT1G52290	1.78927	0.557817		7.62843e-11	0.167528
AT3G18370	1.10293	-0.127121		4.90431e-08	0.693828
AT5G03350	5.5651	4.3379		1.00727e-38	1.27106e-23
AT3G25510	2.21008	0.985433		3.21778e-08	0.0217036
AT2G28940	1.02929	-0.193629		1.32277e-06	0.623404
AT2G39210	2.54358	1.32088		1.08046e-30	2.55186e-07
AT1G02920	1.91646	0.693859		2.09913e-16	0.00435289
AT3G54960	1.13167	-0.0898361		1.39965e-06	0.861126
AT3G15760	2.5634	1.35324		9.99171e-30	1.70002e-06
AT5G46260	2.0738	0.872984		8.80014e-08	0.0998449
AT2G26820	2.2248	1.02451		7.75773e-07	0.072347
AT4G04220	2.73422	1.54453		1.45832e-17	2.04116e-05
AT5G08380	2.09386	0.905954		3.33453e-24	0.000127287
AT2G23960	2.05693	0.870968		0.000470319	0.217283
AT1G24320	3.28175	2.10931		8.54027e-18	5.44954e-07
AT2G02930	1.2659	0.0952005		1.32987e-07	0.874758
AT3G11080	2.96424	1.79495		5.66006e-11	0.00120194
AT3G03520	1.16295	-0.00564448		6.58535e-09	1
AT2G43570	2.6772	1.51065		1.20742e-10	0.000353686
AT4G27470	1.00517	-0.155985		3.2597e-05	0.700626
AT5G05900	2.61768	1.46316		6.1475e-07	0.0173901
AT5G23660	1.23754	0.0921384		0.000701308	0.879324
AT1G73805	3.86963	2.72821		5.40938e-62	6.61192e-37
AT5G39020	1.52345	0.385132		1.3043e-06	0.40871
AT4G23170	3.08271	1.94504		2.91687e-34	3.12099e-14
AT5G55170	2.30025	1.16866		8.80731e-15	0.0120358
AT5G25440	2.98687	1.85707		6.10867e-52	2.91357e-16
AT3G47480	4.20344	3.07488		1.80384e-45	3.02138e-21
AT1G69520	1.12686	-0.00132726		0.000113695	1
AT4G14403	3.94844	2.82375		3.61162e-12	0.000193514
AT3G50480	2.30645	1.1859		2.98594e-50	1.26759e-15
AT2G47470	1.02699	-0.0933292		6.00692e-08	0.712157
AT4G01910	1.66945	0.552188		2.30152e-05	0.383194
AT5G45480	1.54391	0.428459		1.132e-26	0.0267767
AT2G46980	1.14742	0.0341849		1.65433e-05	0.99066
AT1G72060	1.50521	0.407506		1.66437e-11	0.275549
AT3G57640	1.45042	0.357068		7.74954e-06	0.4325
AT5G15130	1.42367	0.33615		3.16755e-05	0.639002
AT4G11890	4.19585	3.11066		1.72225e-60	2.96299e-22
AT2G45010	1.43606	0.353343		1.28258e-13	0.160518
AT4G34560	1.11289	0.030423		0.000296013	1
AT3G48650	4.61902	3.53807		6.3591e-30	5.27759e-13
AT2G22880	1.01505	-0.0463718		0.000706028	1
AT1G48320	1.26616	0.205955		1.39316e-16	0.459435
AT4G19185	1.26448	0.209196		6.58679e-08	0.648179
AT5G40230	2.87314	1.82402		7.12476e-11	1.11421e-05
AT5G39450	1.73958	0.690695		1.01656e-10	0.0642125
AT2G37830	3.15339	2.10554		4.04886e-08	0.0017992
AT3G59570	1.38236	0.343862		3.47211e-05	0.508122
AT3G05650	1.54605	0.507978		0.000236617	0.443485
AT5G19250	1.09803	0.0639223		1.62352e-08	0.830853
AT4G08480	1.35765	0.324815		0.000644365	0.521406
AT1G20510	1.19959	0.169568		2.85344e-08	0.592933
AT4G21720	1.36838	0.338591		2.98456e-06	0.411802
AT2G02360	1.21043	0.181227		1.61545e-07	0.642955
AT1G14360	1.10661	0.0774394		1.52895e-06	0.881739
AT4G27740	1.3053	0.277505		6.76403e-14	0.386293
AT2G29120	1.60927	0.583709		1.48378e-07	0.0352458
AT2G38390	1.96432	0.939025		1.62423e-07	0.0597114
AT3G50470	2.90718	1.88508		8.34105e-26	3.65515e-11
AT2G48030	1.12053	0.100467		3.62495e-06	0.854966
AT4G15310	3.07025	2.05231		0.000432915	0.101556
AT5G45510	1.85098	0.835021		1.5127e-121	2.29793e-09
AT3G11370	3.30666	2.29217		8.54934e-11	5.30759e-05
AT5G44820	2.33645	1.32904		5.4353e-10	0.000883608
AT2G18690	1.62243	0.619877		1.6031e-13	0.0330214
AT5G43910	1.88409	0.881932		3.87838e-13	0.00919467
AT1G17610	1.4401	0.437999		1.52099e-05	0.364371
