# Supplementary material for: Oxicam-type non-steroidal anti-inflammatory drugs inhibit NPR1-mediated salicylic acid pathway
Source: Nat Commun. 2021 Dec 15;12:7303. doi: 10.1038/s41467-021-27489-w (PMC8674334; doi:10.1038/s41467-021-27489-w)
Supplement: Supplementary file 10 — Supplementary Data 7 [file 41467_2021_27489_MOESM10_ESM.xlsx]

## Sheet: Sheet1
Supplementary Data 7. Expression levels of the SA-inducible NPR1-dependent genes and group information in Figure 3d.
		Log2FC									FDR
Group	Gene ID	WT treated with SA vs mock	npr1 treated with SA vs mock	WT treated with SA & TNX vs mock	npr1 treated with SA &TNX vs mock	WT treated with TNX vs mock	npr1 treated with TNX vs mock		Group	Gene ID	WT treated with SA vs mock	npr1 treated with SA vs mock	WT treated with SA & TNX vs mock	npr1 treated with SA &TNX vs mock	WT treated with TNX vs mock	npr1 treated with TNX vs mock
I	AT1G14880	11.5249	1.86235	9.10554	0.289765	-0.156835	-1.23259		I	AT1G14880	0	0.0559423	7.50117e-180	1	1	0.524308
I	AT2G14610	10.2029	3.98108	6.53469	-2.58356	0.667469	-1.06328		I	AT2G14610	1.02174e-238	3.60352e-05	6.8424e-68	0.00350414	0.281197	0.231068
I	AT5G22570	7.80362	1.92671	5.71851	0.546056	-0.47293	0.188988		I	AT5G22570	2.04175e-105	0.0116497	3.62418e-29	0.717274	0.913983	1
I	AT3G57240	7.59694	0.582559	0.0342323	-2.85428	-1.18703	-3.99974		I	AT3G57240	1.02783e-88	0.587397	1	5.40004e-06	0.272023	1.27256e-09
I	AT5G38910	7.43883	3.86367	3.0744	0	0	0.570017		I	AT5G38910	1.36155e-44	1.3866e-07	0.000174216	1	1	0.869275
I	AT3G12230	7.17489	0.934619	4.49715	0	0	0		I	AT3G12230	6.89131e-61	0.94882	1.0188e-08	1	1	1
I	AT5G01900	7.12912	1.93571	3.87408	-0.809436	-0.818978	-1.01935		I	AT5G01900	7.92885e-126	0.0917401	2.8904e-10	0.721455	0.634062	0.68837
I	AT5G22555	6.80333	2.05062	4.70254	0.286346	0.658793	-0.744767		I	AT5G22555	3.10966e-64	0.0110134	2.43546e-08	0.960081	0.8765	0.761585
I	AT4G10860	6.78737	0.683583	2.89116	0	0	0		I	AT4G10860	1.50768e-52	1	0.0020915	1	1	1
I	AT1G52120	6.73772	2.32223	4.8401	1.37495	2.66532	2.53781		I	AT1G52120	1.14446e-57	0.0314815	2.3675e-10	0.249027	0.000145116	2.80939e-05
I	AT2G30660	6.71736	-0.424222	4.05697	0.25334	0.850143	0.2327		I	AT2G30660	2.70576e-95	1	3.21e-07	0.890544	0.461923	0.959229
I	AT3G12220	6.70476	1.92009	5.16288	0.31194	0.541625	0.00111581		I	AT3G12220	3.21044e-82	0.00178148	5.92165e-28	0.796196	0.797776	1
I	AT4G19750	6.55867	0	4.51916	0	0	0.570017		I	AT4G19750	2.24571e-52	1	5.60286e-08	1	1	0.869275
I	AT5G41280	6.5505	0.227963	5.24014	0.11467	0.925599	-0.605005		I	AT5G41280	2.48728e-63	1	1.07298e-12	1	0.589856	0.72661
I	AT1G13470	6.52954	1.20317	2.45611	-2.00583	-0.163598	-2.78663		I	AT1G13470	3.58889e-43	0.449391	7.30369e-05	0.00750017	0.978529	7.83562e-05
I	AT3G45860	6.48986	1.93812	5.13394	2.46841	1.18907	0.52288		I	AT3G45860	4.70294e-100	0.0832939	9.26244e-27	0.0015032	0.146266	0.680057
I	AT2G30670	6.41398	-0.772141	4.30266	-2.00064	0.0197107	-1.97369		I	AT2G30670	2.49862e-91	0.818659	1.65909e-10	0.0241818	1	0.0119049
I	AT1G52130	6.26879	1.637	4.55566	1.02381	1.11585	0.570017		I	AT1G52130	1.45869e-42	0.529003	9.34118e-12	0.721455	0.540066	0.869275
I	AT1G29020	6.12719	-0.285822	4.28731	-0.49576	1.76783	-0.693471		I	AT1G29020	2.47626e-55	1	2.45247e-07	0.557187	0.0506122	0.385032
I	AT3G27070	5.98694	-0.0830101	4.41122	0.00401042	1.23183	0.67415		I	AT3G27070	2.43577e-29	1	2.72236e-07	1	0.345123	0.392146
I	AT4G19760	5.91202	0	2.42291	0	-0.382801	0.270747		I	AT4G19760	1.04559e-21	1	0.00661235	1	1	1
I	AT2G18660	5.8529	1.66856	3.20602	-0.231719	-1.15854	-1.04216		I	AT2G18660	2.51214e-42	0.0176243	1.67361e-16	0.760292	0.134926	0.0280576
I	AT1G24147	5.76567	2.97002	2.93593	0.883659	-2.3723	-2.49373		I	AT1G24147	6.01385e-43	9.27602e-23	8.89317e-09	0.409557	0.000488538	4.38743e-05
I	AT3G46190	5.58495	0	3.91671	0	0	0		I	AT3G46190	7.89689e-31	1	1.54439e-09	1	1	1
I	AT4G14400	5.5776	2.83822	4.31675	1.36935	-2.76053	-3.14131		I	AT4G14400	1.85468e-32	8.61017e-14	1.34092e-17	0.0688006	6.20671e-07	1.12185e-10
I	AT5G03350	5.5651	2.83484	4.3379	-0.794954	-1.9697	-1.36603		I	AT5G03350	1.00727e-38	9.12316e-40	1.27106e-23	0.0645566	1.97678e-05	0.000451566
I	AT5G10760	5.51485	1.06227	2.11032	-1.56773	-0.617719	-1.79058		I	AT5G10760	5.00768e-80	0.117645	6.93531e-08	0.00361376	0.410254	0.000474951
I	AT2G25510	5.40743	3.75848	4.15125	1.39002	0.135634	-0.759148		I	AT2G25510	1.02174e-238	8.05191e-34	6.5379e-73	0.00404758	0.762197	0.0316728
I	AT1G15630	5.3092	-0.658544	3.01968	-0.417876	0	-0.781869		I	AT1G15630	9.71652e-25	0.903004	0.00497097	0.761942	1	0.489813
I	AT1G65790	5.26483	1.81355	2.3581	-1.9391	-1.11834	-2.456		I	AT1G65790	1.33345e-51	0.0188927	1.37722e-05	0.0463443	0.458353	0.00365634
I	AT2G24720	5.15463	0.0183871	1.95855	0.107082	-0.56431	-0.104295		I	AT2G24720	8.408e-34	1	0.0128015	1	0.898105	1
I	AT1G74140	5.11953	1.1448	0	0	0	0		I	AT1G74140	5.17992e-22	0.857355	1	1	1	1
I	AT2G02580	5.09058	0.475596	3.02841	-0.563725	0	-0.107178		I	AT2G02580	2.72635e-19	1	0.00301282	0.893461	1	1
I	AT1G66960	5.04079	0.302124	0	-1.21056	0.363757	-1.41905		I	AT1G66960	2.62109e-19	1	1	0.41942	1	0.386999
I	AT3G03670	5.03343	0.0086414	2.11342	-0.111864	1.19679	0.248506		I	AT3G03670	2.90882e-47	1	9.08468e-05	1	0.0503747	0.784457
I	AT3G48080	4.97353	0.823629	3.3104	0.879751	1.13232	0.967965		I	AT3G48080	1.39164e-77	0.385955	1.10075e-19	0.126712	0.0171712	0.0294982
I	AT3G28955	4.91469	0.391726	0.596922	0.482056	1.11478	0.564971		I	AT3G28955	4.74392e-18	1	0.693828	1	0.540066	0.869275
I	AT5G41290	4.82932	0.0324177	3.36684	-0.0531175	-1.77381	-1.20424		I	AT5G41290	5.91176e-45	1	3.07071e-05	1	0.144932	0.43938
I	AT1G60830	4.80924	0	0.777818	0	0	0.564971		I	AT1G60830	3.75379e-15	1	0.879801	1	1	0.869275
I	AT5G52760	4.76375	1.25637	1.86884	-1.38253	-2.12359	-0.639662		I	AT5G52760	2.21823e-78	0.102954	1.11377e-07	0.0481221	0.00034162	0.426943
I	AT5G59670	4.76233	0.583205	3.49584	1.11232	1.36134	1.05363		I	AT5G59670	3.80429e-28	0.925878	2.29537e-09	0.146934	0.0597527	0.172405
I	AT4G13300	4.72749	0.0141895	2.44657	0.122843	-0.960388	-1.23009		I	AT4G13300	4.06804e-20	1	0.0221984	1	0.50314	0.524308
I	AT5G45180	4.68401	0	3.13445	1.96444	1.30078	3.00087		I	AT5G45180	6.8463e-16	1	8.33635e-05	0.107014	0.403673	0.000109682
I	AT5G41300	4.64384	-0.127199	3.00972	-0.83208	-0.47725	-0.0916854		I	AT5G41300	3.5502e-28	1	6.77018e-05	0.653738	0.913983	1
I	AT3G48650	4.61902	1.52961	3.53807	0.865943	1.5211	0.186285		I	AT3G48650	6.3591e-30	0.0331765	5.27759e-13	0.243696	0.0594645	0.969405
I	AT1G15610	4.58877	0.38663	2.35754	0	0	0		I	AT1G15610	5.83932e-15	1	0.015064	1	1	1
I	AT5G24220	4.57427	0.38663	1.72191	0	0.362636	0.808622		I	AT5G24220	2.503e-14	1	0.185787	1	1	0.68837
I	AT5G26170	4.54784	1.25588	2.9804	0.531171	0.255695	-0.405586		I	AT5G26170	1.22256e-30	0.040955	1.99412e-12	0.420989	0.89457	0.763476
I	AT1G58300	4.54227	0.00916713	0.807479	-0.271626	0	-0.102072		I	AT1G58300	3.02679e-14	1	0.730789	1	1	1
I	AT5G44568	4.52997	1.92401	2.59074	-1.77949	-1.75736	-2.36254		I	AT5G44568	1.05739e-123	6.66538e-11	4.27055e-28	5.70116e-09	1.25749e-10	1.96886e-12
I	AT4G39830	4.52617	0.461113	0.857749	-2.43989	-0.353253	-2.01694		I	AT4G39830	1.45939e-31	0.806766	0.342646	0.000459897	0.937203	0.00158415
I	AT1G19960	4.49532	3.12383	2.63529	0.232387	-3.26872	-2.69172		I	AT1G19960	3.45318e-182	8.61711e-33	4.10872e-19	0.707262	1.81559e-18	1.10115e-10
I	AT4G14390	4.49249	0.338573	1.95408	0.102081	-0.596922	0.0344479		I	AT4G14390	8.32294e-34	1	0.0209975	1	0.550698	1
I	AT4G13310	4.48188	0.0336122	2.96239	0.0662042	-0.729981	-0.565738		I	AT4G13310	6.71485e-39	1	0.000338862	1	0.413916	0.386916
I	AT4G23140	4.4706	1.05804	0.421339	-3.32336	-2.00964	-3.53739		I	AT4G23140	6.46642e-41	0.0428875	0.719667	4.90857e-06	0.0682066	6.93497e-07
I	AT5G38250	4.46927	-0.689072	2.52464	-1.51217	0	-1.72414		I	AT5G38250	4.58783e-14	0.944377	0.00766579	0.221013	1	0.194948
I	AT1G10340	4.43766	0.514355	0.46767	-2.02913	-1.4381	-2.17442		I	AT1G10340	8.26077e-77	0.63541	0.367626	0.000338807	0.00475022	2.07902e-06
I	AT5G62330	4.35379	-0.362097	1.25317	-0.270317	0.363724	-0.476246		I	AT5G62330	2.92706e-08	1	0.586504	1	1	1
I	AT4G04710	4.34988	0.27647	2.25939	-1.65039	-0.56034	-1.4898		I	AT4G04710	4.11231e-32	1	3.32462e-05	0.153482	0.836805	0.238197
I	AT2G34940	4.345	0.488657	1.33933	-0.554688	0.604544	0.0857042		I	AT2G34940	4.09012e-26	0.897681	0.0538183	0.87331	0.623727	1
I	AT3G20590	4.29397	-0.325012	1.7766	-0.986326	0.442716	0.171029		I	AT3G20590	1.21625e-17	1	0.0479916	0.608771	0.913983	1
I	AT3G47480	4.20344	1.54203	3.07488	0.250885	0.655626	-0.348306		I	AT3G47480	1.80384e-45	0.000150618	3.02138e-21	0.737996	0.197271	0.423848
I	AT4G11890	4.19585	1.25856	3.11066	0.497759	0.72017	-0.265899		I	AT4G11890	1.72225e-60	0.0151194	2.96299e-22	0.353911	0.269411	0.665133
I	AT5G11920	4.19223	1.25765	1.79189	-0.580827	-1.23505	-0.813995		I	AT5G11920	1.24058e-54	0.0226699	2.62511e-05	0.40968	0.00790712	0.116679
I	AT2G45760	4.16476	1.10167	1.71364	-0.26894	0.363757	-0.100388		I	AT2G45760	3.74474e-09	0.894644	0.174195	1	1	1
I	AT1G15620	4.15616	0.694216	1.86404	0	0	0		I	AT1G15620	4.49587e-11	0.94882	0.0926279	1	1	1
I	AT5G26690	4.14279	0.669526	2.90666	-0.190668	0.172157	0.42778		I	AT5G26690	1.12382e-39	0.749502	3.30567e-16	1	0.938624	0.615125
I	AT3G28890	4.10866	1.87719	2.12427	0.956541	1.66136	0.473092		I	AT3G28890	6.47132e-20	0.00351486	0.00175588	0.246952	0.0272351	0.57029
I	AT3G62780	4.09735	0.55019	1.89288	-0.0228136	-0.551957	-1.48609		I	AT3G62780	1.24821e-17	0.87475	0.0127535	1	0.898105	0.237132
I	AT5G52710	4.07198	0.185025	2.0118	-0.343214	-1.338	-1.2309		I	AT5G52710	2.86253e-17	1	4.76152e-05	0.930049	0.220373	0.524308
I	AT2G41090	4.04827	2.47567	1.70902	-0.729532	-2.80123	-3.5963		I	AT2G41090	2.98594e-50	6.04647e-46	7.12508e-09	0.0434151	9.13713e-21	1.93944e-51
I	AT2G34315	3.98181	0.755654	0.0431856	0.409201	1.30183	-0.477066		I	AT2G34315	3.76905e-09	0.971412	1	1	0.40461	1
I	AT4G09780	3.96774	-0.363031	1.93637	0.101738	-1.14243	-0.477066		I	AT4G09780	9.42637e-17	1	0.0054556	1	0.540066	1
I	AT3G57260	3.95009	1.01462	0.512846	-3.51685	0.610218	-3.08765		I	AT3G57260	5.0733e-32	0.426799	0.503354	2.73576e-07	0.416239	0.000125936
I	AT4G14403	3.94844	0.0302963	2.82375	-1.20249	-0.386224	-1.41392		I	AT4G14403	3.61162e-12	1	0.000193514	0.419249	1	0.386916
I	AT5G54700	3.94578	-0.234807	1.74489	-0.139323	1.29579	-0.112922		I	AT5G54700	7.16746e-09	1	0.181673	1	0.404418	1
I	AT5G52750	3.92471	1.50256	2.49921	0.776821	1.02218	-0.0719241		I	AT5G52750	1.83925e-66	5.11135e-12	2.2603e-11	0.0138576	0.0400233	0.900743
I	AT2G45550	3.918	0.38663	1.90832	0	0.907439	0.274655		I	AT2G45550	3.11984e-09	1	0.134626	1	0.70086	1
I	AT1G33840	3.90477	-1.76613	0.591291	-1.87955	-2.25699	-2.34831		I	AT1G33840	3.06004e-30	0.1009	0.386947	0.0114324	0.00282289	0.000851402
I	AT1G73805	3.86963	1.60871	2.72821	-0.116012	-0.525413	-1.37639		I	AT1G73805	5.40938e-62	0.000131413	6.61192e-37	0.905041	0.191668	0.000127205
I	AT5G42530	3.86169	2.48328	2.31892	-0.113337	-2.29474	-3.30935		I	AT5G42530	4.34178e-165	1.01528e-23	1.14216e-30	0.941763	1.59988e-11	1.2489e-26
I	AT4G13890	3.84975	-0.838153	2.43379	-0.812734	0.504114	-0.0120482		I	AT4G13890	1.12117e-28	0.490804	1.71773e-05	0.267215	0.52064	1
I	AT3G61190	3.84636	1.67696	1.19801	0.244622	-0.21645	0.622124		I	AT3G61190	6.79573e-53	4.32599e-05	0.00438446	0.728374	0.732977	0.342219
I	AT1G29100	3.84281	-0.902139	-0.121845	-0.807915	-0.556511	-0.647369		I	AT1G29100	9.37007e-14	0.94882	1	0.721455	0.898105	0.890178
I	AT5G39130	3.81517	-1.45444	0	-0.978104	0	-1.5726		I	AT5G39130	2.81276e-08	0.638235	1	0.610951	1	0.277845
I	AT5G41160	3.77541	0.202725	2.21785	0.431768	1.10022	0.240217		I	AT5G41160	1.03976e-17	1	0.000117879	0.574336	0.171959	0.911481
I	AT3G13130	3.73088	1.62614	0	0	0	0		I	AT3G13130	1.71498e-07	0.529003	1	1	1	1
I	AT1G44020	3.65491	1.76553	1.44355	0.771536	0	0.818952		I	AT1G44020	2.34607e-06	0.425435	0.256241	0.893461	1	0.68837
I	AT5G39120	3.64782	-0.548921	-1.43896	-1.76777	-1.48752	-1.60864		I	AT5G39120	1.30379e-17	0.950692	0.340831	0.104215	0.293478	0.168091
I	AT5G09720	3.63238	0.335407	2.03513	-0.625837	-0.0161611	-1.06285		I	AT5G09720	5.22423e-12	0.985268	0.00342143	0.717463	1	0.408161
I	AT4G31970	3.62571	2.18945	-0.69825	0	-0.382801	0		I	AT4G31970	5.28939e-09	0.192105	1	1	1	1
I	AT1G61840	3.62194	-0.456482	2.04013	-1.4168	-0.410525	-2.55091		I	AT1G61840	4.64599e-14	0.888599	0.000953644	0.112637	0.926917	0.00659957
I	AT3G47050	3.58071	-0.112506	1.32943	-1.39308	0.179032	-0.662565		I	AT3G47050	2.40531e-23	1	0.0566763	0.191806	0.977925	0.691958
I	AT1G18835	3.55753	0.332554	1.4389	-1.39253	-0.388616	-1.48584		I	AT1G18835	1.75837e-07	0.94882	0.224218	0.132797	1	0.0455331
I	AT3G23190	3.54505	-0.250684	1.97021	-1.06738	-0.147924	-0.739339		I	AT3G23190	1.8576e-24	0.94882	0.000113995	0.00625273	0.878382	0.0416936
I	AT4G23220	3.54457	1.08328	-0.470221	-2.74979	-2.06247	-3.15242		I	AT4G23220	7.97468e-43	0.000946014	0.39641	5.21529e-07	0.00042554	9.34091e-11
I	AT1G26240	3.53856	0.706044	1.51587	-0.673383	2.37026	-1.08058		I	AT1G26240	1.94463e-23	0.732041	0.0136556	0.57852	5.67394e-06	0.152051
I	AT5G22545	3.53775	0.846171	1.49402	-0.725091	0.661044	-1.18755		I	AT5G22545	1.99217e-06	0.770321	0.348306	0.557187	0.8765	0.373029
I	AT5G55770	3.49984	-0.363031	1.91805	-0.271626	0	-0.477066		I	AT5G55770	2.94051e-06	1	0.0930767	1	1	1
I	AT1G76960	3.48356	0.796155	-0.210505	-3.14807	-4.07869	-3.46136		I	AT1G76960	2.25741e-51	0.233594	0.73352	2.49515e-06	2.07674e-16	3.26197e-13
I	AT1G74440	3.45361	1.37089	1.96589	-1.29445	-1.34858	-1.64952		I	AT1G74440	4.53e-29	7.57945e-09	2.13474e-07	0.0148764	0.0040691	1.14164e-06
I	AT2G04170	3.45175	0.607948	2.07128	-0.407612	0.469505	0.453094		I	AT2G04170	2.60797e-40	0.240779	8.5073e-05	0.579959	0.31223	0.188053
I	AT1G60095	3.44458	0.887604	1.77949	-0.350442	-0.959284	-0.319392		I	AT1G60095	1.81915e-15	0.720914	0.018437	0.930049	0.367254	1
I	AT1G30990	3.44453	-0.675535	1.32667	-0.593314	-0.956671	-0.627958		I	AT1G30990	4.12322e-18	0.90199	0.0377818	0.631361	0.540066	0.63112
I	AT5G55450	3.44029	0.871796	0.405105	-3.60722	-2.11746	-3.84018		I	AT5G55450	2.80009e-30	6.97907e-05	0.46503	2.55685e-23	2.69438e-08	1.66803e-42
I	AT2G17040	3.39144	1.36897	1.19023	0.340525	-0.366881	-0.11766		I	AT2G17040	2.3644e-61	6.36204e-05	0.000105197	0.608918	0.496382	0.907189
I	AT3G47040	3.38633	-0.0200942	1.23272	-0.611836	-0.0765399	-0.997577		I	AT3G47040	1.25255e-24	1	0.0223391	0.692692	1	0.231236
I	AT5G09290	3.38026	0.458465	2.08628	0.579184	-0.707545	0.104213		I	AT5G09290	8.62622e-19	0.914599	2.88136e-07	0.47211	0.222555	0.991191
I	AT4G15396	3.35339	1.94117	1.87714	-0.255479	2.06362	1.20894		I	AT4G15396	4.66222e-05	0.0076924	0.045581	0.991728	0.0200682	0.0233691
I	AT4G23310	3.30679	0.38663	1.27753	0.482056	1.1134	1.02802		I	AT4G23310	6.26693e-05	1	0.452901	1	0.540066	0.524308
I	AT3G11370	3.30666	-0.195393	2.29217	-0.885986	0.788779	-0.52985		I	AT3G11370	8.54934e-11	1	5.30759e-05	0.36425	0.425857	0.576944
I	AT2G28850	3.30417	0	0.0431856	0	1.11799	0		I	AT2G28850	8.41874e-05	1	1	1	0.540066	1
I	AT3G46500	3.29588	0.0703048	0.741466	-0.705853	0.849198	-0.235791		I	AT3G46500	4.09149e-15	1	0.392013	0.446487	0.285203	0.863648
I	AT1G24320	3.28175	0.147545	2.10931	-0.0359199	0.759142	-0.0775965		I	AT1G24320	8.54027e-18	1	5.44954e-07	1	0.140237	1
I	AT5G39670	3.25698	1.15184	1.13205	-0.640269	0.449783	-0.892674		I	AT5G39670	9.50222e-28	0.0955882	0.00125269	0.238861	0.347436	0.0612475
I	AT3G45130	3.24109	1.61127	0.681879	-2.25026	-0.605234	-2.76951		I	AT3G45130	1.2235e-22	0.0131419	0.305238	0.00019667	0.638624	9.69035e-07
I	AT1G75040	3.23413	0.474467	0.298428	-3.31404	-1.4678	-3.42233		I	AT1G75040	1.40176e-13	0.658988	0.502495	3.30561e-13	7.73823e-05	4.3637e-16
I	AT2G04450	3.2051	0.603485	0.53895	-1.51078	-2.36965	-1.49981		I	AT2G04450	3.21378e-22	0.694049	0.410669	0.0140974	0.000223861	0.00533103
I	AT1G69050	3.19986	0.197937	1.44756	-0.325328	0.928926	-1.16644		I	AT1G69050	1.80382e-05	1	0.294827	0.893461	0.590007	0.204398
I	AT1G15640	3.16042	-1.49129	1.30457	-1.09955	-0.343989	-1.65462		I	AT1G15640	1.01386e-10	0.30573	0.238471	0.193448	0.842481	0.0163014
I	AT4G23230	3.15981	0.849671	1.18915	-2.13124	-2.83431	-2.35543		I	AT4G23230	1.49788e-13	0.493901	0.0270601	0.0037908	0.00188659	0.000441276
I	AT5G57550	3.13287	1.34324	1.22119	-1.69895	-1.77157	-1.53134		I	AT5G57550	4.05738e-09	0.0370704	0.249756	0.0493265	0.0683043	0.0422057
I	AT3G54270	3.12801	-0.954735	1.76379	-1.10062	0.416953	-0.956439		I	AT3G54270	2.15733e-13	0.256515	0.00823869	0.037509	0.70086	0.0375231
I	AT1G30900	3.10733	0.0839651	0.83407	-1.48021	-1.18983	-0.6378		I	AT1G30900	4.15092e-42	1	0.00480305	6.70581e-05	0.000900542	0.0915592
I	AT4G14365	3.10602	0.939343	1.66348	-0.683149	-0.564045	-1.08359		I	AT4G14365	4.12919e-37	0.0765882	5.32828e-12	0.0617986	0.0953165	0.002184
I	AT3G18250	3.09304	1.29969	1.53118	1.19188	0.851158	1.15949		I	AT3G18250	1.32035e-18	0.00704809	0.00088174	0.00777629	0.084363	0.00300444
I	AT1G65480	3.08871	-0.714036	0.221273	-0.391989	1.2311	-0.485485		I	AT1G65480	0.000327642	0.826271	0.879801	0.914243	0.351408	0.583313
I	AT3G46480	3.08515	0	1.44285	0.478754	-0.011561	0.808622		I	AT3G46480	2.34609e-05	1	0.295134	1	1	0.68837
I	AT4G23170	3.08271	1.57267	1.94504	-0.357082	-0.844851	-1.26593		I	AT4G23170	2.91687e-34	2.37664e-05	3.12099e-14	0.495542	0.0114234	0.000651446
I	AT4G15310	3.07025	0	2.05231	0	0	0		I	AT4G15310	0.000432915	1	0.101556	1	1	1
I	AT4G27850	3.05353	-0.576315	1.71233	0.517297	0.759796	0.486573		I	AT4G27850	3.34903e-15	0.799115	0.0078372	0.435111	0.214595	0.425402
I	AT1G65360	3.02393	0	-0.0278167	0	-0.382801	0.273271		I	AT1G65360	4.0115e-05	1	1	1	1	1
I	AT3G46280	3.00958	0.521611	-0.739244	-2.96814	-2.2851	-2.57818		I	AT3G46280	1.3578e-79	0.416696	0.0471434	4.00544e-09	5.35547e-16	3.61058e-11
I	AT4G14630	3.00882	0.188427	0.84227	-0.981896	-1.2159	-1.49847		I	AT4G14630	3.75863e-31	1	0.0341416	0.306484	0.016239	0.060255
I	AT5G25440	2.98687	1.05387	1.85707	-1.18468	0.036562	-0.352892		I	AT5G25440	6.10867e-52	0.000610101	2.91357e-16	0.000920163	1	0.314047
I	AT5G52720	2.96713	-0.426499	-0.220318	-2.54422	-2.85277	-1.4607		I	AT5G52720	1.19728e-17	1	0.898236	0.00562619	0.00114982	0.0503635
I	AT5G46050	2.96571	1.04838	-0.682489	-2.60507	-1.85555	-2.14652		I	AT5G46050	1.34559e-36	0.00668579	0.299767	7.94113e-10	3.35079e-06	3.80103e-07
I	AT3G11080	2.96424	-0.162575	1.79495	0.149984	0.829008	0.256611		I	AT3G11080	5.66006e-11	1	0.00120194	0.933571	0.324107	0.94244
I	AT3G61198	2.90774	0.283007	0.593599	0.735864	0.262005	0.618787		I	AT3G61198	4.58403e-25	0.884658	0.00849019	0.268071	0.325258	0.214854
I	AT3G50470	2.90718	0.874375	1.88508	-0.424986	-2.51715	-2.34579		I	AT3G50470	8.34105e-26	0.347124	3.65515e-11	0.650492	1.80822e-07	0.00040838
I	AT3G44710	2.88002	-0.361112	-0.0468135	-0.26894	-0.386224	0.194984		I	AT3G44710	0.000148215	1	1	1	1	1
I	AT5G40230	2.87314	0.634414	1.82402	0.886732	0.683016	1.51953		I	AT5G40230	7.12476e-11	0.538653	1.11421e-05	0.0739341	0.234549	6.24302e-05
I	AT3G13090	2.87137	-0.138391	1.16382	1.83368	0.808434	2.33044		I	AT3G13090	6.00846e-20	1	0.00737211	0.000283291	0.0926896	2.38116e-13
I	AT2G43920	2.8481	0.128292	1.40668	0.46469	0.695382	0.0812787		I	AT2G43920	7.71264e-11	0.965573	8.80806e-05	0.089388	0.00980784	0.869275
I	AT2G02250	2.84791	0.765528	-0.111306	0.105707	-0.82846	0.443044		I	AT2G02250	5.00118e-09	0.971412	1	1	0.667678	0.890178
I	AT4G25110	2.8433	0.953697	1.43773	-1.07519	-1.9193	-1.39139		I	AT4G25110	3.27552e-45	8.97185e-05	8.49816e-11	0.00419444	3.05208e-11	8.12862e-07
I	AT1G58225	2.84088	-0.266522	0.392967	-1.26661	-0.665645	-1.48076		I	AT1G58225	2.25236e-06	1	0.942727	0.358525	0.632324	0.236907
I	AT5G44460	2.82857	0.126824	-0.0654539	-0.45565	-1.85448	-0.788956		I	AT5G44460	2.43016e-20	1	0.971781	0.721558	0.00164055	0.279707
I	AT1G74080	2.82415	0.635067	0.21948	-0.965269	0.288035	-0.729		I	AT1G74080	0.000335221	0.793301	0.879801	0.522407	1	0.680668
I	AT1G26410	2.79447	0.448484	0.61752	0.549769	1.23899	-0.29617		I	AT1G26410	0.000636605	0.974355	0.586077	0.692692	0.348472	0.867557
I	AT4G09770	2.78659	0.141762	0.425473	-0.722486	-0.486328	0.0254278		I	AT4G09770	4.05964e-10	1	0.728076	0.688187	0.742358	1
I	AT1G13750	2.78197	0.957635	0.646059	-1.05171	-0.709859	-0.983843		I	AT1G13750	4.21689e-20	1.77511e-05	0.0860506	0.00023104	0.0927401	0.000154791
I	AT5G67430	2.77673	1.75807	0.120355	-2.12241	-0.148202	-0.963769		I	AT5G67430	1.49944e-10	0.000752485	0.988062	0.0119329	0.999713	0.178422
I	AT3G50200	2.77227	-0.383509	0.764743	-1.39962	-0.0195174	-1.06635		I	AT3G50200	7.42757e-06	1	0.449428	0.194006	1	0.315088
I	AT5G26920	2.76771	0.262443	1.08588	-0.0816126	0.264814	-0.304669		I	AT5G26920	1.03582e-28	0.98542	0.0149099	1	0.673677	0.726635
I	AT1G79450	2.75088	1.48203	1.15834	0.651279	0.784018	0.946593		I	AT1G79450	1.12958e-23	1.32622e-06	0.00303708	0.111769	0.0483657	0.00689268
I	AT4G04220	2.73422	1.07334	1.54453	-0.22407	-0.787254	-0.281838		I	AT4G04220	1.45832e-17	0.00865068	2.04116e-05	0.814873	0.365382	0.617333
I	AT3G51330	2.73386	-0.162393	1.09948	-0.557043	-1.02469	-0.391914		I	AT3G51330	3.73548e-53	0.985268	1.99196e-05	0.16544	0.00167445	0.386916
I	AT1G51860	2.73	0.0545296	0.490607	-1.37196	-0.361575	-0.856543		I	AT1G51860	5.44122e-32	1	0.193593	0.000128455	0.422886	0.0274155
I	AT1G13530	2.7123	0.172407	0.383773	-1.65778	-0.6562	-0.412144		I	AT1G13530	3.78054e-06	1	0.937715	0.0413049	0.773454	0.758332
I	AT1G33960	2.69683	1.275	1.21239	-1.38946	0.16087	-0.438549		I	AT1G33960	8.23884e-20	0.00930701	0.0117974	0.05689	0.913794	0.231454
I	AT2G43570	2.6772	1.1928	1.51065	-1.38718	0.196418	-1.39157		I	AT2G43570	1.20742e-10	0.257281	0.000353686	0.0437245	0.778753	0.0300948
I	AT3G57460	2.65546	0.763307	0.108177	-2.47743	-1.20468	-3.82388		I	AT3G57460	2.59077e-09	0.47328	1	0.000129542	0.197719	2.06448e-08
I	AT3G23175	2.63923	-0.620316	0.779766	-1.28548	-0.615275	-0.862122		I	AT3G23175	2.07356e-27	0.12958	0.14267	0.000262059	0.219214	0.00629636
I	AT2G20142	2.63778	1.21872	1.32301	-0.148933	0.77794	0.422461		I	AT2G20142	1.54488e-17	0.00457239	0.0158326	0.869549	0.0999937	0.352523
I	AT5G05900	2.61768	-0.873835	1.46316	-1.58244	-0.260048	-1.16413		I	AT5G05900	6.1475e-07	0.767994	0.0173901	0.0900741	0.961317	0.151897
I	AT5G07770	2.6111	0.261616	1.25036	-0.426194	-0.271374	-0.407475		I	AT5G07770	8.89126e-32	0.834937	1.1507e-06	0.270495	0.549349	0.366739
I	AT4G25070	2.60312	-0.12107	1.05182	-0.568743	-0.423495	-0.149177		I	AT4G25070	9.22141e-18	1	0.00402255	0.210448	0.528842	0.829198
I	AT5G52690	2.59326	0	-1.00939	0	-0.689033	1.02428		I	AT5G52690	0.000429484	1	0.693828	1	0.8765	0.524308
I	AT3G15760	2.5634	0.362504	1.35324	1.91657	0.197813	1.27079		I	AT3G15760	9.99171e-30	0.718832	1.70002e-06	2.42351e-13	0.656035	4.265e-08
I	AT1G51850	2.55006	0.314285	0.476295	-1.60838	-0.389201	-1.26396		I	AT1G51850	1.83179e-28	0.676472	0.128296	2.09287e-07	0.350655	6.57005e-06
I	AT2G02230	2.54632	0.47767	-0.325228	0.464664	-0.0932896	-0.0143868		I	AT2G02230	8.77823e-25	0.631868	0.54472	0.364982	0.936739	1
I	AT2G39210	2.54358	0.647664	1.32088	-1.3822	-1.86118	-1.85067		I	AT2G39210	1.08046e-30	0.0240444	2.55186e-07	4.78223e-05	2.31692e-08	1.66869e-12
I	AT4G23810	2.53746	0.288824	-0.364214	-2.43025	-1.83605	-2.68899		I	AT4G23810	4.33887e-17	0.931676	0.33951	4.04073e-06	1.16592e-05	3.34372e-07
I	AT5G60950	2.52593	0.242478	1.21207	-0.377263	0.689449	0.336714		I	AT5G60950	6.85395e-33	0.849129	1.73742e-06	0.304994	0.0168612	0.241265
I	AT1G65481	2.52072	0.168773	0.0512663	-1.24245	0.749953	-0.660174		I	AT1G65481	1.19891e-07	1	1	0.0227438	0.404418	0.162388
I	AT2G26440	2.51966	0.761223	0.948858	-1.75228	-1.02562	-2.16054		I	AT2G26440	7.97875e-27	0.000188859	0.000668685	1.92025e-12	0.000132732	3.76192e-24
I	AT5G39190	2.51103	-0.255233	-0.961341	-0.717725	-1.37923	-0.248096		I	AT5G39190	3.69399e-05	1	0.424824	0.68989	0.254364	0.94763
I	AT3G16390	2.50365	-1.03583	0.796084	-0.684864	1.03634	-0.786997		I	AT3G16390	6.163e-06	0.533035	0.460635	0.52513	0.213623	0.324703
I	AT3G50770	2.47515	1.3946	0.904779	0.355358	1.82802	0.494016		I	AT3G50770	2.55088e-12	0.0220673	0.174666	0.598948	3.46696e-07	0.341043
I	AT5G13320	2.43772	1.02388	1.18525	-2.46961	-0.220439	-1.04583		I	AT5G13320	3.39152e-06	0.533784	0.0830145	0.00937259	0.974546	0.204789
I	AT1G58320	2.43373	1.11811	-0.57817	-0.930079	-0.298799	-0.820461		I	AT1G58320	2.88051e-05	0.285352	0.706884	0.522245	0.878951	0.385831
I	AT4G30640	2.42901	-1.45333	0.302699	-1.1182	-0.0949174	-0.55925		I	AT4G30640	2.48313e-08	0.148284	0.81216	0.119551	1	0.405055
I	AT1G17600	2.42012	0.649267	0.312039	-0.739041	-1.05247	-0.387274		I	AT1G17600	1.03132e-10	0.545021	0.663714	0.235837	0.100921	0.540007
I	AT4G27460	2.36379	-0.303066	-1.98984	-1.07363	-1.50007	-1.14726		I	AT4G27460	1.26434e-11	1	0.000104875	0.203856	0.0043111	0.148093
I	AT5G52540	2.36191	-0.0927422	0.646976	-0.887887	-0.705017	-0.72059		I	AT5G52540	6.91683e-28	1	0.0640442	0.00714349	0.0282858	0.0108941
I	AT3G60580	2.34407	-0.430628	0.83158	-1.48021	-1.89035	-1.45217		I	AT3G60580	2.29405e-06	0.894644	0.292788	0.0179773	0.0991796	0.0110074
I	AT1G64160	2.34345	0.367455	0.588649	0.0929135	-3.32966	0.196312		I	AT1G64160	2.38773e-09	0.857355	0.684821	0.974574	6.15372e-07	0.869275
I	AT5G44820	2.33645	1.06031	1.32904	-1.39612	-1.57219	-1.33025		I	AT5G44820	5.4353e-10	1.28827e-05	0.000883608	0.0158932	0.00100492	4.7985e-06
I	AT4G02520	2.31047	0.494405	0.582791	-0.698567	-0.994008	-1.00669		I	AT4G02520	3.97941e-36	0.357137	0.00396313	0.0553245	5.1675e-07	0.000137807
I	AT3G50480	2.30645	0.907863	1.1859	-0.0492214	-0.131695	0.111404		I	AT3G50480	2.98594e-50	0.0548307	1.26759e-15	0.97954	0.571277	0.811066
I	AT5G03360	2.30412	0.866111	0.67551	-1.2558	-0.572833	-0.912578		I	AT5G03360	8.42407e-09	0.394554	0.069337	0.0431885	0.340586	0.109542
I	AT5G55170	2.30025	-0.0676539	1.16866	-1.10381	-1.18809	-0.549279		I	AT5G55170	8.80731e-15	1	0.0120358	0.0138656	0.012887	0.292931
I	AT4G36710	2.28538	0.0675815	-0.033662	-0.339051	-0.404382	-0.142696		I	AT4G36710	3.54781e-11	1	1	0.540968	0.530862	0.861532
I	AT5G52670	2.28033	-1.17554	-0.0975806	-1.08938	-1.31868	-1.6034		I	AT5G52670	6.84357e-07	0.773444	1	0.409895	0.219721	0.170396
I	AT4G39190	2.27393	0.234606	-0.0195629	-0.583438	0.578246	-0.443855		I	AT4G39190	6.58779e-10	0.94882	0.998764	0.268328	0.494525	0.356243
I	AT4G26200	2.25214	0.367973	0.833897	0.420011	1.54767	0.595702		I	AT4G26200	1.31375e-12	0.805114	0.0718491	0.37586	0.00401572	0.0412865
I	AT2G04495	2.24351	0.072021	0.000960097	-1.90427	-2.41756	-3.03031		I	AT2G04495	0.000193577	1	1	0.0333908	0.0139418	0.00119344
I	AT2G26820	2.2248	-0.0285272	1.02451	-0.15387	0.0507348	0.182491		I	AT2G26820	7.75773e-07	1	0.072347	1	1	0.917528
I	AT3G25510	2.21008	-0.141092	0.985433	-0.442397	0.273966	-0.0964208		I	AT3G25510	3.21778e-08	1	0.0217036	0.651754	0.703952	1
I	AT1G31550	2.20468	0.411441	0.610331	-0.627934	-0.072387	-0.599501		I	AT1G31550	8.90532e-24	0.290437	0.118666	0.215001	0.961526	0.00987755
I	AT5G10440	2.1985	0.570677	-1.01935	-0.879473	-0.698211	-1.24267		I	AT5G10440	1.65387e-05	0.818659	0.290922	0.269987	0.594039	0.0766189
I	AT3G27950	2.18501	-0.906317	0.606653	-1.35662	0.130002	-1.42236		I	AT3G27950	2.11892e-07	0.625149	0.518904	0.11392	0.993662	0.0663768
I	AT3G26550	2.18376	0.742751	0.510143	-0.857657	-0.749097	0.328265		I	AT3G26550	0.000248936	0.588668	0.694983	0.481474	0.442928	0.786915
I	AT1G60130	2.1821	0.315792	-0.956196	-2.24198	-2.08989	-2.15777		I	AT1G60130	1.95743e-05	0.94882	0.171965	0.00675968	0.020093	0.00742584
I	AT2G37820	2.181	-0.0775309	-1.58398	-0.592347	-0.956234	-0.322563		I	AT2G37820	7.25344e-05	1	0.142466	0.769486	0.502364	0.761975
I	AT4G23610	2.17813	-0.638244	0.461384	-1.22742	0.037579	-0.53743		I	AT4G23610	1.61769e-08	0.532297	0.569818	0.0164615	1	0.278479
I	AT1G08450	2.15725	0.479731	0.754737	-0.726793	-0.406008	-0.639965		I	AT1G08450	1.30159e-25	0.0725183	0.000333638	0.000963008	0.100734	0.000432128
I	AT1G55120	2.15153	-0.234966	0.396969	-1.58957	-1.19871	-1.61734		I	AT1G55120	1.13494e-13	0.951317	0.483282	0.000406044	0.0166118	5.83835e-05
I	AT5G39580	2.14218	0.702162	-1.2724	-1.21769	-0.28837	-0.37341		I	AT5G39580	1.5777e-28	0.281608	3.86479e-07	0.00945212	0.772686	0.444439
I	AT5G22560	2.13931	0.688592	0.0959695	-1.55944	-1.75387	-2.69359		I	AT5G22560	0.000311376	0.735316	1	0.0641764	0.144702	0.00293114
I	AT4G21903	2.12579	0.328702	0.0664813	-0.959566	0.229725	-0.591863		I	AT4G21903	2.02116e-08	0.883371	1	0.0995827	0.862583	0.303551
I	AT5G64890	2.11755	0.0607846	-0.0712187	-2.76575	-1.61855	-2.98266		I	AT5G64890	0.000164162	1	1	0.00473145	0.20889	0.00154782
I	AT1G02930	2.10988	0.820061	-0.317761	-1.60946	-0.378626	-1.28918		I	AT1G02930	2.54255e-18	0.116767	0.140888	1.73147e-06	0.117908	5.11811e-05
I	AT4G23130	2.10633	0.742532	0.239917	-2.78441	-1.8278	-3.8404		I	AT4G23130	1.91734e-17	0.0245201	0.722409	4.64543e-13	2.69569e-05	3.37225e-24
I	AT5G08380	2.09386	0.918072	0.905954	-0.0883538	-0.401249	-0.0977623		I	AT5G08380	3.33453e-24	0.00203386	0.000127287	0.893461	0.108831	0.863105
I	AT1G52700	2.09314	-0.711496	-0.862522	-2.37794	-1.08072	-3.55541		I	AT1G52700	4.34667e-05	0.501337	0.488463	2.29702e-05	0.333088	2.38506e-10
I	AT4G04700	2.08161	0.144727	0.406605	-1.24377	-1.15914	-1.11635		I	AT4G04700	1.06282e-07	0.983143	0.596124	0.000872396	0.0237935	0.000953354
I	AT5G45470	2.07638	0.119492	0.773568	-0.965565	-0.494208	-0.636475		I	AT5G45470	4.6545e-37	0.94882	0.000106893	0.0090864	0.0844857	0.026142
I	AT5G46260	2.0738	0.245995	0.872984	-0.644254	1.07531	-0.673947		I	AT5G46260	8.80014e-08	1	0.0998449	0.298548	0.0126593	0.261925
I	AT2G23960	2.05693	-0.877785	0.870968	-1.82446	-0.106991	-1.84802		I	AT2G23960	0.000470319	0.506434	0.217283	0.033552	1	0.00597389
I	AT5G18470	2.04998	-0.117921	-1.20738	-3.20244	-1.44057	-2.4332		I	AT5G18470	7.09154e-11	1	0.000262224	4.82025e-19	1.73744e-05	2.37836e-12
I	AT5G49680	2.03436	0.352025	0.689754	-0.132765	-0.305725	0.139056		I	AT5G49680	4.86471e-14	0.739362	0.0421257	0.934231	0.566893	0.869275
I	AT1G72950	2.02924	0.471301	0.710875	-1.13893	-1.25657	0.250503		I	AT1G72950	0.000532867	1	0.416478	0.359027	0.346034	0.953248
I	AT5G66640	2.01843	-0.159345	-1.08022	-1.49059	-2.16821	-1.73289		I	AT5G66640	1.19543e-08	1	0.0292993	0.00508425	0.000139702	0.00015844
I	AT3G51350	1.97943	-1.73596	0.548424	-1.19085	-0.320249	-1.48574		I	AT3G51350	2.89768e-10	0.00334097	0.273997	0.0161024	0.70086	0.000551698
I	AT2G38390	1.96432	0.649938	0.939025	-0.88867	-0.315581	0.0428734		I	AT2G38390	1.62423e-07	0.00230313	0.0597114	0.047837	0.565095	0.946703
I	AT1G65484	1.95986	-0.397358	-0.554625	-2.0194	-1.21947	-2.69804		I	AT1G65484	1.08647e-05	0.889369	0.642921	0.00304909	0.146663	2.3488e-05
I	AT1G45145	1.95344	0.126956	0.0699932	-0.755365	-1.16816	-0.460313		I	AT1G45145	3.06597e-13	1	0.883684	0.0295638	0.000181477	0.192999
I	AT1G79320	1.94779	-0.69716	-1.00401	-0.58306	-2.16144	-0.987297		I	AT1G79320	4.52908e-05	0.847869	0.189227	0.771067	0.0135193	0.267397
I	AT1G17500	1.94422	0.356261	0.134286	-1.40956	-0.65184	-0.599292		I	AT1G17500	4.04135e-40	0.202294	0.664337	6.18769e-10	0.0414309	0.0121861
I	AT2G43140	1.94029	-0.10215	-0.285019	-2.19563	-1.52548	-2.20522		I	AT2G43140	2.02807e-27	1	0.454976	2.84439e-06	9.7843e-06	1.60988e-09
I	AT5G56050	1.93923	0.686	-0.998031	-0.503554	-0.802325	0.460009		I	AT5G56050	8.2691e-05	0.789388	0.342646	0.754161	0.524494	0.596663
I	AT2G15390	1.92587	0.578532	0.444022	-0.884464	-0.540726	-0.699768		I	AT2G15390	2.69184e-16	0.257553	0.150881	0.0110708	0.147745	0.030062
I	AT1G02920	1.91646	0.779301	0.693859	-0.354736	0.522514	-0.014603		I	AT1G02920	2.09913e-16	0.248489	0.00435289	0.482591	0.00335491	1
I	AT1G02360	1.89403	-0.0288246	0.646869	-0.802403	0.130166	-0.868638		I	AT1G02360	5.43108e-13	1	0.0511824	0.0453767	0.825774	0.00355031
I	AT5G43910	1.88409	0.148157	0.881932	-0.125532	0.636551	0.29291		I	AT5G43910	3.87838e-13	1	0.00919467	0.887471	0.0274382	0.351782
I	AT5G67450	1.87103	-0.438779	0.0703042	-0.471576	-2.28864	-0.890805		I	AT5G67450	1.33909e-05	1	1	0.643755	0.00022957	0.320259
I	AT5G07560	1.87007	0.574976	-2.26671	-1.38865	-1.2834	-0.854185		I	AT5G07560	4.97416e-05	0.94882	0.00625572	0.191806	0.111644	0.548825
I	AT1G33610	1.86738	0.415873	-0.679051	-1.90568	-2.24205	-1.91378		I	AT1G33610	1.64129e-14	0.424873	0.093435	5.83005e-08	5.93578e-10	7.83079e-10
I	AT1G23060	1.86217	-0.557349	-0.171919	-1.69666	-0.479287	-1.79468		I	AT1G23060	0.000450612	0.782657	0.959462	0.0126469	0.743572	0.00218008
I	AT2G44370	1.86032	-0.264666	-0.93818	-1.48986	-1.78077	-1.83096		I	AT2G44370	5.51098e-14	0.857355	0.0126604	0.00103096	7.99392e-05	5.06689e-09
I	AT3G54040	1.85208	0.735104	0.532834	-0.661383	-0.433638	-0.928728		I	AT3G54040	2.58731e-12	0.0207017	0.128478	0.171986	0.104605	0.000716009
I	AT5G45510	1.85098	0.344888	0.835021	-0.366196	-0.371349	0.0168325		I	AT5G45510	1.5127e-121	0.0358366	2.29793e-09	0.114362	0.000352301	0.976487
I	AT5G53730	1.83695	-0.441472	-1.04342	-1.01898	-0.389568	-0.658021		I	AT5G53730	2.24017e-08	0.81444	0.0439626	0.0527988	0.70535	0.20671
I	AT2G24600	1.82893	0.71797	-0.63685	-2.28875	-1.15151	-2.421		I	AT2G24600	4.60538e-22	0.0122985	0.0178776	4.91986e-13	6.16111e-05	7.81503e-18
I	AT1G31885	1.82889	0.449266	-0.573123	0.248877	-0.964283	0.600756		I	AT1G31885	0.000701711	0.97501	0.640529	0.977222	0.370706	0.460538
I	AT1G26250	1.82603	-0.56959	0.198106	-0.501156	0.752589	0.366967		I	AT1G26250	1.36691e-26	0.529003	0.518621	0.443846	0.0213037	0.437589
I	AT1G52290	1.78927	0.372859	0.557817	-2.35025	-1.51819	-2.34039		I	AT1G52290	7.62843e-11	0.629269	0.167528	1.90115e-09	8.14519e-05	4.20498e-10
I	AT2G03260	1.78153	0.271234	0.331598	0.352309	-0.432672	1.00041		I	AT2G03260	1.09528e-08	0.972356	0.578616	0.583294	0.418488	0.00913601
I	AT1G12990	1.75524	0.0491761	0.244401	-1.00451	-0.536036	-0.748519		I	AT1G12990	4.66131e-12	1	0.542943	0.00886012	0.113454	0.0269702
I	AT1G14170	1.74285	-0.534628	-0.481406	-1.34162	-0.923003	-1.16909		I	AT1G14170	6.1875e-21	0.234975	0.0769859	0.00115286	0.00152606	1.03149e-05
I	AT4G23200	1.74181	0.633743	-1.74709	-2.95143	-0.289871	-2.49318		I	AT4G23200	4.2312e-06	0.550293	0.00180751	5.19858e-06	0.760304	2.98484e-06
I	AT5G39450	1.73958	0.679249	0.690695	-0.358032	-0.374636	-0.0951677		I	AT5G39450	1.01656e-10	0.138132	0.0642125	0.457659	0.452807	0.930421
I	AT5G06750	1.73374	0.611264	0.211352	-0.483083	0.027783	-0.441701		I	AT5G06750	6.22589e-16	0.0475018	0.614713	0.233387	1	0.114235
I	AT2G21850	1.71867	-0.27814	0.253743	-1.21006	-0.159049	-0.450688		I	AT2G21850	2.41862e-19	0.88327	0.544214	0.00192499	0.748263	0.270596
I	AT2G44380	1.71174	-0.716456	-0.271618	-0.754474	-0.545717	-0.857836		I	AT2G44380	4.83021e-11	0.0456696	0.564377	0.0243369	0.132083	0.0110944
I	AT3G26230	1.69439	0.382141	0.3286	-0.282531	-0.705621	-0.354888		I	AT3G26230	9.00513e-20	0.614954	0.214625	0.498695	0.0142331	0.37158
I	AT4G01910	1.66945	0.41431	0.552188	0.0625327	0.408547	0.597771		I	AT4G01910	2.30152e-05	0.784586	0.383194	0.987121	0.503802	0.19756
I	AT5G44920	1.66337	0.374728	0.101419	0.0142803	-0.376415	0.245111		I	AT5G44920	1.27184e-06	0.69371	0.936083	1	0.432732	0.500214
I	AT5G44070	1.65486	0.161874	0.224398	-1.04594	-0.872715	-1.54466		I	AT5G44070	5.9321e-21	0.964191	0.484919	1.77175e-05	1.73921e-05	2.00102e-10
I	AT4G18250	1.641	0.325693	-0.505059	-1.78524	-1.9156	-1.54762		I	AT4G18250	1.3292e-11	0.687557	0.0185019	2.40615e-10	4.45923e-19	1.22808e-07
I	AT4G19920	1.62896	-0.793517	0.0568197	-0.536101	-0.39898	0.219159		I	AT4G19920	0.000461475	0.771102	1	0.789517	0.730256	1
I	AT5G45520	1.6269	-0.0752151	0.341477	-0.285648	-0.335813	0.0650996		I	AT5G45520	4.81715e-09	1	0.35156	0.509682	0.458848	0.970504
I	AT2G18690	1.62243	0.469242	0.619877	0.00372685	0.434099	-0.524807		I	AT2G18690	1.6031e-13	0.649093	0.0330214	1	0.108367	0.228928
I	AT2G27920	1.61796	0.222839	-0.0184016	-2.32212	-0.97553	-1.05535		I	AT2G27920	3.1583e-12	0.834937	1	2.99833e-11	3.60829e-05	1.52909e-05
I	AT1G10330	1.60968	-0.174891	0.297081	-1.16235	-0.246146	-0.66899		I	AT1G10330	0.000631497	1	0.783805	0.0848092	0.898505	0.298666
I	AT3G24890	1.59689	-0.183025	0.32978	-0.978138	-0.0548871	-1.24134		I	AT3G24890	0.000434138	1	0.624224	0.153625	1	0.01478
I	AT1G80130	1.59474	0.229332	-2.52246	-4.85675	-2.1539	-4.48279		I	AT1G80130	1.21177e-08	0.935045	1.14534e-18	1.41132e-24	5.16959e-06	1.14116e-32
I	AT5G45480	1.54391	0.146535	0.428459	-1.1649	-0.67584	-0.824386		I	AT5G45480	1.132e-26	0.857355	0.0267767	3.45528e-08	0.00280542	0.000116958
I	AT3G07520	1.53982	0.00746572	0.175434	0.496394	0.225528	-0.201005		I	AT3G07520	0.000214062	1	0.821068	0.36363	0.746785	0.775473
I	AT1G17250	1.5387	-0.151981	-0.416491	-0.682407	-0.491433	-1.14932		I	AT1G17250	4.43688e-05	1	0.473704	0.25085	0.416069	0.00486256
I	AT5G09710	1.5236	-0.697374	-0.751519	-0.530737	-3.62529	-0.718508		I	AT5G09710	0.000629044	0.866441	0.21833	0.58333	1.29556e-06	0.445533
I	AT4G20000	1.51934	0.462732	-0.499932	-2.24248	-1.22257	-2.30698		I	AT4G20000	0.000158283	0.825113	0.541719	0.00110531	0.0146964	0.000818002
I	AT2G22500	1.50985	-0.0418985	-0.2598	-2.10743	-0.0991124	-1.29905		I	AT2G22500	3.53794e-06	1	0.459495	2.89792e-16	0.906666	3.27807e-08
I	AT2G31870	1.50787	0.117795	0.272076	-0.522174	-1.01013	-0.490851			AT2G31870	6.53252e-06	1	0.567752	0.257561	0.0291098	0.244323
I	AT1G72060	1.50521	0.0587439	0.407506	0.564392	-1.17495	0.530744		I	AT1G72060	1.66437e-11	1	0.275549	0.0653665	2.61728e-07	0.231388
I	AT4G15233	1.49633	0.187664	-0.68316	-3.02598	-1.46771	-2.44549		I	AT4G15233	3.94853e-11	0.857355	0.0417893	2.21096e-19	1.22931e-06	9.64851e-19
I	AT1G17430	1.47623	0.415042	-0.748149	-0.860955	-0.700333	-0.938942		I	AT1G17430	1.33386e-07	0.62862	0.0853594	0.138929	0.050461	0.00581103
I	AT3G50140	1.44971	0.0821992	-0.565563	-2.92693	-3.29407	-2.67059		I	AT3G50140	0.00022145	1	0.317027	1.2217e-06	5.89336e-07	2.00957e-07
I	AT1G17610	1.4401	0.270796	0.437999	-1.56741	-1.42239	-1.63634		I	AT1G17610	1.52099e-05	0.920323	0.364371	0.00336029	0.00357998	0.000251937
I	AT2G45010	1.43606	0.211122	0.353343	-1.08132	-0.850196	-1.01725		I	AT2G45010	1.28258e-13	0.778044	0.160518	0.000386723	0.000115287	1.08028e-07
I	AT4G30140	1.42787	0.406941	-0.356696	-1.5356	-0.898778	-0.975144		I	AT4G30140	1.43656e-10	0.471241	0.249655	0.000385071	0.000919016	0.000325347
I	AT5G15130	1.42367	0.367342	0.33615	-0.354532	-0.157253	0.0143827		I	AT5G15130	3.16755e-05	0.887681	0.639002	0.646546	0.8765	1
I	AT1G65845	1.4184	0.309584	-1.4939	-1.94897	-1.31529	-1.66635		I	AT1G65845	1.24862e-22	0.65109	4.24243e-12	9.60957e-14	7.1479e-08	1.41938e-13
I	AT1G17480	1.39808	-0.415878	-0.03942	-0.61512	0.0549245	-0.132267		I	AT1G17480	1.60652e-06	0.697279	1	0.0796579	0.968157	0.822171
I	AT3G07570	1.3979	-0.260631	-0.269873	-0.954135	-0.913564	-0.794448		I	AT3G07570	8.45314e-06	0.839481	0.498591	0.0104879	0.00406642	0.0114405
I	AT1G15040	1.3905	-0.2202	-0.208079	0.152774	-1.09263	0.185186		I	AT1G15040	8.18409e-10	0.831362	0.403334	0.86885	1.63949e-08	0.674367
I	AT5G24980	1.37556	-0.311431	0.0268485	-0.863818	-0.293685	-1.27541		I	AT5G24980	1.05467e-10	0.482612	1	0.000197711	0.393477	3.45886e-09
I	AT4G21720	1.36838	-0.279406	0.338591	-1.05504	0.0792256	-0.975093		I	AT4G21720	2.98456e-06	0.857948	0.411802	0.0057835	0.946165	0.00278061
I	AT2G16700	1.36361	0.323317	-0.602289	-0.600591	-1.07026	-0.576008		I	AT2G16700	6.21159e-25	0.503979	0.00277688	0.115788	7.32364e-11	0.00235621
I	AT4G08480	1.35765	-0.0222483	0.324815	-0.910773	-0.813609	-1.07003		I	AT4G08480	0.000644365	1	0.521406	0.0154128	0.033441	0.0018789
I	AT3G43800	1.33317	0.163536	-0.0226378	-0.650386	-0.696049	-0.699205		I	AT3G43800	7.17752e-07	0.745796	0.986741	0.0131148	0.00158977	0.000127872
I	AT5G44572	1.32643	0.0155721	-3.65333	-4.10733	-5.26522	-4.10822		I	AT5G44572	3.1445e-15	1	1.36994e-24	1.0559e-17	2.39047e-78	1.40847e-52
I	AT3G09940	1.31306	-0.0592208	-0.543611	-1.39939	-0.466993	-0.651766		I	AT3G09940	1.18782e-05	1	0.145143	3.73549e-05	0.207891	0.119794
I	AT3G20510	1.30678	0.235632	-0.0449562	-1.14427	-1.12183	-1.41304		I	AT3G20510	1.05668e-18	0.496256	0.913005	1.23963e-10	2.33492e-06	3.08906e-17
I	AT3G59100	1.30211	-0.337981	-0.0111407	-0.568823	-0.0535517	0.103423		I	AT3G59100	9.91581e-08	0.772145	1	0.117645	1	0.869275
I	AT5G45490	1.27897	-0.0119443	-0.826887	-1.60448	-1.74761	-1.24676		I	AT5G45490	1.14385e-24	1	2.07287e-05	3.55123e-16	1.35975e-14	5.3883e-12
I	AT5G07460	1.25371	0.000219236	-0.574879	-2.30502	-1.49099	-1.79164		I	AT5G07460	3.82704e-14	1	0.0939697	4.81692e-09	1.17033e-10	1.51436e-06
I	AT3G23880	1.22071	-0.176215	-1.55818	-0.456259	-2.7654	-0.984524		I	AT3G23880	0.000161319	1	0.00022206	0.456359	1.22427e-14	0.0299001
I	AT4G16146	1.20912	0.171139	-1.04222	-1.88054	-1.54226	-1.51728		I	AT4G16146	1.18841e-07	0.821577	0.000112016	1.12393e-07	1.11478e-07	5.33504e-16
I	AT4G39510	1.18454	-0.237839	-0.672718	-1.79349	-0.605054	-2.23592		I	AT4G39510	0.00021758	0.80496	0.146875	6.36785e-09	0.160261	3.74392e-10
I	AT5G42860	1.18191	-0.404897	-0.885623	-1.63124	-0.79051	-0.972035		I	AT5G42860	0.000253685	0.665207	0.0480854	2.85674e-05	0.0715434	0.00522495
I	AT5G49760	1.16746	0.103786	-0.407981	-1.63771	-1.11142	-1.54365		I	AT5G49760	3.18807e-10	0.794543	0.0695316	1.74105e-22	4.61064e-05	3.49946e-39
I	AT3G16180	1.15306	-0.257337	-2.30928	-1.92224	-1.78924	-1.90304		I	AT3G16180	0.000145046	0.70361	7.22604e-13	1.13971e-09	3.4817e-09	3.17958e-10
I	AT2G46980	1.14742	-0.00401508	0.0341849	0.618414	0.715844	-0.098667		I	AT2G46980	1.65433e-05	1	0.99066	0.0491142	0.01094	0.869275
I	AT3G54960	1.13167	-0.187326	-0.0898361	-1.10658	-0.00669433	-0.306902		I	AT3G54960	1.39965e-06	0.848456	0.861126	3.91355e-06	1	0.290567
I	AT4G34560	1.11289	-0.642596	0.030423	-0.342462	0.0474033	-0.417184		I	AT4G34560	0.000296013	0.26396	1	0.454436	1	0.277083
I	AT3G18370	1.10293	-0.00282568	-0.127121	-1.12197	-1.0339	-0.793333		I	AT3G18370	4.90431e-08	1	0.693828	2.90858e-08	6.58251e-06	1.50347e-06
I	AT2G28940	1.02929	-0.0868319	-0.193629	-0.4559	-0.955619	-0.64503		I	AT2G28940	1.32277e-06	1	0.623404	0.252245	0.000579955	0.0431074
I	AT1G78860	1.01125	-0.104482	-3.01724	-4.1778	-4.51671	-2.69108		I	AT1G78860	4.00851e-05	1	1.96073e-16	3.97676e-16	5.57424e-24	7.51579e-13
I	AT1G56423	1.00355	-0.141437	-0.261335	-0.636986	-1.33415	-0.795079		I	AT1G56423	0.000240062	0.976919	0.636364	0.0518245	0.000103872	0.0146352
I	AT1G54820	1.00183	-0.24655	-2.03592	-3.16519	-2.86927	-4.31547		I	AT1G54820	2.7187e-08	0.627753	1.02507e-07	2.20427e-28	3.33633e-18	2.78209e-57
II	AT3G28510	10.5142	3.43563	11.5285	2.02483	1.97578	0.396315		II	AT3G28510	5.30038e-265	3.27325e-11	7.93026e-178	0.00297269	0.0677027	0.812819
II	AT1G02450	8.09888	2.5959	7.51427	1.0186	0.370236	0		II	AT1G02450	1.38563e-172	0.0374964	1.87522e-109	0.721455	0.926917	1
II	AT3G22231	7.97061	3.45369	8.77458	1.83306	-2.25586	-2.95245		II	AT3G22231	9.6274e-114	2.49905e-27	7.67404e-165	0.000162805	4.79014e-06	0.000440571
II	AT4G10500	7.22563	1.59414	6.58654	-1.11229	0.606404	-0.583463		II	AT4G10500	4.45666e-86	0.0751759	2.247e-37	0.296821	0.698358	0.562563
II	AT1G50090	7.11894	1.66802	6.1456	1.01228	2.17455	0.935916		II	AT1G50090	2.62328e-54	0.0705981	2.08974e-15	0.306787	0.0297352	0.251154
II	AT3G22235	6.50683	2.54471	7.90452	1.53566	-1.34719	-1.40264		II	AT3G22235	4.30571e-286	1.88136e-14	1.32471e-210	3.7929e-05	0.00121362	0.0455763
II	AT2G40750	6.21559	3.64669	6.1145	2.89258	-1.12389	-0.451491		II	AT2G40750	1.10169e-124	9.35809e-17	2.65986e-124	1.30834e-07	0.0940317	0.930421
II	AT2G14560	6.11003	4.61456	5.61314	1.7805	-2.51753	-1.98297		II	AT2G14560	0	1.73228e-17	1.04779e-182	0.00392908	1.60291e-23	0.000766081
II	AT1G21240	6.06936	0.419776	6.1509	2.63117	1.97672	-0.34145		II	AT1G21240	2.24552e-26	0.94882	3.8665e-40	3.67003e-11	0.0674795	0.707773
II	AT3G25010	6.0287	1.33909	5.07968	0.306815	1.3623	0.108589		II	AT3G25010	1.52974e-46	0.0901196	1.9846e-21	0.893461	0.256489	0.970593
II	AT2G21900	5.79146	1.62614	6.53929	2.32069	1.68711	1.02047		II	AT2G21900	4.14726e-33	0.529003	2.99845e-50	0.0236476	0.0593634	0.524308
II	AT3G25882	5.67803	1.78491	4.90351	0.105664	-0.291411	-0.89323		II	AT3G25882	2.26809e-108	0.000109538	1.5973e-41	1	0.8765	0.189424
II	AT2G14620	5.48127	0.401402	5.48188	-0.928729	-0.726643	-0.024896		II	AT2G14620	3.82263e-47	0.944709	6.23639e-28	0.293195	0.51913	1
II	AT4G21380	5.38925	2.40959	4.53758	1.02672	1.48241	-0.497794		II	AT4G21380	8.6484e-53	9.6859e-14	4.88314e-35	0.0246244	0.00404795	0.357504
II	AT3G28540	5.19577	1.89112	4.91791	0.31502	0.812988	-0.568376		II	AT3G28540	1.23651e-68	2.87665e-12	6.02671e-54	0.715314	0.139161	0.133408
II	AT1G31580	5.03111	2.75821	4.09504	1.38932	-1.34002	-1.34062		II	AT1G31580	5.16111e-194	7.66109e-240	3.5996e-91	3.91062e-05	6.51689e-15	2.56906e-12
II	AT3G15536	4.87466	0.45808	5.38314	1.53063	2.42936	0.502225		II	AT3G15536	1.54184e-17	0.943376	6.61609e-25	0.0147307	0.00954812	0.761585
II	AT3G56400	4.86184	3.38165	4.86117	2.71312	-2.02633	-1.07239		II	AT3G56400	1.53578e-50	9.76116e-40	7.97282e-47	6.83683e-26	1.38917e-07	0.00232831
II	AT1G21250	4.77382	2.24892	4.28697	0.540219	-0.158706	-1.43285		II	AT1G21250	1.44426e-72	2.49368e-12	6.14778e-67	0.282188	0.780052	0.00128062
II	AT1G35710	4.41041	1.7626	3.68269	0.29895	-3.25878	-1.68927		II	AT1G35710	1.4789e-25	9.54232e-05	1.02365e-17	0.667913	1.57665e-07	2.95275e-05
II	AT4G11655	4.40869	3.40662	3.57744	1.97879	2.35454	1.20555		II	AT4G11655	1.75017e-11	5.26917e-05	1.88428e-07	0.105051	0.0127195	0.386916
II	AT3G61280	4.39574	1.97748	3.82105	1.36499	0.425922	0.845485		II	AT3G61280	2.28048e-57	2.40343e-08	2.04258e-43	0.000709046	0.540066	0.102761
II	AT3G11010	4.37035	1.54043	3.53143	0.115014	0.268243	0.171608		II	AT3G11010	1.95343e-43	0.000382677	5.23512e-25	0.960431	0.797776	0.881507
II	AT1G56120	4.32165	0.789774	3.38597	1.43897	-0.179837	0.859104		II	AT1G56120	4.50347e-51	0.417238	1.6884e-25	0.00507612	0.938407	0.061433
II	AT5G24530	4.27392	2.56693	4.26107	2.36658	0.269565	0.505859		II	AT5G24530	3.00399e-156	3.5279e-46	5.35723e-137	1.24399e-25	0.306817	0.0312135
II	AT3G23120	4.24302	2.13301	3.90843	-0.750317	-1.2598	-1.49522		II	AT3G23120	4.8617e-27	0.00100268	1.57392e-19	0.572847	0.343945	0.181475
II	AT5G60900	4.16281	2.80659	4.44333	2.33611	1.16108	1.59952		II	AT5G60900	2.07996e-28	2.57771e-07	6.54504e-32	2.37764e-05	0.0700466	0.00472182
II	AT3G25020	3.94774	1.41642	3.47529	0.860689	1.1646	-0.20572		II	AT3G25020	1.15243e-22	0.00256567	3.53724e-28	0.0603255	0.0185786	0.869275
II	AT4G13900	3.89358	1.88199	3.79371	1.2618	1.21627	0.592993		II	AT4G13900	8.5182e-32	8.55649e-12	2.23802e-35	0.000186382	0.00943487	0.104854
II	AT2G32160	3.77792	2.23084	3.32144	0.414445	-1.00477	-1.16009		II	AT2G32160	4.66752e-116	1.95134e-13	5.4155e-48	0.51606	0.00150431	0.00357564
II	AT1G24145	3.7463	1.7452	3.48094	0.148801	-1.25607	-0.953632		II	AT1G24145	2.44138e-23	2.53791e-05	1.33783e-19	0.914243	0.0892308	0.0554787
II	AT1G01560	3.62395	1.05734	3.006	0.138112	1.1079	0.552775		II	AT1G01560	2.6594e-16	0.145997	2.55715e-12	0.984102	0.0553041	0.333225
II	AT2G46440	3.60267	1.05553	3.96671	0.593048	1.01665	0.110746		II	AT2G46440	1.08363e-54	0.000211027	1.08085e-36	0.0669832	0.00305849	0.808568
II	AT5G62770	3.57855	0.43622	3.06874	0.805079	0.0483497	0.681872		II	AT5G62770	4.98097e-44	0.714734	4.2429e-25	0.14222	1	0.0947852
II	AT4G04221	3.57818	0.467357	2.68012	-0.0685306	0.342504	0.54198		II	AT4G04221	5.37238e-11	0.933847	3.14007e-05	1	0.937203	0.52277
II	AT1G69720	3.57614	0.839728	3.49461	0.689672	0.926981	0.54516		II	AT1G69720	5.00534e-38	0.0970077	9.4737e-31	0.256413	0.032086	0.14736
II	AT2G24160	3.5402	0.724281	2.90829	0.177727	0.551835	-0.424106		II	AT2G24160	5.35591e-41	0.161535	1.25645e-13	0.841318	0.31	0.396135
II	AT4G03450	3.48507	0.617753	3.82336	1.43367	0.159487	-1.16813		II	AT4G03450	2.16965e-12	0.799345	1.44375e-18	0.0108763	0.947419	0.180124
II	AT2G27660	3.481	0.817049	2.62755	0.176863	0.476475	0.472702		II	AT2G27660	9.78296e-41	0.0283911	2.24557e-18	0.728674	0.540066	0.136824
II	AT4G31800	3.43782	0.635681	2.75152	-0.619812	0.553183	-0.121405		II	AT4G31800	5.0387e-66	0.00693187	9.62554e-37	0.00969741	0.021351	0.576119
II	AT4G14450	3.43563	0.126272	2.75342	-0.223217	1.06934	-0.438532		II	AT4G14450	2.5247e-09	1	3.28021e-05	0.910079	0.39005	0.68837
II	AT5G59490	3.42965	0.271797	2.57791	-0.0583403	1.49007	0.513807		II	AT5G59490	1.44578e-16	0.898809	1.67217e-08	1	0.0039428	0.284235
II	AT3G48640	3.42101	0.784039	4.00721	1.38635	0.553725	0.814957		II	AT3G48640	7.22799e-10	0.638235	3.92157e-16	0.0375821	0.797776	0.243764
II	AT4G22305	3.41834	1.16018	2.46955	-0.468288	-0.808879	-1.68391		II	AT4G22305	9.92343e-86	9.02214e-07	1.726e-17	0.386044	0.04458	7.63514e-10
II	AT3G48630	3.32401	1.21105	4.63403	2.93289	0	2.01679		II	AT3G48630	3.27985e-05	0.638203	4.17548e-15	5.40794e-06	1	0.00715124
II	AT2G46400	3.24152	2.02884	2.66688	-0.166388	1.13143	-0.101105		II	AT2G46400	1.38564e-17	4.95767e-08	3.14272e-11	1	0.0610351	1
II	AT3G24900	3.20901	1.07694	4.02966	0.806126	0.907513	0.114281		II	AT3G24900	7.52951e-05	0.680382	1.42028e-08	0.68672	0.70086	1
II	AT4G13820	3.12416	0.744631	2.49165	1.41142	1.3105	1.1822		II	AT4G13820	1.32955e-05	0.857355	6.40142e-05	0.0341638	0.132675	0.084058
II	AT1G01680	3.07017	1.2039	2.5014	0.216501	1.86497	0.679393		II	AT1G01680	3.75024e-11	0.302086	0.00807229	0.978273	0.00523298	0.388215
II	AT5G24206	3.02948	0.377813	4.83462	1.06821	0.466033	1.18853		II	AT5G24206	1.74035e-24	0.944622	2.77914e-57	0.0312415	0.432057	0.00866676
II	AT5G41750	3.00991	1.15011	2.19616	0.0206403	1.12807	0.545804		II	AT5G41750	2.92666e-22	0.00116544	2.28633e-09	1	0.00408619	0.049911
II	AT3G01080	2.99968	1.62794	2.47278	0.402511	-0.0196724	0.645433		II	AT3G01080	1.33465e-09	0.40894	6.61809e-05	1	1	0.729694
II	AT1G23840	2.9972	0.208141	2.38327	0.540767	-0.162193	-0.344804		II	AT1G23840	6.61375e-21	1	6.21816e-12	0.363372	0.8765	0.723412
II	AT5G16170	2.95875	0.815264	3.43545	1.26739	1.5154	1.32709		II	AT5G16170	6.10909e-14	0.332423	1.53148e-23	0.00334041	0.00139173	0.000278024
II	AT1G35230	2.94435	-0.124089	2.09004	-0.225456	0.952942	-0.757555		II	AT1G35230	4.62145e-13	1	0.000236536	0.836784	0.114321	0.159507
II	AT1G15790	2.92587	0.9807	1.95771	-0.0444919	0.191348	0.172053		II	AT1G15790	3.89478e-69	0.00729819	1.06668e-22	1	0.698091	0.612667
II	AT3G23010	2.9223	1.05914	2.22474	0.554192	-1.64307	0.663363		II	AT3G23010	1.6944e-09	0.658988	0.00170111	0.857419	0.208609	0.577024
II	AT5G19240	2.91271	0.910214	2.69802	0.0506585	0.236839	-0.549911		II	AT5G19240	2.9282e-48	0.0032783	1.20333e-38	0.959874	0.689973	0.0242699
II	AT2G44175	2.91141	-0.316517	2.56611	-0.402108	1.66273	-1.0442		II	AT2G44175	1.41798e-06	1	5.97437e-05	0.735042	0.0381274	0.0766438
II	AT5G55460	2.85093	0.157327	1.89585	-1.78327	-0.43791	-1.66216		II	AT5G55460	1.1936e-08	1	0.0010101	0.0538409	0.735549	0.0270947
II	AT2G33520	2.8299	1.61455	2.66313	1.77944	0.882189	1.88566		II	AT2G33520	2.11637e-08	0.37429	4.295e-07	0.0714388	0.342616	0.015949
II	AT5G46060	2.69811	-0.534793	2.17671	0.113438	0.729604	0.621323		II	AT5G46060	1.31029e-05	0.98702	0.00116239	1	0.568212	0.410768
II	AT3G53150	2.69448	-0.144843	3.59427	0.0537855	0.290377	-0.0421847		II	AT3G53150	8.74238e-12	1	1.56878e-25	1	0.8269	1
II	AT2G31880	2.63135	0.795571	2.14459	0.804365	0.431333	0.638146		II	AT2G31880	2.50124e-38	0.026278	4.70719e-27	0.000218134	0.0858164	0.0014253
II	AT5G24205	2.62988	-0.97027	4.73252	0.169322	0.636738	0.686766		II	AT5G24205	1.43656e-10	0.581996	7.20845e-27	1	0.346913	0.263145
II	AT3G07600	2.61088	0.431526	1.71062	-0.185825	0.368348	-0.825955		II	AT3G07600	1.57154e-15	0.800759	1.0722e-05	0.893461	0.541314	0.145087
II	AT5G22380	2.57676	0.283081	2.03547	0.0168658	0.344808	0.29965		II	AT5G22380	2.81535e-11	1	8.57145e-07	1	0.659981	0.830539
II	AT5G49850	2.56089	-0.191811	2.10071	-0.193565	-0.203868	0.898331		II	AT5G49850	1.28356e-15	1	5.22058e-08	0.915202	0.898105	0.132979
II	AT2G19190	2.52995	1.11674	1.55771	-0.538412	0.204302	-0.217046		II	AT2G19190	1.5503e-12	0.00328349	0.000145222	0.508467	0.781626	0.786915
II	AT5G01550	2.49407	-0.546443	1.88477	1.41351	2.04507	1.54011		II	AT5G01550	6.47072e-06	0.951045	0.00226438	0.0509476	0.00133306	0.00630399
II	AT1G55430	2.4663	0.453397	1.73902	0.439799	0.244375	1.08507		II	AT1G55430	7.14328e-06	0.982955	0.00610713	0.893461	0.960327	0.168497
II	AT2G13790	2.44825	1.18898	2.05496	0.78455	0.375507	0.32358		II	AT2G13790	2.96727e-41	4.55009e-05	1.16269e-21	0.00144848	0.170885	0.220831
II	AT4G28490	2.44294	0.624165	2.25071	0.0843621	0.242022	-0.51633		II	AT4G28490	2.66211e-17	0.39132	8.75666e-10	0.952792	0.70086	0.215354
II	AT4G04695	2.41585	0.585047	1.52043	-1.08114	-1.94296	-0.778892		II	AT4G04695	7.48342e-24	0.305499	3.29697e-08	0.0114424	3.87938e-06	0.033713
II	AT4G26070	2.31032	0.69671	1.37241	-0.713099	-0.695665	-1.13243		II	AT4G26070	1.65304e-29	0.00376737	6.39249e-11	0.0100205	0.018863	5.88447e-07
II	AT3G03855	2.28366	0.058653	1.59531	-0.0741728	-0.176474	-0.125225		II	AT3G03855	3.77263e-16	1	7.0053e-09	1	0.777538	0.839996
II	AT3G60966	2.2836	1.23252	1.57603	0.107583	-0.239078	0.683635		II	AT3G60966	1.03711e-06	0.430154	0.0062307	1	0.970433	0.477936
II	AT1G06990	2.28277	0.176814	2.86864	0.826301	1.23003	0.0049503		II	AT1G06990	5.05329e-05	1	1.3241e-09	0.23687	0.0995503	1
II	AT4G08470	2.24498	0.931014	1.57917	-0.197018	-0.871558	-0.961412		II	AT4G08470	1.99862e-39	9.81603e-06	2.63838e-17	0.653339	0.000172715	8.50039e-06
II	AT5G59680	2.24221	-0.198759	2.53174	-0.326333	1.09491	-0.544565		II	AT5G59680	1.31716e-08	1	9.11078e-14	0.694235	0.0139134	0.292684
II	AT3G26210	2.20836	0.737622	1.6154	0.224266	0.938857	0.683111		II	AT3G26210	9.27954e-29	0.00641913	4.6748e-20	0.481581	8.15217e-06	0.000569549
II	AT3G29240	2.19429	0.238316	2.2622	0.789346	-0.621551	0.438451		II	AT3G29240	6.63247e-46	0.301949	4.4033e-46	4.01753e-06	9.61907e-05	1.66357e-05
II	AT2G15042	2.18203	0.137852	1.45082	-0.966436	-0.88041	-1.34028		II	AT2G15042	3.01124e-15	0.982292	5.52792e-05	0.078589	0.05781	1.87651e-05
II	AT4G14610	2.1711	0.916087	1.99213	1.04567	0.688384	0.66049		II	AT4G14610	1.00352e-10	0.11914	2.65322e-10	0.00324127	0.1183	0.142092
II	AT1G51800	2.15447	0.71637	1.40734	-0.5229	0.704787	0.277504		II	AT1G51800	8.70882e-27	0.00785709	1.13758e-10	0.0233247	0.145139	0.541449
II	AT2G37710	2.14207	0.321845	2.0108	0.123672	0.653104	-0.206586		II	AT2G37710	7.51093e-17	0.515869	1.84062e-14	0.861514	0.018356	0.466318
II	AT3G63030	2.13159	0.329293	1.3221	-0.112195	0.191944	-0.0570426		II	AT3G63030	2.245e-18	0.574463	1.48895e-05	0.901313	0.746325	0.94846
II	AT3G26420	2.12765	0.0214315	1.25795	-0.222027	1.13342	0.236163		II	AT3G26420	4.03221e-05	1	0.0792235	0.93251	0.0988468	0.869275
II	AT2G26560	2.11414	0.871306	1.55961	0.182838	0.853558	-0.343402		II	AT2G26560	6.52508e-23	0.03958	7.73336e-05	0.807058	0.0902076	0.295393
II	AT5G01850	2.11208	0.343824	1.77778	-0.0747846	0.291859	0.303545		II	AT5G01850	2.64895e-20	0.638962	4.84931e-08	0.930049	0.45694	0.307074
II	AT1G14790	2.11129	-0.117391	1.31386	-0.907291	-0.0906778	-0.453436		II	AT1G14790	8.59782e-12	1	5.2288e-05	0.00956516	1	0.173587
II	AT3G52430	2.08407	0.57396	1.83055	0.2288	0.652126	0.0394621		II	AT3G52430	6.73206e-25	0.278698	2.65455e-10	0.574852	0.00882985	0.979329
II	AT2G33580	2.06952	0.924956	2.34481	0.738998	0.599757	0.839671		II	AT2G33580	1.75689e-10	0.0914244	9.52636e-14	0.0593683	0.149407	0.0108827
II	AT2G16870	2.03666	0.169815	1.94971	-0.62718	0.729958	-0.967985		II	AT2G16870	2.59415e-07	1	4.93112e-07	0.456802	0.314113	0.0436994
II	AT4G36090	2.03288	0.331917	2.05644	0.174812	0.8389	0.341534		II	AT4G36090	4.59144e-22	0.427054	1.98521e-17	0.608771	0.00173081	0.194595
II	AT4G26090	2.01211	0.965877	1.54572	0.453967	-0.547633	-0.398327		II	AT4G26090	8.48187e-14	0.061526	7.54159e-08	0.380383	0.192112	0.381017
II	AT1G34750	1.9991	0.51626	1.71124	-0.591339	-0.331461	-0.478426		II	AT1G34750	2.64895e-20	0.241492	6.4129e-13	0.182971	0.370227	0.167061
II	AT1G16260	1.99537	0.867474	2.18061	1.29247	-0.921957	0.454985		II	AT1G16260	1.06847e-14	0.00690465	2.05771e-18	4.15662e-05	0.00470041	0.0995686
II	AT5G01540	1.98315	0.783133	1.54948	0.978451	1.00569	0.697307		II	AT5G01540	8.73525e-07	0.163128	1.04741e-06	0.108446	0.00164767	0.0710452
II	AT1G07640	1.97673	0.25027	1.27689	0.406741	0.243799	0.0445978		II	AT1G07640	3.91949e-14	0.893161	0.000623024	0.353086	0.605368	1
II	AT1G07000	1.97601	0.165323	2.67334	0.771833	0.702042	0.764471		II	AT1G07000	8.66492e-23	0.94882	2.12872e-33	0.00155171	0.0153634	0.00117907
II	AT1G66970	1.9704	0.683821	1.05425	-1.11385	-1.84171	-2.1696		II	AT1G66970	1.15302e-37	0.000138006	4.71804e-10	6.52382e-08	9.16386e-15	1.50072e-39
II	AT5G54610	1.96435	0.244418	1.82287	-0.170667	-0.961588	-0.594405		II	AT5G54610	4.07095e-33	0.610451	4.50326e-17	0.726797	2.38368e-05	0.00230534
II	AT1G21270	1.95778	0.724145	1.4501	-1.17447	-1.72856	-2.16979		II	AT1G21270	1.29521e-18	0.00189103	2.96389e-09	7.16999e-05	5.20157e-10	5.21373e-26
II	AT1G51790	1.94466	0.387092	1.11051	-1.80613	-1.22235	-0.62398		II	AT1G51790	2.81139e-17	0.465464	4.02097e-05	5.98071e-08	6.95031e-05	0.0796748
II	AT5G64000	1.9288	0.922918	1.82563	0.860786	0.868631	0.727133		II	AT5G64000	3.85053e-08	0.299323	4.69342e-07	0.0825472	0.0532085	0.125652
II	AT5G45500	1.92565	0.424725	1.12059	-0.278682	-0.512165	-0.114677		II	AT5G45500	2.29353e-39	0.0808368	2.74032e-11	0.228577	0.00877153	0.577965
II	AT4G11840	1.91769	0.421774	1.34391	-0.530319	-0.346775	-0.276365		II	AT4G11840	1.87907e-16	0.499231	0.000704534	0.126538	0.368913	0.432186
II	AT4G36150	1.90595	0.779977	1.45567	-0.393113	-1.50715	-0.754605		II	AT4G36150	2.19503e-11	0.300087	8.84691e-06	0.573964	0.00172669	0.225064
II	AT3G45620	1.88394	0.526955	1.0184	-0.672355	-0.516478	-0.79177		II	AT3G45620	1.08117e-25	0.258943	1.76611e-06	0.0241703	0.0675766	0.00267593
II	AT3G51430	1.85839	0.783715	1.64015	0.114055	0.706565	0.0153228		II	AT3G51430	2.58283e-20	0.00130594	4.6392e-16	0.79276	0.00015566	1
II	AT5G18661	1.84296	-0.837029	1.30799	-0.106481	-0.828529	-1.18143		II	AT5G18661	3.10538e-05	0.377866	0.0140558	0.973622	0.309226	0.0303755
II	AT4G23280	1.84071	-0.609884	0.857958	-0.0490269	-0.904769	-0.897447		II	AT4G23280	0.000198492	0.710146	0.0849582	1	0.18986	0.0717641
II	AT1G01670	1.82362	-0.101229	1.2206	-0.696369	0.0633644	-0.340777		II	AT1G01670	0.000674101	1	0.0333863	0.342632	1	0.618959
II	AT2G46940	1.80365	0.0482787	1.93178	0.156402	1.23532	0.639623		II	AT2G46940	6.58643e-05	1	1.56637e-06	0.979317	0.0193651	0.169382
II	AT5G49570	1.80094	0.472912	1.35904	-0.0752922	0.106022	-0.143966		II	AT5G49570	5.91775e-27	0.149486	2.79118e-13	0.926406	0.74154	0.628372
II	AT5G04930	1.79982	0.201146	1.49654	0.599474	0.672921	0.627788		II	AT5G04930	1.61752e-25	0.701791	1.95345e-21	0.0208996	0.000455961	0.000379812
II	AT4G38560	1.79799	0.509089	2.01785	1.04181	1.30054	0.44311		II	AT4G38560	0.000323453	0.749502	4.60677e-05	0.113888	0.0137984	0.550635
II	AT4G15417	1.79675	-0.293035	0.821319	-1.1952	0.746454	-1.25109		II	AT4G15417	0.000630033	1	0.268915	0.0838818	0.433017	0.0376261
II	AT2G23200	1.79426	0.681264	1.95737	0.432661	0.108123	-0.347326		II	AT2G23200	2.253e-09	0.144892	2.48573e-11	0.152871	0.887313	0.414818
II	AT3G02770	1.79214	0.218848	1.18078	-0.325585	-0.289033	-0.462935		II	AT3G02770	7.15143e-29	0.502947	3.1721e-12	0.114194	0.266806	0.00593914
II	AT1G48605	1.79164	0.210976	1.61669	0.518433	0.469142	1.09105		II	AT1G48605	1.73914e-05	1	0.000412198	0.453662	0.474598	0.00577167
II	AT2G16530	1.78844	0.746676	1.31142	-0.177063	-0.396244	0.330998		II	AT2G16530	8.07678e-12	0.300973	3.73059e-05	0.793836	0.367653	0.381478
II	AT1G73270	1.78747	-0.249967	0.963928	0.0557411	0.609847	0.163873		II	AT1G73270	0.000316681	0.967107	0.132021	1	0.37606	0.890178
II	AT4G33290	1.78057	0.470798	2.13207	1.1471	0.345787	1.31607		II	AT4G33290	7.38405e-09	0.857467	2.67747e-07	0.0246876	0.535906	0.00106144
II	AT1G67148	1.77333	0.747288	1.17705	-0.74091	0.17947	0.0545735		II	AT1G67148	4.08034e-10	0.125337	0.00222651	0.0987699	0.70086	1
II	AT5G15860	1.76569	0.526343	1.37038	1.16711	0.881434	1.18164		II	AT5G15860	5.79495e-23	0.182953	1.68969e-06	2.41445e-07	9.70784e-05	3.47962e-12
II	AT1G80610	1.75245	0.0314882	1.4367	0.300101	0.825669	0.427442		II	AT1G80610	3.21513e-10	1	4.30245e-05	0.570985	0.00547113	0.238524
II	AT5G07790	1.74604	-0.129923	0.87824	-0.523467	0.238786	-1.1396		II	AT5G07790	1.16896e-07	1	0.0303004	0.149291	0.730686	0.000515506
II	AT4G11900	1.74409	0.542425	1.47988	-0.753459	-0.983202	-1.57053		II	AT4G11900	1.10518e-14	0.278416	1.46669e-09	0.0502083	0.00127109	1.05548e-08
II	AT5G07130	1.73385	0.516217	1.86729	0.347752	1.35128	0.88878		II	AT5G07130	0.00059965	0.68508	0.000144295	0.615717	0.0231116	0.0447304
II	AT4G29810	1.7312	0.26202	1.123	-0.30345	0.0182354	-0.271392		II	AT4G29810	5.22832e-24	0.638203	1.33771e-07	0.307346	1	0.244575
II	AT5G46230	1.72028	-0.0305697	0.952539	-0.792916	0.363785	-0.580478		II	AT5G46230	2.77819e-13	1	5.85121e-05	0.0205068	0.283632	0.0220311
II	AT5G44582	1.7187	-0.0146443	0.814574	-0.653933	-0.553353	-0.576081		II	AT5G44582	7.44366e-08	1	0.0266905	0.20629	0.345875	0.216018
II	AT4G19370	1.71674	0.491063	2.1979	1.27647	0.870509	1.23673		II	AT4G19370	7.37314e-05	0.693746	6.90999e-09	0.000348608	0.0518505	1.00233e-05
II	AT1G11310	1.70867	0.533326	1.32711	0.616234	0.0778067	0.531146		II	AT1G11310	2.73071e-88	0.00727478	3.70802e-24	0.000192459	0.771171	3.47871e-05
II	AT1G07620	1.68268	0.553857	2.73361	0.802378	1.05484	0.27362		II	AT1G07620	1.8232e-05	0.603573	1.48297e-13	0.0788666	0.0107811	0.668948
II	AT5G40240	1.68094	0.310419	0.881185	-0.183712	0.74134	0.272335		II	AT5G40240	7.70819e-24	0.566194	0.00208456	0.713973	0.000986681	0.231129
II	AT1G25580	1.6785	0.338864	1.81594	0.150765	0.715163	0.3136		II	AT1G25580	5.93413e-08	0.749502	6.0348e-09	0.846392	0.0535142	0.383493
II	AT5G07070	1.67659	0.172968	2.01235	0.855813	1.47673	0.700581		II	AT5G07070	0.000836476	1	6.53108e-07	0.0757613	0.00186387	0.126721
II	AT3G09490	1.67373	-0.13868	0.812112	-1.08841	-0.479299	-1.13052		II	AT3G09490	7.63657e-05	1	0.092207	0.0434886	0.39236	0.000597839
II	AT2G28760	1.6654	-0.110996	0.80012	0.0579812	0.594205	0.322532		II	AT2G28760	8.80938e-10	1	0.0329043	1	0.0797556	0.430139
II	AT1G50740	1.66265	0.397125	0.880278	-0.245762	-0.649634	-0.201595		II	AT1G50740	6.6501e-18	0.67503	0.00105641	0.652659	0.0217567	0.68837
II	AT5G38990	1.64569	0.456383	1.66512	0.753151	-0.0400649	-0.108724		II	AT5G38990	1.41791e-15	0.233264	6.58493e-15	0.00785245	0.993301	0.754396
II	AT1G55910	1.62496	0.605744	2.65772	1.21852	1.20058	0.356866		II	AT1G55910	3.1155e-06	0.0154204	1.00647e-17	5.41172e-10	0.00127423	0.0696833
II	AT5G05460	1.61777	0.486377	0.939976	-0.192739	-0.590856	0.254018		II	AT5G05460	2.15563e-14	0.247328	6.91998e-05	0.677329	0.0297087	0.414448
II	AT3G57480	1.61103	0.156763	1.67495	0.218159	0.46986	0.282166		II	AT3G57480	3.16836e-07	1	1.78293e-09	0.777008	0.146638	0.55621
II	AT3G09020	1.5904	0.190042	1.4938	1.10473	0.35615	0.455431		II	AT3G09020	5.69969e-08	0.966103	2.33073e-11	0.00115087	0.28045	0.212133
II	AT3G20960	1.59024	0.0903473	0.656714	-0.426877	0.767667	0.123215		II	AT3G20960	2.14131e-07	1	0.0661062	0.53435	0.0410962	0.873417
II	AT3G21810	1.58202	0.508148	1.57353	0.372498	0.45739	0.105583		II	AT3G21810	1.11144e-06	0.146696	1.10427e-07	0.252294	0.203437	0.867182
II	AT3G04480	1.57787	0.560605	0.726641	-0.372481	0.0589847	-0.189307		II	AT3G04480	8.41787e-18	0.0509548	0.00043906	0.430162	0.920578	0.46124
II	AT2G40270	1.56209	0.524899	1.73589	0.439737	0.622287	0.452415		II	AT2G40270	8.24722e-15	0.047334	2.49552e-18	0.0516948	0.0226681	0.00225195
II	AT3G28480	1.55951	0.533379	1.42077	-0.226991	0.359909	-0.241006		II	AT3G28480	2.66394e-18	0.115355	7.52148e-09	0.484075	0.138943	0.323426
II	AT2G40600	1.55372	0.421087	0.710576	-0.819344	-0.88698	-1.08045		II	AT2G40600	1.15243e-22	0.0385861	0.000496636	1.38841e-05	3.87315e-05	9.99382e-13
II	AT1G67520	1.5517	0.382902	1.84354	0.310157	0.769102	0.618331		II	AT1G67520	2.11007e-05	0.719661	4.78668e-07	0.576498	0.0833301	0.0592499
II	AT1G58150	1.54946	0.0111267	0.881948	0.145798	0.718078	-0.163118		II	AT1G58150	3.02009e-06	1	0.0390012	0.890085	0.0807369	0.76429
II	AT1G70690	1.54327	0.36679	0.64989	-1.05849	0.1831	-0.395272		II	AT1G70690	1.05758e-06	0.642372	0.2003	0.00248386	0.708933	0.520561
II	AT3G09830	1.54293	0.385563	1.35511	0.364585	0.568449	0.415425		II	AT3G09830	3.10986e-11	0.461347	2.02778e-07	0.282104	0.0379414	0.0732247
II	AT5G19930	1.53948	-0.0102086	1.19041	-0.79255	-0.541415	-0.734777		II	AT5G19930	9.39256e-11	1	9.9725e-06	0.00285568	0.113004	0.00120603
II	AT3G44400	1.5376	0.16713	0.72805	-0.802223	-0.300147	-0.418203		II	AT3G44400	1.23006e-05	0.993593	0.082942	0.096394	0.70086	0.389333
II	AT1G14890	1.53204	-0.206856	0.572281	-0.575668	-0.398348	-0.26127		II	AT1G14890	5.79239e-16	0.76325	0.0419145	0.0253046	0.230386	0.246045
II	AT1G13830	1.53031	-0.00984039	0.587267	-0.372248	0.720956	0.260608		II	AT1G13830	2.84356e-05	1	0.251173	0.555475	0.197972	0.558508
II	AT5G25260	1.50407	0.112103	0.983084	-0.778796	-0.937995	-0.873114		II	AT5G25260	1.58115e-08	1	0.00293796	0.0811348	0.00866807	0.00392428
II	AT2G24645	1.50309	0.152505	0.657772	-0.945114	-0.901066	-1.74253		II	AT2G24645	0.00037305	1	0.280919	0.191638	0.158554	0.00521948
II	AT5G45000	1.49271	-0.0724695	1.11614	0.896785	0.180906	0.902581		II	AT5G45000	2.58936e-08	1	0.00750036	0.0655582	0.799671	0.0175273
II	AT1G51660	1.46806	0.0421865	1.92456	0.144064	1.17586	-0.0562916		II	AT1G51660	0.000814023	1	1.54175e-06	0.766045	0.00576774	0.890918
II	AT1G49050	1.46122	0.437855	1.65025	1.21357	0.683835	1.17292		II	AT1G49050	5.8833e-13	0.21996	1.95305e-16	2.83063e-09	0.00487897	6.73599e-13
II	AT5G11250	1.45801	0.253864	0.766184	-0.477753	-0.776994	0.252921		II	AT5G11250	6.45778e-07	0.966458	0.0130874	0.473572	0.0440695	0.575501
II	AT5G48440	1.44812	-0.102229	1.0934	-0.594149	0.0228284	-0.799161		II	AT5G48440	4.67805e-07	1	0.000183549	0.0744035	1	0.00424351
II	AT2G42950	1.43863	0.0887222	1.23814	0.598051	0.633066	0.366797		II	AT2G42950	4.03506e-05	1	0.00177834	0.0701777	0.145282	0.289375
II	AT5G07710	1.408	0.268153	0.474636	-0.131879	-0.48916	-0.377645		II	AT5G07710	4.91268e-06	0.789244	0.219054	0.891242	0.268412	0.308879
II	AT2G44180	1.40765	0.263075	0.837758	-0.205346	-0.302615	-0.35286		II	AT2G44180	4.10944e-13	0.560658	6.10786e-05	0.49209	0.268575	0.120582
II	AT4G23570	1.40576	0.173638	1.35412	0.0851981	0.178053	-0.25731		II	AT4G23570	1.61794e-19	0.678183	9.01806e-16	0.79032	0.509791	0.245536
II	AT1G05570	1.40256	-0.0306795	1.08834	0.00197603	0.129755	0.131796		II	AT1G05570	7.19338e-12	1	1.16393e-06	1	0.633428	0.551654
II	AT4G01700	1.38664	0.386152	0.455601	-1.05797	-0.608551	-1.01435		II	AT4G01700	4.93226e-07	0.415695	0.0294454	2.7274e-06	0.00219481	1.76254e-07
II	AT2G26190	1.38412	0.331347	0.622891	0.186714	-0.727535	-0.0930833		II	AT2G26190	2.34795e-17	0.587397	0.000227374	0.670557	9.64058e-05	0.814241
II	AT3G11820	1.37947	0.0892983	0.950193	0.524541	0.578124	0.287418		II	AT3G11820	1.33751e-13	0.975344	8.18121e-06	0.0339629	0.00112366	0.265658
II	AT5G27830	1.37938	-0.0572922	0.663102	-0.770055	-0.484238	-0.78069		II	AT5G27830	7.15356e-15	1	0.00219099	0.00798223	0.103581	0.000157291
II	AT1G76040	1.3744	0.298045	0.426404	-1.01924	-0.67376	-0.698		II	AT1G76040	1.30185e-06	0.828558	0.314882	0.00236264	0.107885	0.0180481
II	AT5G61060	1.37389	-0.0201233	1.70077	0.852971	0.894655	0.555193		II	AT5G61060	1.55773e-14	1	1.86524e-18	1.36617e-05	5.41768e-05	0.000728305
II	AT3G52400	1.37	0.237938	0.645252	0.535385	0.488031	0.407354		II	AT3G52400	5.50208e-12	0.755063	0.0188899	0.0403665	0.00766714	0.0998079
II	AT4G25940	1.36013	0.28863	0.459132	-0.0188329	-0.727512	-0.781318		II	AT4G25940	1.51202e-15	0.556449	0.0703514	1	0.0056993	8.09932e-05
II	AT2G01650	1.3593	0.066689	1.33234	0.404338	0.251427	0.23966		II	AT2G01650	1.13512e-10	1	2.37192e-09	0.0914867	0.399789	0.326336
II	AT3G05830	1.35555	-0.147865	1.23612	-0.224026	0.898265	-0.186286		II	AT3G05830	1.17082e-06	1	1.91487e-05	0.573964	0.00316973	0.650909
II	AT1G29240	1.35213	-0.0322451	0.467613	-0.385637	-0.39516	-0.0838486		II	AT1G29240	1.52099e-05	1	0.149754	0.454273	0.396534	0.964506
II	AT1G44050	1.35154	-1.06856	0.749257	-2.16695	-1.99494	-1.82287		II	AT1G44050	0.000201049	0.179282	0.160828	4.85494e-05	0.00109904	0.000128974
II	AT5G61250	1.33477	0.238628	1.08497	-0.144632	-0.385395	0.364151		II	AT5G61250	6.5168e-07	0.831292	9.13141e-05	0.769852	0.356297	0.19338
II	AT1G13010	1.33193	0.144985	0.770835	-0.0022657	0.214714	-0.353797		II	AT1G13010	9.39168e-05	1	0.0731465	1	0.679828	0.223551
II	AT5G53370	1.3237	0.264768	0.784397	-0.65902	-0.266159	-0.623735		II	AT5G53370	9.62426e-17	0.565118	2.19587e-06	0.00105379	0.223268	9.92766e-05
II	AT5G61190	1.3064	-0.0783269	0.881855	-0.943916	-0.408965	-0.733409		II	AT5G61190	7.6415e-08	1	7.96678e-05	0.00486773	0.135466	0.00985919
II	AT3G51890	1.30467	0.174027	1.38474	1.1364	0.442638	0.584061		II	AT3G51890	3.5584e-16	0.95187	1.42003e-16	8.36665e-05	0.0510797	0.0112856
II	AT5G39950	1.30418	0.14944	0.708572	-0.175694	0.208185	-0.138351		II	AT5G39950	1.02997e-27	0.774479	0.000828462	0.551378	0.13206	0.545638
II	AT4G11300	1.30162	-0.006983	0.956282	0.656447	0.560835	0.64765		II	AT4G11300	9.84589e-06	1	0.00247594	0.0491044	0.0555151	0.00542043
II	AT5G58940	1.30123	0.210853	0.431484	-0.238265	0.129148	0.111026		II	AT5G58940	8.82137e-05	0.857355	0.209512	0.581194	0.755444	0.813219
II	AT1G79380	1.29665	0.0486875	1.09166	-0.15384	0.097961	0.0745104		II	AT1G79380	4.08704e-12	1	7.8004e-11	0.634144	0.755933	0.846586
II	AT1G61250	1.26793	-0.0286556	1.29441	0.568504	0.655906	0.480402		II	AT1G61250	1.57154e-15	1	1.99412e-12	0.00267535	0.000634316	0.00171718
II	AT5G59790	1.26747	0.125219	0.287739	-0.386327	-0.599761	-0.831357		II	AT5G59790	4.271e-06	1	0.480069	0.306746	0.096538	0.0117464
II	AT1G03370	1.24897	0.122433	1.46359	0.591394	0.272049	0.0778998		II	AT1G03370	2.0396e-15	0.928727	7.98479e-18	0.00576354	0.28614	0.792312
II	AT4G24970	1.24323	0.118457	0.484165	-0.83065	-0.954283	-1.22885		II	AT4G24970	0.0007078	1	0.287792	0.0246725	0.0564775	0.000553571
II	AT3G13235	1.23824	0.208351	0.846611	-0.162128	0.186676	-0.0061077		II	AT3G13235	5.24366e-20	0.908956	8.47097e-06	0.730752	0.396531	1
II	AT2G37195	1.20826	0.119853	0.96169	0.0894133	1.18145	0.247627		II	AT2G37195	0.000930144	1	0.0163389	0.951849	0.00142084	0.608719
II	AT1G16670	1.20204	0.121256	0.908072	-0.146906	-0.26402	-0.101878		II	AT1G16670	4.14279e-10	1	4.82236e-05	0.851353	0.395103	0.888983
II	AT4G01010	1.19843	0.131836	0.564291	0.367024	0.302691	0.17552		II	AT4G01010	1.14059e-05	1	0.103004	0.32262	0.376659	0.623868
II	AT3G54100	1.19601	-0.136712	1.03772	0.412314	0.038743	-0.142773		II	AT3G54100	2.01015e-07	0.989484	9.84902e-07	0.308117	1	0.767522
II	AT5G08335	1.19065	-0.050862	0.195988	-0.35251	-0.147598	-0.593309		II	AT5G08335	0.000507652	1	0.693828	0.309313	0.778491	0.0316593
II	AT3G49350	1.17956	0.0296482	0.666394	0.524982	0.467133	0.351819		II	AT3G49350	1.19325e-09	1	0.00604086	0.145234	0.0862338	0.127494
II	AT1G30755	1.17578	-0.0862547	1.48384	1.14211	0.314478	1.04723		II	AT1G30755	1.87938e-07	1	3.3129e-07	0.0005968	0.43276	6.63395e-05
II	AT3G26500	1.15251	0.0742629	1.05877	1.44373	0.631311	1.32768		II	AT3G26500	0.000174321	1	0.000509498	0.000265281	0.041758	0.000345152
II	AT2G41230	1.14761	0.0528953	0.153242	-0.965196	0.6747	-0.825026		II	AT2G41230	7.18131e-06	1	0.692437	0.0344098	0.00240192	0.0104345
II	AT4G35310	1.13054	0.0229616	0.732964	-0.232494	-0.451048	-0.559414		II	AT4G35310	7.11085e-10	1	5.28332e-05	0.30602	0.0646554	0.00189515
II	AT5G11970	1.12754	0.0918381	1.15432	-0.255789	0.623606	-0.091172		II	AT5G11970	1.21212e-06	0.971412	3.14444e-06	0.298852	0.0154965	0.852195
II	AT4G26550	1.11426	-0.251835	0.565467	-1.07573	-0.863614	-0.895455		II	AT4G26550	0.00016347	0.759609	0.163999	0.000138498	0.00259979	8.74056e-05
II	AT5G66320	1.11284	-0.0800228	0.206904	-0.0710614	-0.557212	-0.887054		II	AT5G66320	0.000109128	1	0.666273	0.939266	0.15697	0.00336945
II	AT2G44980	1.10355	0.0370263	0.362516	-0.287058	0.456385	0.109119		II	AT2G44980	0.000541062	1	0.266648	0.518759	0.190481	0.88867
II	AT5G10810	1.10348	0.093181	0.60688	-0.0819731	0.236073	-0.093658		II	AT5G10810	1.59922e-12	0.971412	0.00194431	0.852302	0.256825	0.726908
II	AT4G19990	1.05977	-0.54373	0.850228	-0.350276	0.211486	0.238021		II	AT4G19990	8.10957e-06	0.196618	0.000733791	0.353086	0.589899	0.437319
II	AT5G52870	1.04098	0.0385753	0.730606	0.408612	0.255557	0.24616		II	AT5G52870	6.93969e-05	1	0.00271225	0.159602	0.580594	0.431352
II	AT1G03230	1.00744	-0.00820852	0.0938622	-0.173503	-0.088269	-0.402687		II	AT1G03230	1.9393e-07	1	0.819993	0.63077	0.845601	0.160644
III	AT2G26400	9.80408	1.80772	12.3913	2.60784	3.82973	1.42751		III	AT2G26400	1.67089e-113	0.039943	2.25691e-237	1.47059e-07	1.18917e-07	0.0148321
III	AT4G35180	5.56294	2.61221	7.89994	4.44989	3.39359	2.61119		III	AT4G35180	2.74818e-107	9.21519e-09	3.16795e-216	4.58833e-31	8.40288e-18	8.67621e-12
III	AT5G64810	5.56272	3.28508	5.89468	3.53454	2.38373	1.90072		III	AT5G64810	1.13003e-90	1.34438e-09	4.3105e-75	1.43098e-18	1.15465e-07	4.87649e-05
III	AT1G28480	5.0339	1.60972	7.15489	4.23055	5.43657	3.99083		III	AT1G28480	1.77665e-30	0.00198061	9.16362e-79	1.03177e-43	2.95915e-34	2.31096e-52
III	AT5G40010	4.78056	3.38666	4.09072	2.70847	2.79199	2.1901		III	AT5G40010	2.87146e-36	2.01977e-19	5.24878e-20	8.64556e-09	6.01554e-07	1.05729e-06
III	AT5G45070	4.67161	1.06188	5.20291	1.79071	4.10454	3.13664		III	AT5G45070	1.4963e-25	0.0558477	4.47058e-29	2.80543e-05	3.02715e-16	6.34446e-33
III	AT4G35170	4.60804	1.63562	7.46486	3.52082	2.44225	1.98219		III	AT4G35170	7.95993e-20	0.0588096	2.5115e-80	3.75971e-10	0.000563366	0.00014757
III	AT2G32680	4.22671	1.60294	3.61462	2.39254	1.95464	2.13166		III	AT2G32680	2.53372e-25	0.00130109	9.84276e-17	2.01584e-07	1.18662e-05	1.89691e-05
III	AT3G56710	4.11179	2.59487	5.16425	4.78474	3.16692	3.27793		III	AT3G56710	9.39563e-48	9.8537e-17	1.22663e-87	2.06783e-38	3.66723e-36	2.9477e-51
III	AT5G25250	3.76106	0.827976	3.26643	0.671673	2.08221	0.242585		III	AT5G25250	1.76224e-45	0.0197052	4.22338e-23	0.0372665	1.08595e-11	0.581046
III	AT1G18970	3.65761	1.55103	2.85244	0.750695	2.71858	0.938458		III	AT1G18970	1.61256e-23	0.000159149	9.7419e-11	0.306394	8.68384e-09	0.0154773
III	AT3G47090	3.62207	1.59475	6.08359	3.99355	4.88461	3.47941		III	AT3G47090	2.82075e-10	0.0183517	2.13977e-50	4.77746e-20	1.20157e-31	3.06022e-23
III	AT1G03850	3.59349	1.69682	3.87647	3.10143	1.72718	2.39097		III	AT1G03850	2.30281e-132	1.79658e-07	1.86242e-139	1.36177e-15	2.56247e-14	1.36578e-17
III	AT3G11340	3.58901	1.76885	7.01865	3.77267	3.60778	3.58726		III	AT3G11340	1.10007e-62	8.52889e-27	4.63791e-250	1.56698e-47	3.91849e-44	1.98812e-57
III	AT3G13950	3.53687	1.62672	5.228	3.31656	3.18198	2.99161		III	AT3G13950	7.75828e-24	0.0365424	2.76224e-81	5.06432e-09	1.49391e-21	6.33987e-09
III	AT5G24210	3.50343	1.62038	4.54469	2.26677	1.22477	1.86495		III	AT5G24210	4.76248e-131	1.60404e-05	8.20675e-170	1.88868e-12	2.56872e-13	4.98753e-10
III	AT1G79400	3.37825	0.644999	3.2063	2.27046	4.11426	2.50953		III	AT1G79400	1.06847e-14	0.474447	2.04614e-11	1.00455e-08	2.49212e-27	6.44565e-13
III	AT5G13080	3.35657	1.46113	3.48953	1.51139	1.94303	0.943457		III	AT5G13080	2.44965e-18	0.002157	5.54794e-29	3.2053e-05	8.90333e-06	0.00781714
III	AT5G42830	3.24718	1.20416	3.9278	3.32295	2.71017	2.7846		III	AT5G42830	6.62042e-37	0.062194	8.20852e-29	2.20879e-12	8.56628e-19	3.19905e-11
III	AT5G67340	3.1957	0.559382	3.14001	0.265073	2.11205	0.620747		III	AT5G67340	1.61582e-24	0.403452	5.35854e-21	0.721455	8.1364e-08	0.076648
III	AT2G46430	3.17271	1.03611	2.84888	0.726041	1.03967	0.514911		III	AT2G46430	2.19601e-54	2.47496e-05	2.47344e-37	0.0300548	0.000122813	0.102047
III	AT2G31865	3.14149	0.426265	2.18897	0.820163	1.26276	1.01603		III	AT2G31865	1.79055e-41	0.398178	7.0638e-09	0.00282721	0.000696853	9.26671e-06
III	AT3G60420	3.12574	1.97046	3.56527	3.03715	1.43694	1.94795		III	AT3G60420	1.23613e-36	1.47995e-12	3.46169e-34	2.65571e-16	1.93652e-08	2.17588e-09
III	AT1G33720	3.12553	0.780792	3.25467	1.98777	2.59077	1.30685		III	AT1G33720	1.04099e-11	0.800436	2.49503e-11	0.00425438	3.82072e-06	0.0674415
III	AT2G44290	3.02002	1.73977	2.96182	2.02397	1.90399	1.59115		III	AT2G44290	2.87206e-39	5.87083e-08	9.97209e-41	4.16569e-16	3.4503e-15	3.01861e-10
III	AT2G33530	2.94813	0.872473	2.77674	0.768656	1.75276	0.993933		III	AT2G33530	1.00054e-33	0.0612193	3.40237e-32	0.00120079	6.67406e-12	2.59127e-06
III	AT4G11170	2.92871	1.18923	2.97651	1.01189	2.53806	1.4658		III	AT4G11170	1.71338e-05	0.24887	8.86458e-06	0.126117	0.000361114	0.0232654
III	AT2G30550	2.92511	0.68009	4.00502	1.61861	1.95831	1.74144		III	AT2G30550	2.87277e-56	0.0466074	1.03962e-107	2.55519e-11	1.91591e-26	8.6312e-15
III	AT3G21080	2.83384	0.457285	2.10302	1.28882	2.69835	1.80069		III	AT3G21080	6.82135e-12	0.847784	4.4043e-05	0.00276615	3.98145e-12	3.6754e-08
III	AT1G51890	2.71877	0.979504	2.7761	0.730637	1.6812	1.63894		III	AT1G51890	6.19802e-12	0.120355	1.72709e-11	0.00766597	3.29071e-05	8.64304e-10
III	AT1G66880	2.68333	0.835209	3.00853	1.20484	1.98081	1.20383		III	AT1G66880	5.26661e-36	0.04835	7.22038e-34	9.48895e-05	2.66117e-19	3.4594e-05
III	AT1G74200	2.67851	0.0710788	3.62896	0.824791	2.75983	0.247602		III	AT1G74200	1.85463e-05	1	8.91433e-10	0.132797	4.60766e-06	0.839561
III	AT5G45110	2.66852	1.23898	3.12487	2.46231	1.37736	1.62949		III	AT5G45110	3.89665e-41	5.07519e-14	2.07585e-78	1.31038e-32	7.34836e-21	4.09542e-23
III	AT5G45380	2.65596	1.46725	4.99381	3.48135	3.79656	3.41609		III	AT5G45380	1.31673e-27	9.54232e-05	4.17307e-110	8.62633e-43	8.67658e-63	4.74062e-62
III	AT5G48657	2.58194	0.895919	2.83337	1.00257	1.59147	0.900623		III	AT5G48657	8.75737e-14	0.013406	3.00648e-16	0.000324258	1.02101e-05	0.00114217
III	AT1G13340	2.57154	0.939833	2.74262	1.3587	2.20925	1.5233		III	AT1G13340	8.29002e-26	0.0368066	2.4266e-25	0.00147911	1.34197e-14	5.03294e-10
III	AT1G11330	2.53547	1.10044	2.50319	1.14655	1.59405	0.877152		III	AT1G11330	3.22222e-26	4.36604e-09	1.2853e-20	1.41419e-08	1.02367e-09	2.46548e-05
III	AT5G10380	2.47806	0.863349	2.85375	2.78883	2.18867	2.5435		III	AT5G10380	4.7129e-38	0.000508857	2.11787e-33	1.17982e-46	7.86912e-42	5.97511e-41
III	AT1G08050	2.46793	1.07734	3.67731	2.8054	1.17263	2.38259		III	AT1G08050	1.96598e-26	0.0144771	6.25273e-47	4.52946e-25	0.000313098	1.79451e-13
III	AT4G17660	2.45491	1.11902	1.63326	0.28856	2.37578	0.307729		III	AT4G17660	0.000195617	0.435848	0.0738337	0.864663	0.000134415	0.852555
III	AT5G52810	2.42773	1.18093	2.39503	1.34131	1.08893	1.09035		III	AT5G52810	1.09104e-20	5.87565e-06	1.15402e-18	1.06173e-07	0.000192036	1.40252e-08
III	AT1G43910	2.35298	1.23169	3.06585	2.03174	2.87884	2.4579		III	AT1G43910	9.93074e-25	0.0220339	3.2517e-45	4.08882e-14	1.77956e-96	3.60527e-16
III	AT3G17700	2.32562	0.435313	2.304	0.973735	1.25057	0.387062		III	AT3G17700	4.69216e-22	0.397303	8.59137e-23	0.000117746	3.70413e-05	0.15475
III	AT5G63130	2.2495	0.940711	2.1937	0.994367	2.33813	1.59694		III	AT5G63130	1.0704e-08	0.200425	1.65606e-07	0.0366087	5.40077e-09	1.31328e-05
III	AT4G11350	2.20819	0.200383	2.41527	0.33431	3.28049	1.16608		III	AT4G11350	0.000961022	0.955337	2.28702e-05	0.544665	6.75128e-11	9.20539e-05
III	AT5G18780	2.20313	0.853197	2.33277	1.60875	1.22802	1.60061		III	AT5G18780	4.08373e-13	0.0444726	2.40351e-19	9.39442e-08	0.000437787	2.00058e-09
III	AT3G63380	2.20308	0.859807	3.13007	1.88824	2.34712	1.43676		III	AT3G63380	1.1162e-14	0.258591	4.82753e-30	0.00025992	8.43853e-08	0.000100207
III	AT4G33050	2.18654	0.777957	2.01169	0.909096	1.11203	0.513724		III	AT4G33050	2.91783e-67	0.0189422	2.4495e-31	0.00131319	1.47046e-05	0.0603699
III	AT4G37430	2.16648	0.426066	2.16003	0.235622	1.24155	0.76429		III	AT4G37430	1.45452e-15	0.47444	4.19127e-05	0.666389	0.000276114	0.0110034
III	AT2G23680	2.14059	0.653544	1.96269	0.706079	1.39233	0.50775		III	AT2G23680	7.16723e-28	0.061526	8.62813e-20	0.0028977	3.35267e-08	0.0169075
III	AT5G60280	2.12224	-0.299928	1.86568	1.15439	2.57152	1.46318		III	AT5G60280	1.87637e-06	0.921207	7.883e-06	0.00323907	8.10435e-12	6.712e-06
III	AT3G13100	2.09837	0.887759	3.37558	3.46715	3.84219	3.44953		III	AT3G13100	5.39962e-09	0.0849461	3.64238e-28	3.52776e-30	2.7635e-39	3.69822e-29
III	AT3G60140	2.09378	1.01391	6.16087	5.80533	5.88856	5.22429		III	AT3G60140	1.46516e-09	0.204719	3.58629e-33	1.49562e-36	1.85585e-53	5.58258e-34
III	AT2G16060	2.08341	0.627877	4.5363	3.14437	4.24141	3.68614		III	AT2G16060	2.37973e-20	0.191077	5.44897e-55	3.13667e-36	1.23459e-53	9.83649e-40
III	AT4G37900	2.08167	-0.56766	3.92321	3.10231	3.74523	3.42516		III	AT4G37900	3.06417e-09	0.727334	2.11038e-24	4.46059e-18	1.69876e-48	2.88497e-48
III	AT2G16595	2.07548	0.450861	2.28311	1.27045	1.33015	1.07101		III	AT2G16595	1.19156e-13	0.551539	1.65824e-15	7.71197e-05	1.04719e-05	9.29387e-05
III	AT4G26270	2.04269	0.967293	3.8157	3.21498	2.59171	3.14203		III	AT4G26270	1.14846e-10	0.0016058	1.85466e-37	3.60969e-39	2.56777e-17	3.40656e-68
III	AT1G33030	2.02743	0.603468	2.06225	1.11198	1.75413	0.725714		III	AT1G33030	1.45039e-09	0.403334	2.1922e-09	0.002566	1.13087e-07	0.0131489
III	AT3G22910	1.99687	0.841653	4.32757	2.34978	1.56232	2.09553		III	AT3G22910	1.23089e-06	0.446171	1.2819e-63	1.25184e-07	2.6715e-05	1.46044e-07
III	AT5G23850	1.99258	0.478355	2.24666	-0.337991	1.91622	-0.0627874		III	AT5G23850	2.25988e-07	0.454698	3.79778e-11	0.447121	2.19189e-08	0.943648
III	AT1G67800	1.99049	0.267203	2.98836	1.76364	2.52704	1.70641		III	AT1G67800	5.61692e-17	0.717211	5.0459e-53	1.07299e-15	7.52425e-24	3.84679e-16
III	AT4G26060	1.95172	0.493941	1.57774	0.685331	1.61772	1.20051		III	AT4G26060	1.92942e-19	0.34569	7.27262e-09	0.0292088	1.7188e-11	1.70093e-05
III	AT2G29990	1.8761	0.446044	3.78669	2.42502	2.55863	2.32232		III	AT2G29990	2.63505e-10	0.733974	4.47334e-40	1.03937e-10	6.36753e-18	2.86434e-15
III	AT1G03660	1.87089	-0.587295	3.3295	2.53243	1.64032	1.77524		III	AT1G03660	1.57028e-05	0.724853	1.95072e-17	1.1216e-06	0.000188119	2.97407e-07
III	AT3G11580	1.86552	0.732159	1.99623	0.946939	1.72057	0.909287		III	AT3G11580	1.73261e-08	0.271843	1.87781e-05	0.100367	1.83832e-07	0.00939897
III	AT1G76970	1.8616	0.14339	3.05435	2.1244	2.18343	1.66521		III	AT1G76970	5.4353e-10	0.989776	2.33966e-31	6.49978e-20	7.93021e-12	1.22953e-12
III	AT3G60450	1.85651	0.571714	1.99325	1.00214	1.31356	1.15602		III	AT3G60450	1.6938e-24	0.178024	2.94674e-24	0.00014196	2.10847e-09	6.86362e-06
III	AT4G28790	1.85519	0.273493	3.56462	2.50834	2.51474	1.45306		III	AT4G28790	3.7661e-09	0.961071	1.95718e-35	2.40773e-11	3.19401e-14	2.44908e-05
III	AT5G18270	1.83776	0.6339	4.00229	2.88155	3.37627	2.82228		III	AT5G18270	1.20042e-11	0.340989	3.73059e-42	1.58602e-15	7.06386e-44	1.45239e-21
III	AT3G25610	1.83553	0.362397	3.90539	3.14536	3.91397	3.01838		III	AT3G25610	6.09956e-13	0.624314	3.53675e-51	1.48458e-27	3.07645e-96	1.55006e-57
III	AT5G15870	1.8174	0.355831	1.75297	1.28567	1.0724	1.18643		III	AT5G15870	4.56864e-11	0.541378	4.83119e-08	4.58125e-08	4.48439e-05	9.66458e-07
III	AT5G35580	1.8172	0.648503	1.66493	1.00547	1.59864	1.41397		III	AT5G35580	1.07048e-06	0.65325	9.43209e-06	0.074711	3.19285e-05	0.00276761
III	AT5G01490	1.81026	-0.471399	0.976507	-0.450999	1.70907	1.28967		III	AT5G01490	0.000498969	0.941514	0.10216	0.698766	0.000961532	0.00335869
III	AT1G56660	1.80284	0.250029	1.87643	1.52476	1.27185	1.58665		III	AT1G56660	1.28951e-26	0.511992	1.54606e-36	1.02196e-16	1.04701e-23	2.74269e-49
III	AT1G21520	1.79385	0.751552	3.6668	3.25559	4.65247	3.17164		III	AT1G21520	8.78067e-13	0.0105558	9.26469e-61	3.14435e-40	8.55122e-140	3.0941e-57
III	AT5G47120	1.78667	0.515034	1.66782	1.01626	1.24377	1.01638		III	AT5G47120	8.56146e-28	7.8859e-05	1.62221e-24	1.19429e-05	1.0369e-17	3.07064e-07
III	AT3G26600	1.77513	0.728859	2.07845	1.12985	1.05075	1.18135		III	AT3G26600	4.47432e-14	0.00523705	4.51192e-27	4.54939e-07	1.2148e-05	3.72667e-09
III	AT1G03290	1.77201	0.42754	1.89606	1.09083	1.03306	1.17664		III	AT1G03290	3.33832e-30	0.081722	9.87971e-25	7.41479e-06	4.15429e-07	3.65635e-09
III	AT3G50930	1.73927	0.636256	3.65152	2.34725	3.52867	2.48039		III	AT3G50930	2.79858e-07	0.0354063	2.25969e-43	1.39923e-12	1.06055e-47	1.41904e-37
III	AT4G02420	1.72872	0.186278	2.05569	0.940536	1.26458	0.0984886		III	AT4G02420	2.77484e-08	0.94882	3.09929e-12	0.00964943	0.000264179	0.844904
III	AT3G47780	1.70514	0.700149	3.6479	2.7134	3.92933	2.80911		III	AT3G47780	4.37912e-07	0.407801	9.72662e-34	1.48355e-11	1.25767e-46	1.71782e-14
III	AT3G04060	1.65006	0.379974	2.09964	1.66508	1.23885	1.51195		III	AT3G04060	1.0938e-08	0.779853	4.52053e-12	2.95481e-06	7.56086e-05	2.84314e-06
III	AT5G14760	1.61115	0.100249	3.55483	2.7445	3.16417	2.39224		III	AT5G14760	2.30122e-09	1	6.88726e-49	3.02906e-22	2.28051e-33	5.21098e-22
III	AT3G13080	1.60887	0.489782	3.56512	2.91604	3.12004	2.6044		III	AT3G13080	4.92034e-05	0.568114	2.18912e-32	2.03509e-14	2.48206e-27	4.29279e-17
III	AT3G04420	1.58132	-0.761133	2.69696	1.72804	3.2055	1.81075		III	AT3G04420	0.000592845	0.338634	9.5143e-13	1.14037e-07	1.64185e-20	1.84206e-07
III	AT4G21120	1.53872	0.301598	3.45228	2.92313	2.7711	2.84432		III	AT4G21120	2.56804e-06	0.855975	2.84209e-30	2.93695e-27	2.41538e-18	1.85311e-38
III	AT5G54860	1.53753	0.404143	1.87479	1.57983	1.43909	1.2608		III	AT5G54860	3.34292e-16	0.366112	1.34796e-19	5.59996e-10	3.73768e-15	4.61653e-08
III	AT2G38790	1.46851	-0.105251	1.10659	0.813416	1.80886	0.788338		III	AT2G38790	0.000564939	1	0.0138327	0.0293534	3.01767e-07	0.0299345
III	AT2G02800	1.45344	0.274924	1.92851	1.79999	1.51276	1.47845		III	AT2G02800	3.12012e-12	0.597278	4.27906e-19	1.39155e-16	5.75519e-14	8.3156e-21
III	AT3G21780	1.44994	0.0362505	2.23398	2.25947	1.63765	1.68018		III	AT3G21780	3.24738e-05	1	1.46126e-16	3.04146e-14	1.15724e-08	5.15862e-08
III	AT4G23470	1.43812	0.389152	2.24566	1.57606	1.18316	1.32915		III	AT4G23470	2.1073e-19	0.00486635	8.22012e-42	3.78742e-27	6.51483e-14	5.21346e-32
III	AT5G60800	1.41151	0.132543	3.623	3.27526	2.21072	1.83977		III	AT5G60800	2.69966e-05	0.991947	2.66484e-36	4.39412e-16	2.52623e-25	8.6501e-21
III	AT1G67850	1.3722	-0.0664111	1.56479	0.666007	1.19405	0.888655		III	AT1G67850	9.24569e-07	1	3.60414e-07	0.0302415	0.00043132	0.00117004
III	AT5G19875	1.3424	0.0914151	2.42773	1.54228	1.68193	1.24647		III	AT5G19875	0.000108344	1	2.04326e-16	8.52667e-06	4.75928e-08	0.000124353
III	AT3G13330	1.23259	0.0751888	2.35474	2.18925	2.0965	2.04141		III	AT3G13330	3.14937e-14	1	3.40334e-38	1.45558e-27	1.36831e-69	3.60449e-51
III	AT1G18910	1.21597	0.0541666	0.846386	0.451006	1.03742	0.797374		III	AT1G18910	2.96006e-07	1	0.00120191	0.192128	1.62131e-05	5.67146e-05
III	AT4G23540	1.19992	0.00412383	1.68237	0.454636	1.45295	0.289438		III	AT4G23540	1.90093e-05	1	2.16848e-11	0.0643905	1.20147e-09	0.213123
III	AT1G01340	1.1967	0.0500498	1.98758	1.69383	1.33699	1.03638		III	AT1G01340	0.000119703	1	2.20889e-13	3.75286e-08	6.92987e-05	0.00276683
III	AT2G41660	1.17466	-0.297892	2.47619	1.32576	2.4633	1.6787		III	AT2G41660	0.000320479	0.879639	8.15421e-25	0.00225101	2.10522e-16	2.0112e-07
III	AT3G45730	1.04597	-0.0790079	1.75421	2.95138	2.01823	2.94391		III	AT3G45730	8.43131e-10	1	9.12713e-16	1.52394e-23	3.10008e-21	1.43261e-27
