# Supplementary material for: Oxicam-type non-steroidal anti-inflammatory drugs inhibit NPR1-mediated salicylic acid pathway
Source: Nat Commun. 2021 Dec 15;12:7303. doi: 10.1038/s41467-021-27489-w (PMC8674334; doi:10.1038/s41467-021-27489-w)
Supplement: Supplementary file 11 — Supplementary Data 8 [file 41467_2021_27489_MOESM11_ESM.xlsx]

## Sheet: Sheet1
Supplementary Data 8. List of 207 genes which were repressed in npr1-1 co-treated with 100 µM SA + 100 µM TNX compared with npr1-1 treated with 100 µM SA for 24 hr (log2FC (SA/SA+TNX) in npr1 > 1).
	Log2FC			FDR
Gene ID	npr1 treated with SA vs mock	npr1 treated with SA+TNX vs mock		npr1 treated with SA vs mock	npr1 treated with SA+TNX vs mock
AT2G14610	3.98108	-2.58356		3.60352e-05	0.00350414
AT1G80130	0.229332	-4.85675		0.935045	1.41132e-24
AT3G57260	1.01462	-3.51685		0.426799	2.73576e-07
AT5G55450	0.871796	-3.60722		6.97907e-05	2.55685e-23
AT4G23140	1.05804	-3.32336		0.0428875	4.90857e-06
AT5G44572	0.0155721	-4.10733		1	1.0559e-17
AT1G78860	-0.104482	-4.1778		1	3.97676e-16
AT1G76960	0.796155	-3.14807		0.233594	2.49515e-06
AT5G67430	1.75807	-2.12241		0.000752485	0.0119329
AT5G38910	3.86367	0		1.3866e-07	1
AT3G45130	1.61127	-2.25026		0.0131419	0.00019667
AT4G23220	1.08328	-2.74979		0.000946014	5.21529e-07
AT1G75040	0.474467	-3.31404		0.658988	3.30561e-13
AT1G65790	1.81355	-1.9391		0.0188927	0.0463443
AT5G44568	1.92401	-1.77949		6.66538e-11	5.70116e-09
AT5G46050	1.04838	-2.60507		0.00668579	7.94113e-10
AT5G03350	2.83484	-0.794954		9.12316e-40	0.0645566
AT4G23200	0.633743	-2.95143		0.550293	5.19858e-06
AT4G23130	0.742532	-2.78441		0.0245201	4.64543e-13
AT5G13320	1.02388	-2.46961		0.533784	0.00937259
AT3G46280	0.521611	-2.96814		0.416696	4.00544e-09
AT3G57240	0.582559	-2.85428		0.587397	5.40004e-06
AT3G57460	0.763307	-2.47743		0.47328	0.000129542
AT4G15233	0.187664	-3.02598		0.857355	2.21096e-19
AT1G13470	1.20317	-2.00583		0.449391	0.00750017
AT2G41090	2.47567	-0.729532		6.04647e-46	0.0434151
AT5G18470	-0.117921	-3.20244		1	4.82025e-19
AT5G57550	1.34324	-1.69895		0.0370704	0.0493265
AT3G50140	0.0821992	-2.92693		1	1.2217e-06
AT2G24600	0.71797	-2.28875		0.0122985	4.91986e-13
AT4G23230	0.849671	-2.13124		0.493901	0.0037908
AT1G54820	-0.24655	-3.16519		0.627753	2.20427e-28
AT4G39830	0.461113	-2.43989		0.806766	0.000459897
AT1G19960	3.12383	0.232387		8.61711e-33	0.707262
AT3G23120	2.13301	-0.750317		0.00100268	0.572847
AT2G14560	4.61456	1.7805		1.73228e-17	0.00392908
AT5G64890	0.0607846	-2.76575		1	0.00473145
AT5G01900	1.93571	-0.809436		0.0917401	0.721455
AT1G52290	0.372859	-2.35025		0.629269	1.90115e-09
AT4G23810	0.288824	-2.43025		0.931676	4.04073e-06
AT4G10500	1.59414	-1.11229		0.0751759	0.296821
AT4G20000	0.462732	-2.24248		0.825113	0.00110531
AT1G74440	1.37089	-1.29445		7.57945e-09	0.0148764
AT1G33960	1.275	-1.38946		0.00930701	0.05689
AT5G52760	1.25637	-1.38253		0.102954	0.0481221
AT5G10760	1.06227	-1.56773		0.117645	0.00361376
AT5G42530	2.48328	-0.113337		1.01528e-23	0.941763
AT2G43570	1.1928	-1.38718		0.257281	0.0437245
AT1G60130	0.315792	-2.24198		0.94882	0.00675968
AT2G27920	0.222839	-2.32212		0.834937	2.99833e-11
AT1G10340	0.514355	-2.02913		0.63541	0.000338807
AT2G26440	0.761223	-1.75228		0.000188859	1.92025e-12
AT5G44820	1.06031	-1.39612		1.28827e-05	0.0158932
AT1G02930	0.820061	-1.60946		0.116767	1.73147e-06
AT2G25510	3.75848	1.39002		8.05191e-34	0.00404758
AT1G33610	0.415873	-1.90568		0.424873	5.83005e-08
AT5G07460	0.000219236	-2.30502		1	4.81692e-09
AT1G65845	0.309584	-1.94897		0.65109	9.60957e-14
AT5G22560	0.688592	-1.55944		0.735316	0.0641764
AT5G25440	1.05387	-1.18468		0.000610101	0.000920163
AT4G15396	1.94117	-0.255479		0.0076924	0.991728
AT2G46400	2.02884	-0.166388		4.95767e-08	1
AT1G51790	0.387092	-1.80613		0.465464	5.98071e-08
AT4G31970	2.18945	0		0.192105	1
AT5G03360	0.866111	-1.2558		0.394554	0.0431885
AT5G52720	-0.426499	-2.54422		1	0.00562619
AT2G04450	0.603485	-1.51078		0.694049	0.0140974
AT4G18250	0.325693	-1.78524		0.687557	2.40615e-10
AT2G43140	-0.10215	-2.19563		1	2.84439e-06
AT1G24147	2.97002	0.883659		9.27602e-23	0.409557
AT2G22500	-0.0418985	-2.10743		1	2.89792e-16
AT4G16146	0.171139	-1.88054		0.821577	1.12393e-07
AT1G58320	1.11811	-0.930079		0.285352	0.522245
AT2G39210	0.647664	-1.3822		0.0240444	4.78223e-05
AT4G25110	0.953697	-1.07519		8.97185e-05	0.00419444
AT1G13750	0.957635	-1.05171		1.77511e-05	0.00023104
AT2G04495	0.072021	-1.90427		1	0.0333908
AT5G07560	0.574976	-1.38865		0.94882	0.191806
AT4G30140	0.406941	-1.5356		0.471241	0.000385071
AT5G55460	0.157327	-1.78327		1	0.0538409
AT4G23170	1.57267	-0.357082		2.37664e-05	0.495542
AT4G04710	0.27647	-1.65039		1	0.153482
AT1G51850	0.314285	-1.60838		0.676472	2.09287e-07
AT5G39580	0.702162	-1.21769		0.281608	0.00945212
AT2G18660	1.66856	-0.231719		0.0176243	0.760292
AT1G21270	0.724145	-1.17447		0.00189103	7.16999e-05
AT5G11920	1.25765	-0.580827		0.0226699	0.40968
AT1G17610	0.270796	-1.56741		0.920323	0.00336029
AT1G13530	0.172407	-1.65778		1	0.0413049
AT2G32160	2.23084	0.414445		1.95134e-13	0.51606
AT1G66970	0.683821	-1.11385		0.000138006	6.52382e-08
AT5G39670	1.15184	-0.640269		0.0955882	0.238861
AT1G17500	0.356261	-1.40956		0.202294	6.18769e-10
AT5G22555	2.05062	0.286346		0.0110134	0.960081
AT5G49760	0.103786	-1.63771		0.794543	1.74105e-22
AT1G18835	0.332554	-1.39253		0.94882	0.132797
AT1G73805	1.60871	-0.116012		0.000131413	0.905041
AT1G21250	2.24892	0.540219		2.49368e-12	0.282188
AT3G25882	1.78491	0.105664		0.000109538	1
AT1G52700	-0.711496	-2.37794		0.501337	2.29702e-05
AT4G04695	0.585047	-1.08114		0.305499	0.0114424
AT3G16180	-0.257337	-1.92224		0.70361	1.13971e-09
AT2G19190	1.11674	-0.538412		0.00328349	0.508467
AT4G22305	1.16018	-0.468288		9.02214e-07	0.386044
AT3G13130	1.62614	0		0.529003	1
AT4G14365	0.939343	-0.683149		0.0765882	0.0617986
AT1G65484	-0.397358	-2.0194		0.889369	0.00304909
AT3G22231	3.45369	1.83306		2.49905e-27	0.000162805
AT1G72950	0.471301	-1.13893		1	0.359027
AT3G12220	1.92009	0.31194		0.00178148	0.796196
AT3G26550	0.742751	-0.857657		0.588668	0.481474
AT1G74080	0.635067	-0.965269		0.793301	0.522407
AT1G24145	1.7452	0.148801		2.53791e-05	0.914243
AT5G45490	-0.0119443	-1.60448		1	3.55123e-16
AT1G02450	2.5959	1.0186		0.0374964	0.721455
AT3G28540	1.89112	0.31502		2.87665e-12	0.715314
AT1G14880	1.86235	0.289765		0.0559423	1
AT5G22545	0.846171	-0.725091		0.770321	0.557187
AT1G30900	0.0839651	-1.48021		1	6.70581e-05
AT4G39510	-0.237839	-1.79349		0.80496	6.36785e-09
AT2G38390	0.649938	-0.88867		0.00230313	0.047837
AT1G66960	0.302124	-1.21056		1	0.41942
AT1G67148	0.747288	-0.74091		0.125337	0.0987699
AT4G14400	2.83822	1.36935		8.61017e-14	0.0688006
AT1G35710	1.7626	0.29895		9.54232e-05	0.667913
AT2G15390	0.578532	-0.884464		0.257553	0.0110708
AT5G10440	0.570677	-0.879473		0.818659	0.269987
AT4G01700	0.386152	-1.05797		0.415695	2.7274e-06
AT3G61190	1.67696	0.244622		4.32599e-05	0.728374
AT4G11655	3.40662	1.97879		5.26917e-05	0.105051
AT1G51860	0.0545296	-1.37196		1	0.000128455
AT3G11010	1.54043	0.115014		0.000382677	0.960431
AT1G70690	0.36679	-1.05849		0.642372	0.00248386
AT1G65481	0.168773	-1.24245		1	0.0227438
AT3G28510	3.43563	2.02483		3.27325e-11	0.00297269
AT4G26070	0.69671	-0.713099		0.00376737	0.0100205
AT3G54040	0.735104	-0.661383		0.0207017	0.171986
AT4G04700	0.144727	-1.24377		0.983143	0.000872396
AT1G17600	0.649267	-0.739041		0.545021	0.235837
AT4G21380	2.40959	1.02672		9.6859e-14	0.0246244
AT5G22570	1.92671	0.546056		0.0116497	0.717274
AT3G20510	0.235632	-1.14427		0.496256	1.23963e-10
AT1G26240	0.706044	-0.673383		0.732041	0.57852
AT2G45760	1.10167	-0.26894		0.894644	1
AT1G31580	2.75821	1.38932		7.66109e-240	3.91062e-05
AT2G20142	1.21872	-0.148933		0.00457239	0.869549
AT1G55120	-0.234966	-1.58957		0.951317	0.000406044
AT3G09940	-0.0592208	-1.39939		1	3.73549e-05
AT5G66640	-0.159345	-1.49059		1	0.00508425
AT2G14620	0.401402	-0.928729		0.944709	0.293195
AT1G76040	0.298045	-1.01924		0.828558	0.00236264
AT5G45480	0.146535	-1.1649		0.857355	3.45528e-08
AT3G50470	0.874375	-0.424986		0.347124	0.650492
AT4G04220	1.07334	-0.22407		0.00865068	0.814873
AT4G11900	0.542425	-0.753459		0.278416	0.0502083
AT2G45010	0.211122	-1.08132		0.778044	0.000386723
AT3G47480	1.54203	0.250885		0.000150618	0.737996
AT4G21903	0.328702	-0.959566		0.883371	0.0995827
AT3G47050	-0.112506	-1.39308		1	0.191806
AT1G17430	0.415042	-0.860955		0.62862	0.138929
AT4G31800	0.635681	-0.619812		0.00693187	0.00969741
AT2G40600	0.421087	-0.819344		0.0385861	1.38841e-05
AT1G51800	0.71637	-0.5229		0.00785709	0.0233247
AT1G60095	0.887604	-0.350442		0.720914	0.930049
AT4G14403	0.0302963	-1.20249		1	0.419249
AT2G30670	-0.772141	-2.00064		0.818659	0.0241818
AT5G42860	-0.404897	-1.63124		0.665207	2.85674e-05
AT3G01080	1.62794	0.402511		0.40894	1
AT2G44370	-0.264666	-1.48986		0.857355	0.00103096
AT5G39120	-0.548921	-1.76777		0.950692	0.104215
AT5G44070	0.161874	-1.04594		0.964191	1.77175e-05
AT1G08450	0.479731	-0.726793		0.0725183	0.000963008
AT3G45620	0.526955	-0.672355		0.258943	0.0241703
AT4G02520	0.494405	-0.698567		0.357137	0.0553245
AT5G56050	0.686	-0.503554		0.789388	0.754161
AT4G36150	0.779977	-0.393113		0.300087	0.573964
AT4G14630	0.188427	-0.981896		1	0.306484
AT1G74140	1.1448	0		0.857355	1
AT1G23060	-0.557349	-1.69666		0.782657	0.0126469
AT1G02920	0.779301	-0.354736		0.248489	0.482591
AT5G41750	1.15011	0.0206403		0.00116544	1
AT4G08470	0.931014	-0.197018		9.81603e-06	0.653339
AT3G60966	1.23252	0.107583		0.430154	1
AT3G18370	-0.00282568	-1.12197		1	2.90858e-08
AT1G34750	0.51626	-0.591339		0.241492	0.182971
AT2G15042	0.137852	-0.966436		0.982292	0.078589
AT1G44050	-1.06856	-2.16695		0.179282	4.85494e-05
AT2G24645	0.152505	-0.945114		1	0.191638
AT5G06750	0.611264	-0.483083		0.0475018	0.233387
AT5G45470	0.119492	-0.965565		0.94882	0.0090864
AT1G12990	0.0491761	-1.00451		1	0.00886012
AT3G60580	-0.430628	-1.48021		0.894644	0.0179773
AT2G34940	0.488657	-0.554688		0.897681	0.87331
AT1G31550	0.411441	-0.627934		0.290437	0.215001
AT2G02580	0.475596	-0.563725		1	0.893461
AT3G50770	1.3946	0.355358		0.0220673	0.598948
AT5G39450	0.679249	-0.358032		0.138132	0.457659
AT5G55170	-0.0676539	-1.10381		1	0.0138656
AT3G25010	1.33909	0.306815		0.0901196	0.893461
AT2G17040	1.36897	0.340525		6.36204e-05	0.608918
AT1G15790	0.9807	-0.0444919		0.00729819	1
AT2G41230	0.0528953	-0.965196		1	0.0344098
AT3G50200	-0.383509	-1.39962		1	0.194006
AT2G04170	0.607948	-0.407612		0.240779	0.579959
AT3G22235	2.54471	1.53566		1.88136e-14	3.7929e-05
AT5G08380	0.918072	-0.0883538		0.00203386	0.893461
AT1G58225	-0.266522	-1.26661		1	0.358525
