# Supplementary material for: Oxicam-type non-steroidal anti-inflammatory drugs inhibit NPR1-mediated salicylic acid pathway
Source: Nat Commun. 2021 Dec 15;12:7303. doi: 10.1038/s41467-021-27489-w (PMC8674334; doi:10.1038/s41467-021-27489-w)
Supplement: Supplementary file 12 — Supplementary Data 9 [file 41467_2021_27489_MOESM12_ESM.xlsx]

## Sheet: Sheet1
Supplementary Data 9. List of 256 genes which were repressed in Col-0 WT in response to 100 µM SA treatment for 24 hr (FDR = 0.001 and log2FC < -1).
Gene ID	Log2FC	FDR
AT5G37990	-3.75835	1.55931e-15
AT1G34330	-3.44389	2.31389e-09
AT3G59340	-3.35172	1.3839e-05
AT5G06634	-3.34441	2.84807e-07
AT2G35382	-3.19702	1.96071e-05
AT2G16005	-3.15161	3.77263e-16
AT4G28840	-3.14448	0.000296013
AT1G11362	-3.12867	7.9214e-09
AT4G12960	-3.04552	0.000564843
AT2G26020	-3.03326	2.95752e-31
AT1G78980	-2.96381	0.000108344
AT5G61160	-2.93795	1.06556e-18
AT2G33790	-2.88225	0.00016563
AT5G46900	-2.85412	1.03691e-06
AT4G22460	-2.84249	3.13573e-08
AT5G47990	-2.83286	7.3305e-16
AT1G14240	-2.83259	6.00142e-16
AT5G26260	-2.8113	2.82007e-23
AT4G12545	-2.78312	9.8656e-18
AT4G33730	-2.7736	2.41033e-05
AT3G29780	-2.77047	0.00022145
AT2G30432	-2.76057	0.000264876
AT1G49390	-2.75702	0.000320721
AT5G42600	-2.73912	0.000304305
AT3G17600	-2.72107	0.000434802
AT1G34510	-2.71376	3.37257e-06
AT5G33355	-2.70755	5.4566e-23
AT1G21100	-2.64548	3.12659e-28
AT3G58070	-2.60794	0.000337148
AT5G47980	-2.60022	8.87246e-06
AT1G54970	-2.58314	5.0442e-10
AT2G29170	-2.57422	9.27006e-07
AT3G49620	-2.56999	5.41313e-09
AT1G72140	-2.55194	6.2637e-09
AT4G15210	-2.53873	4.85131e-11
AT2G01520	-2.53793	1.192e-09
AT3G28220	-2.5222	1.81053e-08
AT5G38020	-2.50885	3.00023e-15
AT5G48010	-2.47652	3.66308e-14
AT5G24770	-2.4401	8.82907e-05
AT2G39330	-2.40406	4.91948e-06
AT4G22080	-2.37674	9.36898e-05
AT5G24780	-2.35685	3.0571e-07
AT4G12550	-2.35545	4.3836e-17
AT5G15960	-2.27852	7.25387e-05
AT1G14250	-2.27245	5.05329e-05
AT4G28850	-2.26647	5.59032e-06
AT5G23840	-2.19648	3.6557e-09
AT4G13860	-2.1514	3.8648e-07
AT4G24010	-2.13927	0.000289868
AT3G16450	-2.13786	1.06383e-21
AT3G56230	-2.12395	2.46425e-06
AT3G28270	-2.11318	5.03041e-12
AT2G27410	-2.09992	4.29029e-10
AT2G27402	-2.06946	8.63884e-26
AT5G20670	-2.06897	0.000274117
AT5G44430	-2.05174	5.74223e-07
AT5G24150	-2.04929	1.0875e-06
AT4G24350	-2.0336	1.09896e-21
AT3G30460	-2.03302	0.000396063
AT3G59930	-2.02377	8.23791e-09
AT4G38700	-1.9861	0.000373388
AT5G35190	-1.98587	3.75815e-14
AT5G13940	-1.98094	9.38257e-09
AT1G68870	-1.9803	0.000576794
AT1G76790	-1.97237	2.33897e-11
AT5G37250	-1.95604	0.000460064
AT3G02885	-1.95151	1.20968e-05
AT3G25790	-1.93798	0.000947456
AT5G22410	-1.93625	4.86184e-07
AT1G78450	-1.92316	7.24968e-06
AT5G43290	-1.92118	2.05418e-05
AT4G33467	-1.91708	0.000107573
AT5G63270	-1.91186	0.000495387
AT5G40860	-1.90787	0.000143481
AT2G02990	-1.90055	0.000535924
AT2G41260	-1.87273	9.30476e-06
AT1G67040	-1.86765	1.70554e-05
AT3G16410	-1.86462	2.71018e-05
AT2G18180	-1.84982	0.000896387
AT5G21430	-1.84651	1.15467e-24
AT4G04840	-1.84522	1.92021e-11
AT2G47260	-1.83981	0.000671265
AT5G48000	-1.83898	1.062e-09
AT2G20520	-1.83511	2.29571e-06
AT1G21110	-1.82186	6.29483e-09
AT5G35940	-1.79005	0.000409253
AT2G23690	-1.77663	4.97416e-05
AT2G43535	-1.77492	2.92945e-21
AT1G61810	-1.77488	0.000709132
AT2G46860	-1.77426	0.000144403
AT4G33120	-1.76297	4.07231e-05
AT1G62510	-1.75828	6.10805e-15
AT5G10250	-1.75107	0.000347925
AT3G09260	-1.72627	4.21355e-45
AT3G17640	-1.72561	5.28401e-06
AT4G12320	-1.71974	3.66083e-08
AT5G56795	-1.70588	3.72566e-06
AT1G70850	-1.70371	7.44094e-07
AT2G41312	-1.69655	1.98099e-05
AT2G34060	-1.68288	1.88479e-05
AT5G25810	-1.67917	5.92428e-05
AT4G00905	-1.67713	5.21229e-05
AT5G04770	-1.67691	8.57128e-06
AT4G29700	-1.67155	1.4343e-05
AT4G10120	-1.66269	5.44491e-10
AT5G57530	-1.66142	5.97443e-07
AT1G12740	-1.65944	9.53097e-05
AT5G06630	-1.64872	4.98981e-09
AT5G06640	-1.64239	3.66799e-08
AT5G59520	-1.63818	1.59135e-09
AT4G22212	-1.62899	0.000497608
AT5G14650	-1.62846	0.000546059
AT2G24980	-1.6224	2.02252e-07
AT4G37409	-1.61611	1.08452e-05
AT1G07450	-1.60075	0.000798924
AT5G05590	-1.59445	7.85606e-06
AT5G44420	-1.59257	7.80072e-13
AT1G19670	-1.59138	3.23763e-07
AT1G27740	-1.59055	0.000623508
AT2G26010	-1.58562	7.76483e-12
AT5G13930	-1.5812	6.10191e-07
AT5G62360	-1.57714	2.01316e-07
AT1G65390	-1.57002	5.22746e-05
AT1G65310	-1.56678	0.000574328
AT1G48500	-1.56651	0.000296013
AT1G67265	-1.56105	3.30577e-07
AT2G23560	-1.55517	2.39955e-06
AT1G10370	-1.54767	4.6433e-10
AT5G19800	-1.54431	0.000237275
AT3G59480	-1.544	0.000181913
AT2G01530	-1.54376	2.11759e-05
AT2G19970	-1.54194	5.48251e-05
AT4G12917	-1.53853	1.63638e-11
AT3G53190	-1.53486	0.000457769
AT4G34900	-1.53183	0.000161874
AT4G17340	-1.53145	7.32693e-16
AT1G13420	-1.51668	0.000484894
AT4G12510	-1.51474	5.358e-06
AT5G59320	-1.5139	0.000868547
AT2G29300	-1.50969	8.24961e-08
AT1G32385	-1.50932	0.00065678
AT1G52100	-1.50759	1.21323e-05
AT4G12830	-1.50653	1.99122e-08
AT4G24670	-1.49884	0.000988435
AT1G62975	-1.49728	1.35023e-05
AT2G39310	-1.49469	1.31083e-16
AT3G05890	-1.49411	2.16181e-07
AT1G14120	-1.48959	0.000216377
AT3G62680	-1.48888	5.14834e-05
AT3G48350	-1.48726	0.00078326
AT3G49960	-1.48298	7.83638e-07
AT5G45830	-1.47919	0.000148707
AT4G06746	-1.47377	5.86055e-08
AT4G19030	-1.47021	0.00054076
AT5G05580	-1.46996	4.61815e-07
AT4G08410	-1.46213	8.89255e-07
AT3G53365	-1.45726	2.74261e-05
AT3G27884	-1.45575	0.00094585
AT5G15600	-1.45413	0.00025008
AT2G18050	-1.4481	3.92863e-06
AT3G25760	-1.44586	1.03299e-10
AT3G09250	-1.44453	5.63585e-33
AT5G44410	-1.44354	1.95061e-06
AT5G49080	-1.43301	1.61035e-05
AT4G02850	-1.40539	1.36569e-05
AT4G16260	-1.38644	3.83442e-16
AT5G23830	-1.38476	5.00279e-06
AT2G46750	-1.38021	0.000108214
AT4G33770	-1.36793	1.20382e-05
AT2G43550	-1.36506	3.09817e-08
AT4G08400	-1.36419	2.14922e-06
AT4G13390	-1.36061	7.29663e-06
AT2G05540	-1.35666	2.5247e-09
AT2G17280	-1.35274	8.13508e-05
AT2G46110	-1.35083	2.76149e-05
AT1G31710	-1.33775	5.55121e-06
AT1G62980	-1.33624	0.000146663
AT4G26010	-1.33391	1.24612e-05
AT3G44990	-1.33387	1.96049e-08
AT4G21230	-1.33373	0.000673217
AT3G13750	-1.32708	1.0944e-15
AT5G51720	-1.32654	2.22654e-11
AT2G42540	-1.32488	0.00077252
AT4G30320	-1.32202	9.5966e-05
AT4G02270	-1.31329	4.98981e-09
AT5G14700	-1.31122	4.40487e-06
AT3G16690	-1.31044	6.47719e-05
AT3G61080	-1.30991	2.99284e-05
AT3G06840	-1.29634	0.000579684
AT5G39210	-1.2905	4.15615e-12
AT1G73330	-1.2859	0.000255086
AT3G20470	-1.27984	2.37654e-08
AT1G17190	-1.26333	0.000936182
AT3G01500	-1.25896	9.76767e-08
AT2G38870	-1.25617	2.35645e-07
AT5G47240	-1.24355	5.90859e-05
AT4G29270	-1.232	0.000436416
AT5G52310	-1.22391	1.97585e-05
AT3G16400	-1.22103	7.64553e-13
AT3G02510	-1.21429	3.54187e-05
AT1G23205	-1.20644	4.70494e-06
AT5G04960	-1.2038	5.91918e-05
AT1G11720	-1.20307	7.30314e-05
AT1G09320	-1.18454	6.27939e-14
AT4G27030	-1.1826	5.50601e-07
AT5G03545	-1.17897	1.21248e-05
AT4G21870	-1.17775	2.26766e-06
AT4G26530	-1.16886	3.38786e-09
AT1G07440	-1.16701	2.56732e-11
AT1G68240	-1.15518	8.50328e-05
AT4G15230	-1.15241	7.29514e-05
AT1G75960	-1.14808	8.30516e-07
AT1G21090	-1.14598	0.000669491
AT5G40730	-1.13115	1.62052e-07
AT5G67150	-1.12147	0.000754562
AT3G16470	-1.11639	4.814e-06
AT2G22980	-1.11406	0.000400674
AT5G26670	-1.11042	0.000960175
AT1G62770	-1.10989	0.000872115
AT3G62550	-1.10653	1.45707e-06
AT5G66052	-1.09662	8.91941e-08
AT5G17520	-1.09015	8.4781e-06
AT1G70830	-1.08754	0.000229211
AT3G54590	-1.08577	7.81308e-05
AT1G17650	-1.08547	1.03691e-06
AT4G40090	-1.08234	0.000914739
AT2G42600	-1.08089	5.97705e-05
AT2G34430	-1.08073	1.46842e-09
AT3G14150	-1.08046	2.16388e-07
AT4G23600	-1.07627	3.01394e-05
AT3G15950	-1.05542	2.7659e-17
AT1G47580	-1.05295	2.23407e-06
AT1G53520	-1.05209	1.11925e-08
AT1G56720	-1.0494	1.18795e-05
AT3G62150	-1.04721	1.29459e-06
AT5G42650	-1.04266	0.000248604
AT2G23130	-1.04238	2.70296e-07
AT3G09925	-1.04181	0.000634741
AT5G67400	-1.04057	0.000244594
AT5G05600	-1.03924	4.80737e-05
AT5G09440	-1.03601	0.000474144
AT1G04250	-1.03506	3.29773e-09
AT2G29290	-1.03092	1.17526e-14
AT5G39980	-1.02969	7.22132e-05
AT3G01440	-1.0292	4.89974e-05
AT2G38460	-1.02876	4.62907e-06
AT5G02940	-1.02354	1.84642e-13
AT5G23820	-1.02255	0.000359427
AT5G63300	-1.02191	1.03822e-07
AT3G55810	-1.02009	0.000552016
AT3G48420	-1.01577	1.7855e-18
AT4G25820	-1.01569	2.14152e-06
AT1G79840	-1.01424	0.000518967
AT1G04240	-1.01011	3.98606e-05
AT1G34315	-1.00118	5.98961e-06
