# Supplementary material for: Oxicam-type non-steroidal anti-inflammatory drugs inhibit NPR1-mediated salicylic acid pathway
Source: Nat Commun. 2021 Dec 15;12:7303. doi: 10.1038/s41467-021-27489-w (PMC8674334; doi:10.1038/s41467-021-27489-w)
Supplement: Supplementary file 13 — Supplementary Data 10 [file 41467_2021_27489_MOESM13_ESM.xlsx]

## Sheet: Data S10
Supplementary Data 10. List of 142 genes which were repressed in Col-0 WT in response to 100 µM SA treatment for 24 hr but were restored in npr1-1 (log2FC (SA/mock in WT)- log2FC (SA/mock in npr1) < -1 ).
	Log2FC			FDR
Gene ID	Col-0 treated with SA vs mock	npr1 treated with SA vs mock		Col-0 treated with SA vs mock	npr1 treated with SA vs mock
AT2G02990	-1.90055	2.04991		0.000535924	9.50069e-17
AT1G11362	-3.12867	0.686326		7.9214e-09	0.896318
AT5G20670	-2.06897	1.37365		0.000274117	0.0134554
AT4G12960	-3.04552	0.38484		0.000564843	1
AT4G15210	-2.53873	0.770489		4.85131e-11	0.198825
AT1G78980	-2.96381	0.267843		0.000108344	1
AT4G28840	-3.14448	0.0573446		0.000296013	1
AT2G29170	-2.57422	0.612138		9.27006e-07	0.300569
AT5G24770	-2.4401	0.667644		8.82907e-05	0.377533
AT3G30460	-2.03302	0.881077		0.000396063	0.744414
AT2G18180	-1.84982	1.04603		0.000896387	0.611515
AT2G35382	-3.19702	-0.360087		1.96071e-05	1
AT5G24780	-2.35685	0.448345		3.0571e-07	0.739398
AT4G33467	-1.91708	0.861991		0.000107573	0.647499
AT1G61810	-1.77488	0.886153		0.000709132	0.183885
AT2G26020	-3.03326	-0.391442		2.95752e-31	0.597924
AT5G37990	-3.75835	-1.12164		1.55931e-15	0.00888383
AT3G28220	-2.5222	0.0836137		1.81053e-08	1
AT5G48010	-2.47652	0.12246		3.66308e-14	1
AT3G58070	-2.60794	-0.0451146		0.000337148	1
AT1G07450	-1.60075	0.824619		0.000798924	0.21446
AT1G14240	-2.83259	-0.449148		6.00142e-16	0.761958
AT3G28270	-2.11318	0.253284		5.03041e-12	0.966654
AT5G24150	-2.04929	0.278132		1.0875e-06	0.835685
AT5G61160	-2.93795	-0.610703		1.06556e-18	0.0960926
AT1G10370	-1.54767	0.769419		4.6433e-10	0.00159352
AT2G43535	-1.77492	0.507608		2.92945e-21	0.183693
AT5G56795	-1.70588	0.565374		3.72566e-06	0.531939
AT1G49390	-2.75702	-0.501511		0.000320721	0.932127
AT3G49620	-2.56999	-0.331174		5.41313e-09	0.811394
AT2G39330	-2.40406	-0.172261		4.91948e-06	1
AT5G47980	-2.60022	-0.370129		8.87246e-06	0.834937
AT2G30432	-2.76057	-0.584558		0.000264876	0.865628
AT5G47990	-2.83286	-0.659036		7.3305e-16	0.357352
AT1G14250	-2.27245	-0.109244		5.05329e-05	1
AT2G46750	-1.38021	0.716545		0.000108214	0.119897
AT3G59340	-3.35172	-1.29997		1.3839e-05	0.215975
AT4G06746	-1.47377	0.567967		5.86055e-08	0.344578
AT4G22460	-2.84249	-0.818727		3.13573e-08	0.438906
AT2G17280	-1.35274	0.666659		8.13508e-05	0.31542
AT1G72140	-2.55194	-0.535802		6.2637e-09	0.505706
AT4G12320	-1.71974	0.285955		3.66083e-08	0.612173
AT5G21430	-1.84651	0.146385		1.15467e-24	0.94882
AT4G24350	-2.0336	-0.0418321		1.09896e-21	1
AT5G05600	-1.03924	0.916719		4.80737e-05	6.83435e-07
AT5G13940	-1.98094	-0.0320525		9.38257e-09	1
AT2G42540	-1.32488	0.613792		0.00077252	0.383107
AT4G13860	-2.1514	-0.249004		3.8648e-07	0.722333
AT4G12830	-1.50653	0.389003		1.99122e-08	0.573667
AT2G16005	-3.15161	-1.26871		3.77263e-16	0.077722
AT1G68870	-1.9803	-0.103529		0.000576794	1
AT1G76790	-1.97237	-0.0990912		2.33897e-11	1
AT5G15960	-2.27852	-0.418981		7.25387e-05	0.779447
AT2G39310	-1.49469	0.357549		1.31083e-16	0.438474
AT5G35940	-1.79005	0.0528268		0.000409253	1
AT3G48350	-1.48726	0.329383		0.00078326	0.800457
AT2G38870	-1.25617	0.556697		2.35645e-07	0.11674
AT1G19670	-1.59138	0.218463		3.23763e-07	0.77225
AT3G25760	-1.44586	0.344819		1.03299e-10	0.0501464
AT2G01520	-2.53793	-0.760125		1.192e-09	0.0553404
AT1G21100	-2.64548	-0.869919		3.12659e-28	3.04573e-05
AT5G51720	-1.32654	0.419887		2.22654e-11	0.211369
AT3G16450	-2.13786	-0.444019		1.06383e-21	0.367904
AT5G44420	-1.59257	0.090256		7.80072e-13	1
AT5G44430	-2.05174	-0.37468		5.74223e-07	0.887834
AT3G25790	-1.93798	-0.283433		0.000947456	0.94882
AT1G67040	-1.86765	-0.218597		1.70554e-05	1
AT5G37250	-1.95604	-0.319301		0.000460064	1
AT5G13930	-1.5812	0.049814		6.10191e-07	1
AT2G26010	-1.58562	0.0413508		7.76483e-12	1
AT1G78450	-1.92316	-0.310523		7.24968e-06	0.949122
AT1G21110	-1.82186	-0.247879		6.29483e-09	0.889335
AT5G47240	-1.24355	0.307194		5.90859e-05	0.656241
AT3G59480	-1.544	0.000749176		0.000181913	1
AT4G10120	-1.66269	-0.119131		5.44491e-10	1
AT4G23600	-1.07627	0.450673		3.01394e-05	0.627083
AT5G23830	-1.38476	0.127489		5.00279e-06	0.947855
AT2G23560	-1.55517	-0.0641326		2.39955e-06	1
AT5G46900	-2.85412	-1.36364		1.03691e-06	0.00322796
AT4G27030	-1.1826	0.283796		5.50601e-07	0.472907
AT4G37409	-1.61611	-0.175185		1.08452e-05	0.998654
AT4G33770	-1.36793	0.0711669		1.20382e-05	1
AT2G47260	-1.83981	-0.420219		0.000671265	0.734957
AT2G34060	-1.68288	-0.265333		1.88479e-05	0.888599
AT5G23840	-2.19648	-0.782302		3.6557e-09	0.218993
AT5G04770	-1.67691	-0.268174		8.57128e-06	0.924389
AT2G41260	-1.87273	-0.476926		9.30476e-06	0.94882
AT1G62510	-1.75828	-0.367169		6.10805e-15	0.0402824
AT5G62360	-1.57714	-0.201324		2.01316e-07	0.871986
AT4G16260	-1.38644	-0.0141386		3.83442e-16	1
AT1G67265	-1.56105	-0.200445		3.30577e-07	1
AT5G42650	-1.04266	0.31703		0.000248604	0.247134
AT3G01500	-1.25896	0.0973487		9.76767e-08	1
AT3G29780	-2.77047	-1.41783		0.00022145	0.0456696
AT5G23820	-1.02255	0.32784		0.000359427	0.201216
AT2G41312	-1.69655	-0.348782		1.98099e-05	0.938206
AT4G00905	-1.67713	-0.332095		5.21229e-05	0.876174
AT1G23205	-1.20644	0.129399		4.70494e-06	0.961071
AT3G09260	-1.72627	-0.396879		4.21355e-45	0.31012
AT4G04840	-1.84522	-0.526496		1.92021e-11	0.181425
AT2G46110	-1.35083	-0.0366326		2.76149e-05	1
AT3G61080	-1.30991	0.00226297		2.99284e-05	1
AT3G62550	-1.10653	0.184387		1.45707e-06	0.767476
AT5G10250	-1.75107	-0.460984		0.000347925	0.828714
AT5G44410	-1.44354	-0.166957		1.95061e-06	0.94882
AT1G14120	-1.48959	-0.219403		0.000216377	0.857355
AT2G18050	-1.4481	-0.18307		3.92863e-06	1
AT5G02940	-1.02354	0.225988		1.84642e-13	0.666895
AT2G23690	-1.77663	-0.55802		4.97416e-05	0.375668
AT4G26530	-1.16886	0.0422029		3.38786e-09	1
AT5G03545	-1.17897	0.0263692		1.21248e-05	1
AT5G05590	-1.59445	-0.399653		7.85606e-06	0.650681
AT4G38700	-1.9861	-0.79415		0.000373388	0.50252
AT3G48420	-1.01577	0.17083		1.7855e-18	0.764264
AT5G17520	-1.09015	0.0957568		8.4781e-06	1
AT5G05580	-1.46996	-0.284298		4.61815e-07	0.743909
AT3G16470	-1.11639	0.0664118		4.814e-06	1
AT4G29700	-1.67155	-0.489395		1.4343e-05	0.343511
AT5G59520	-1.63818	-0.45618		1.59135e-09	0.309073
AT2G27402	-2.06946	-0.889842		8.63884e-26	2.96859e-08
AT4G15230	-1.15241	0.024008		7.29514e-05	1
AT2G38460	-1.02876	0.146765		4.62907e-06	0.970731
AT3G16690	-1.31044	-0.145713		6.47719e-05	0.94882
AT3G56230	-2.12395	-0.967084		2.46425e-06	0.101314
AT3G02510	-1.21429	-0.0694462		3.54187e-05	1
AT5G48000	-1.83898	-0.700377		1.062e-09	0.363634
AT3G17640	-1.72561	-0.587663		5.28401e-06	0.355976
AT5G45830	-1.47919	-0.342295		0.000148707	0.90299
AT5G43290	-1.92118	-0.813652		2.05418e-05	0.192526
AT4G24670	-1.49884	-0.397362		0.000988435	0.713333
AT5G66052	-1.09662	-0.00242395		8.91941e-08	1
AT3G09250	-1.44453	-0.362223		5.63585e-33	0.44075
AT1G65390	-1.57002	-0.503819		5.22746e-05	0.765175
AT1G11720	-1.20307	-0.139541		7.30314e-05	0.831303
AT4G12917	-1.53853	-0.490391		1.63638e-11	0.431389
AT3G53365	-1.45726	-0.413054		2.74261e-05	0.656292
AT5G59320	-1.5139	-0.469975		0.000868547	0.583248
AT1G68240	-1.15518	-0.111596		8.50328e-05	1
AT2G23130	-1.04238	-0.00289941		2.70296e-07	1
AT1G48500	-1.56651	-0.539588		0.000296013	0.510868
AT4G19030	-1.47021	-0.44822		0.00054076	0.316192
AT5G06634	-3.34441	-2.33627		2.84807e-07	0.0408898
