# Supplementary material for: Oxicam-type non-steroidal anti-inflammatory drugs inhibit NPR1-mediated salicylic acid pathway
Source: Nat Commun. 2021 Dec 15;12:7303. doi: 10.1038/s41467-021-27489-w (PMC8674334; doi:10.1038/s41467-021-27489-w)
Supplement: Supplementary file 14 — Supplementary Data 11 [file 41467_2021_27489_MOESM14_ESM.xlsx]

## Sheet: Data S11
Supplementary Data 11. List of 43 genes which were repressed in Col-0 WT in response to 100 µM SA treatment for 24 hr but were restored by co-treatment with TNX (log2FC (SA/SA+TNX in WT) < -1 ).
	Log2FC			FDR
Gene ID	WT treated with SA vs mock	WT treated with SA +TNX vs mock		WT treated with SA vs mock	WT treated with SA +TNX vs mock
AT5G24150	-2.04929	2.53796		1.0875e-06	7.19236e-14
AT5G66052	-1.09662	2.99767		8.91941e-08	2.58556e-65
AT2G18180	-1.84982	2.05714		0.000896387	0.000287073
AT2G02990	-1.90055	1.88042		0.000535924	0.00210224
AT1G10370	-1.54767	1.91092		4.6433e-10	2.70123e-10
AT5G13940	-1.98094	1.27377		9.38257e-09	0.000854399
AT5G13930	-1.5812	1.43577		6.10191e-07	5.87692e-06
AT5G48010	-2.47652	0.410266		3.66308e-14	0.427762
AT2G17280	-1.35274	1.50954		8.13508e-05	4.01596e-08
AT3G30460	-2.03302	0.700327		0.000396063	0.121788
AT5G37250	-1.95604	0.735335		0.000460064	0.102051
AT4G27030	-1.1826	1.43442		5.50601e-07	3.58713e-11
AT1G49390	-2.75702	-0.311063		0.000320721	0.843761
AT4G02850	-1.40539	0.694203		1.36569e-05	0.050875
AT3G59340	-3.35172	-1.37099		1.3839e-05	0.0273203
AT2G18050	-1.4481	0.521639		3.92863e-06	0.175442
AT2G33790	-2.88225	-0.936026		0.00016563	0.166186
AT4G28840	-3.14448	-1.20475		0.000296013	0.0782554
AT1G07450	-1.60075	0.230434		0.000798924	0.735617
AT3G25790	-1.93798	-0.199604		0.000947456	0.868145
AT5G47990	-2.83286	-1.11904		7.3305e-16	0.00300014
AT4G10120	-1.66269	-0.0319122		5.44491e-10	0.991198
AT4G33770	-1.36793	0.18645		1.20382e-05	0.665366
AT2G35382	-3.19702	-1.6434		1.96071e-05	0.00625665
AT5G20670	-2.06897	-0.539683		0.000274117	0.297991
AT2G42540	-1.32488	0.188045		0.00077252	0.769749
AT4G24010	-2.13927	-0.668177		0.000289868	0.249267
AT5G21430	-1.84651	-0.392177		1.15467e-24	0.0570853
AT3G62150	-1.04721	0.374992		1.29459e-06	0.0575435
AT5G14650	-1.62846	-0.219703		0.000546059	0.663656
AT4G37409	-1.61611	-0.222219		1.08452e-05	0.612159
AT5G47980	-2.60022	-1.26823		8.87246e-06	0.0174232
AT2G47260	-1.83981	-0.585145		0.000671265	0.305912
AT4G12830	-1.50653	-0.266056		1.99122e-08	0.481409
AT5G05600	-1.03924	0.176161		4.80737e-05	0.70447
AT4G38700	-1.9861	-0.780264		0.000373388	0.11885
AT2G23690	-1.77663	-0.576413		4.97416e-05	0.191096
AT3G61080	-1.30991	-0.130973		2.99284e-05	0.773304
AT4G26530	-1.16886	0.00405712		3.38786e-09	1
AT3G58070	-2.60794	-1.44444		0.000337148	0.0108235
AT3G28270	-2.11318	-1.05125		5.03041e-12	0.000901936
AT1G48500	-1.56651	-0.506412		0.000296013	0.256402
AT5G23840	-2.19648	-1.16909		3.6557e-09	0.0227948
