# Supplementary material for: Oxicam-type non-steroidal anti-inflammatory drugs inhibit NPR1-mediated salicylic acid pathway
Source: Nat Commun. 2021 Dec 15;12:7303. doi: 10.1038/s41467-021-27489-w (PMC8674334; doi:10.1038/s41467-021-27489-w)
Supplement: Supplementary file 16 — Source Data [file 41467_2021_27489_MOESM16_ESM.xlsx]

## Sheet: Fig. 1
	Fig. 1a									Fig. 1c
	Repricate	DMSO	IBF	IDM	MFA	TNX	MLX	PRX			DMSO	DMSO	SA	SA	TNX	TNX	MLX	MLX	PRX	PRX	Treatment
	1	6.45225	6.24044	6.39534	5.8425	9.17349	8.92682	8.59946		Repricate	-	+	-	+	-	+	-	+	-	+	Pto avrRpm1
	2	6.21489	6.29843	6.01859	6.0581	8.90049	8.81032	8.8425		1	0.001738	0.059077	0.001675	0.109966	0.001433	0.134607	0.001463	0.103013	0.002199	0.100864
	3	6.12774	5.54147	6.65061	6.95164	8.90049	8.8425	8.12774		2	0.000705	0.07902	0.001415	0.05752	0.001039	0.104531	0.001739	0.06465	0.001686	0.145527
	mean	6.26496	6.02678	6.35485	6.28408	8.99149	8.85988	8.52323		3	0.001326	0.032396	0.002898	0.114325	0.000335	0.065558	0.001327	0.069027	0.001423	0.084582
	SE	0.0969659	0.243232	0.183569	0.339535	0.0910004	0.0347366	0.209825		4	0.001071	0.048058	0.001258	0.111899	0.001201	0.135568	0.001762	0.075214	0.001301	0.085983
										5	0.001494	0.06011	0.001278	0.073192	0.001387	0.06855	0.000774	0.147119	0.001268	0.063245
	Dunnett's multiple comparisons test									6	0.002157	0.05788	0.000909	0.124859	0.001085	0.082814	0.00068	0.093487	0.000713	0.072641
			p-value							7	0.001513	0.071584	0.000976	0.050656	0.000878	0.101142	0.000537	0.085565	0.000408	0.100613
	DMSO vs. IBF		0.893							8	0.0025	0.046874	0.000836	0.091229	0.001922	0.081443	0.000798	0.098043	0.000875	0.09054
	DMSO vs. IDM		0.9983
	DMSO vs. MFA		>0.9999							Tukey's multiple comparisons test
	DMSO vs. TNX		<0.0001												p-value
	DMSO vs. MLX		<0.0001							DMSO vs. DMSO + Pto avrRpm1					<0.0001
	DMSO vs. PRX		<0.0001							DMSO vs. SA					>0.9999
										DMSO vs. SA + Pto avrRpm1					<0.0001
										DMSO vs. TNX					>0.9999
										DMSO vs. TNX + Pto avrRpm1					<0.0001
										DMSO vs. MLX					>0.9999
										DMSO vs. MLX + Pto avrRpm1					<0.0001
										DMSO vs. PRX					>0.9999
										DMSO vs. PRX + Pto avrRpm1					<0.0001
										DMSO + Pto avrRpm1 vs. SA					<0.0001
										DMSO + Pto avrRpm1 vs. SA + Pto avrRpm1					0.0059
										DMSO + Pto avrRpm1 vs. TNX					<0.0001
										DMSO + Pto avrRpm1 vs. TNX + Pto avrRpm1					0.0008
										DMSO + Pto avrRpm1 vs. MLX					<0.0001
										DMSO + Pto avrRpm1 vs. MLX + Pto avrRpm1					0.0053
										DMSO + Pto avrRpm1 vs. PRX					<0.0001
										DMSO + Pto avrRpm1 vs. PRX + Pto avrRpm1					0.0036
										SA vs. SA + Pto avrRpm1					<0.0001
										SA vs. TNX					>0.9999
										SA vs. TNX + Pto avrRpm1					<0.0001
										SA vs. MLX					>0.9999
										SA vs. MLX + Pto avrRpm1					<0.0001
										SA vs. PRX					>0.9999
										SA vs. PRX + Pto avrRpm1					<0.0001
										SA + Pto avrRpm1 vs. TNX					<0.0001
										SA + Pto avrRpm1 vs. TNX + Pto avrRpm1					0.9999
										SA + Pto avrRpm1 vs. MLX					<0.0001
										SA + Pto avrRpm1 vs. MLX + Pto avrRpm1					>0.9999
										SA + Pto avrRpm1 vs. PRX					<0.0001
										SA + Pto avrRpm1 vs. PRX + Pto avrRpm1					>0.9999
										TNX vs. TNX + Pto avrRpm1					<0.0001
										TNX vs. MLX					>0.9999
										TNX vs. MLX + Pto avrRpm1					<0.0001
										TNX vs. PRX					>0.9999
										TNX vs. PRX + Pto avrRpm1					<0.0001
										TNX + Pto avrRpm1 vs. MLX					<0.0001
										TNX + Pto avrRpm1 vs. MLX + Pto avrRpm1					>0.9999
										TNX + Pto avrRpm1 vs. PRX					<0.0001
										TNX + Pto avrRpm1 vs. PRX + Pto avrRpm1					>0.9999
										MLX vs. MLX + Pto avrRpm1					<0.0001
										MLX vs. PRX					>0.9999
										MLX vs. PRX + Pto avrRpm1					<0.0001
										MLX + Pto avrRpm1 vs. PRX					<0.0001
										MLX + Pto avrRpm1 vs. PRX + Pto avrRpm1					>0.9999
										PRX vs. PRX + Pto avrRpm1					<0.0001

## Sheet: Fig. 2
	Fig. 2b								Fig. 2c								Fig. 2d											Fig. 2e											Fig. 2f
	Ct value								Ct value								Ct value											GUS activity
			-	+	-	+	TNX				-	+	-	+	TNX				0 μM	25 μM	100 μM	0 μM	25 μM	100 μM	TNX				-	-	25 μM TNX	100 μM TNX	25 μM MLX	100 μM MLX	25 μM PRX	100 μM PRX	Oxicam			Col-0 WT	Col-0 WT	sid2-2	sid2-2	npr1-1	npr1-1	Genotype
		Replicate	-	-	+	+	Pto			Replicate	-	-	+	+	Pto			Replicate	0 μM	0 μM	0 μM	100 μM	100 μM	100 μM	SA			Repricate	-	+	+	+	+	+	+	+	100 μM SA		Repricate	-	+	-	+	-	+	100 μM TNX
	PR1	1_1	21.98	25.6	19.74	22.9			PDF1.2	1_1	22.01	22.08	18.82	17.9			PR1	1_1	21.76	26.6	25.86	14.51	17.37	19.01				1	-1.8602	1084.1	270.642	25.0159	805.714	48.5026	555.065	54.1936			1	5.65642	6.97004	6.79704	7.06942	7.02803	7.35539
		1_2	22	25.66	19.76	22.93				1_2	21.98	22.16	18.77	17.83				1_2	21.68	26.56	25.88	14.49	17.31	18.85				2	-1.49904	1110.91	250.787	26.9148	826.079	48.6564	480.598	43.3529			2	5.66901	7.16633	6.81513	7.11171	7.30103	7.12494
		1_3	21.96	25.61	19.87	22.93				1_3	21.97	22.2	18.93	17.93				1_3	21.64	26.52	25.79	14.53	17.26	18.98				3	-1.38307	1041.73	268.641	27.419	779.024	49.0279	415.835	47.7403			3	5.53991	6.97004	6.716	6.9762	7.07918	7.07918
		2_1	22.86	24.49	18.29	22.44				2_1	26.16	26.24	21.1	20.42				2_1	28.54	32.71	32.46	19.91	22.55	23.79				mean	-1.58077	1078.91	263.357	26.4499	803.606	48.729	483.833	48.4289			4	5.50515	6.82391	6.75841	6.88081	6.77815	7.07918
		2_2	22.97	24.44	18.3	22.47				2_2	26.08	26.36	21.05	20.46				2_2	28.59	32.2	32.37	19.87	22.55	23.86				SE	0.14367	20.1402	6.31132	0.731611	13.6244	0.155909	40.2246	3.14835			5	5.16633	6.50515	6.46736	6.9762	6.84094	7.27107
		2_3	22.86	24.52	18.29	22.45				2_3	26.15	26.21	21.02	20.24				2_3	28.65	32.98	32.59	19.94	22.52	23.81															6	5.38021	6.42597	6.46736	6.8653	6.77815	7.20412
		3_1	20.34	23.92	18.33	21.18				3_1	21.25	22.01	20.91	18.71				3_1	26.75	27.26	25.89	16.77	18.01	19.36															mean	5.48617	6.81024	6.67022	6.97994	6.96758	7.18565
		3_2	20.3	23.99	18.38	21.13				3_2	21.22	21.89	20.82	18.72				3_2	26.69	27.18	25.87	16.66	17.99	19.34				Dunnett's multiple comparisons test											SE	0.0772843	0.118153	0.0656402	0.0401524	0.0846761	0.0457548
		3_3	20.23	23.96	18.39	21.17				3_3	21.38	21.9	20.96	18.64				3_3	26.66	27.52	26	16.89	17.99	19.56							p-value
	ACT2	1_1	19.35	19.65	19.52	18.88			ACT2	1_1	19.35	19.65	19.52	18.88			ACT2	1_1	18.68	18.65	18.28	18.8	18.99	18.98				100 μM SA vs. 0 μM SA			<0.0001								Tukey's multiple comparisons test
		1_2	19.35	19.6	19.59	18.9				1_2	19.35	19.6	19.59	18.9				1_2	18.65	18.59	18.37	18.76	18.97	18.92				100 μM SA vs. 100 μM SA + 25 μM TNX			<0.0001										p-value
		1_3	19.42	19.58	19.47	18.99				1_3	19.42	19.58	19.47	18.99				1_3	18.72	18.47	18.26	18.71	18.9	18.93				100 μM SA vs. 100 μM SA + 100 μM TNX			<0.0001								WT vs. WT + TNX		<0.0001
		2_1	20.66	20.51	20.63	20.28				2_1	20.66	20.51	20.63	20.28				2_1	23.95	23.9	23.8	23.53	24.09	24.18				100 μM SA vs. 100 μM SA + 25 μM MLX			<0.0001								WT vs. sid2-2		<0.0001
		2_2	20.53	20.47	20.57	20.23				2_2	20.53	20.47	20.57	20.23				2_2	23.9	23.98	23.82	23.44	24.06	24.14				100 μM SA vs. 100 μM SA + 100 μM MLX			<0.0001								WT vs. sid2-2 + TNX		<0.0001
		2_3	20.58	20.37	20.6	20.15				2_3	20.58	20.37	20.6	20.15				2_3	23.73	23.87	23.72	23.47	23.98	24.13				100 μM SA vs. 100 μM SA + 25 μM PRX			<0.0001								WT vs. npr1-1		<0.0001
		3_1	20.2	22.02	22.43	21.23				3_1	20.2	22.02	22.43	21.23				3_1	20.29	20.15	19.43	20.12	19.73	19.89				100 μM SA vs. 100 μM SA + 100 μM PRX			<0.0001								WT vs. npr1-1 + TNX		<0.0001
		3_2	20.11	21.92	22.46	21.23				3_2	20.11	21.92	22.46	21.23				3_2	20.15	19.92	19.29	19.96	19.71	19.74															WT + TNX vs. sid2-2		0.7858
		3_3	20.05	21.88	22.42	21.33				3_3	20.05	21.88	22.42	21.33				3_3	20.28	20.07	19.56	20.01	19.78	19.98															WT + TNX vs. sid2-2 + TNX		0.6245
																																							WT + TNX vs. npr1-1		0.6946
	Normalized expression value								Normalized expression value								Normalized expression value																						WT + TNX vs. npr1-1 + TNX		0.0181
			-	+	-	+	TNX				-	+	-	+	TNX				0 μM	25 μM	100 μM	0 μM	25 μM	100 μM	TNX														sid2-2 vs. sid2-2 + TNX		0.0744
		Replicate	-	-	+	+	Pto			Replicate	-	-	+	+	Pto			Replicate	0 μM	0 μM	0 μM	100 μM	100 μM	100 μM	SA														sid2-2 vs. npr1-1		0.0948
	PR1 /ACT2	1_1	0.274602	0.0386022	1.17116	0.114966			PDF1.2 /ACT2	1_1	0.118342	0.138178	0.956125	1.09815			PR1 /ACT2	1_1	0.0103139	0.000424011	0.000535978	1.2985	0.226441	0.0770824															sid2-2 vs. npr1-1 + TNX		0.0006
		1_2	0.271259	0.0361137	1.21452	0.114328				1_2	0.120171	0.127172	1.03096	1.15604				1_2	0.0106633	0.000415898	0.000561019	1.27833	0.232201	0.0819949															sid2-2 + TNX vs. npr1-1		>0.9999
		1_3	0.291253	0.0366044	1.04819	0.121803				1_3	0.127222	0.122741	0.865002	1.16247				1_3	0.0114513	0.00039365	0.000552407	1.20356	0.229473	0.0759433															sid2-2 + TNX vs. npr1-1 + TNX		0.4209
		2_1	0.0507891	0.0159384	0.965096	0.0515582				2_1	0.0281323	0.0239697	0.98671	1.26139				2_1	0.005	0.000321574	0.000352645	0.990654	0.270313	0.128763															npr1-1 vs. npr1-1 + TNX		0.3576
		2_2	0.0434333	0.0160121	0.921915	0.0488303				2_2	0.0272498	0.0214985	0.988642	1.19331				2_2	0.00467391	0.000475504	0.000379487	0.948544	0.265337	0.118932
		2_3	0.0481153	0.0141714	0.945036	0.0468865				2_3	0.0268554	0.0222097	1.02722	1.31329				2_3	0.00395433	0.000265688	0.000305952	0.923762	0.253237	0.121955
		3_1	0.0817551	0.0262431	1.33829	0.0935928				3_1	0.183534	0.365204	1.01899	2.08323				3_1	0.00154481	0.00100281	0.00153729	1.02342	0.346445	0.15816
		3_2	0.0794806	0.0235755	1.32443	0.0969424				3_2	0.177911	0.371698	1.1081	2.07794				3_2	0.00146366	0.000911098	0.00141724	0.991755	0.348437	0.144852
		3_3	0.079574	0.0233947	1.27939	0.100446				3_3	0.152021	0.35897	0.983355	2.33291				3_3	0.00163019	0.000805518	0.00155823	0.881296	0.362388	0.147196
		mean	0.135585	0.0256284	1.13423	0.0877059				mean	0.106827	0.172405	0.996122	1.51986				mean	0.00563283	0.000557306	0.000800027	1.05998	0.281586	0.117209
		SE	0.0362248	0.00317531	0.0557248	0.0101249				SE	0.0212874	0.0506546	0.0218396	0.164314				SE	0.00137096	9.10664e-05	0.000179066	0.0525573	0.0184824	0.0105754
	Tukey's multiple comparisons test								Tukey's multiple comparisons test								Tukey's multiple comparisons test
				p-value								p-value										p-value
	-TNX,-Pto vs. +TNX,-Pto			0.1168					-TNX,-Pto vs. +TNX,-Pto			0.9509					0 μM TNX vs. 25 μM TNX					>0.9999
	-TNX,-Pto vs. -TNX,+Pto			<0.0001					-TNX,-Pto vs. -TNX,+Pto			<0.0001					0 μM TNX vs. 100 μM TNX					>0.9999
	-TNX,-Pto vs. +TNX,+Pto			0.7471					-TNX,-Pto vs. +TNX,+Pto			<0.0001					0 μM TNX vs. 0 μM TNX + 100 μM SA					<0.0001
	+TNX,-Pto vs. -TNX,+Pto			<0.0001					+TNX,-Pto vs. -TNX,+Pto			<0.0001					0 μM TNX vs. 25 μM TNX + 100 μM SA					<0.0001
	+TNX,-Pto vs. +TNX,+Pto			0.567					+TNX,-Pto vs. +TNX,+Pto			<0.0001					0 μM TNX vs. 100 μM TNX + 100 μM SA					0.0159
	-TNX,+Pto vs. +TNX,+Pto			<0.0001					-TNX,+Pto vs. +TNX,+Pto			0.001					25 μM TNX vs. 100 μM TNX					>0.9999
																	25 μM TNX vs. 0 μM TNX + 100 μM SA					<0.0001
																	25 μM TNX vs. 25 μM TNX + 100 μM SA					<0.0001
																	25 μM TNX vs. 100 μM TNX + 100 μM SA					0.0103
																	100 μM TNX vs. 0 μM TNX + 100 μM SA					<0.0001
																	100 μM TNX vs. 25 μM TNX + 100 μM SA					<0.0001
																	100 μM TNX vs. 100 μM TNX + 100 μM SA					0.0105
																	0 μM TNX + 100 μM SA vs. 25 μM TNX + 100 μM SA					<0.0001
																	0 μM TNX + 100 μM SA vs. 100 μM TNX + 100 μM SA					<0.0001
																	25 μM TNX + 100 μM SA vs. 100 μM TNX + 100 μM SA					0.0001

## Sheet: Fig. 3
	Fig. 3b
	TNX-induced genes
	Term	-Log10 (FDR)
	response to abiotic stimulus (GO:0009628)	16.0713
	response to inorganic substance (GO:0010035)	14.2101
	flavonoid metabolic process (GO:0009812)	10.521
	flavonoid biosynthetic process (GO:0009812)	10.2796
	response to oxidative stress (GO:0006979)	8.63862
	response to karrikin (GO:0080167)	8.2232
	response to oxygen-containing compound (GO: 1901700)	7.95824
	oxoacid metabolic process (GO:0043436)	7.93683
	carboxylic acid metabolic process (GO:0019752)	7.93081
	response to heat (GO:0009408)	7.5355
	TNX-repressed genes
	Term	-Log10 (FDR)
	photosynthesis (GO:0015979)	18.6557
	cell wall organization (GO:0071555)	12.6993
	photosynthesis, light reaction (GO:0019684)	12.3983
	response to abiotic stimulus (GO:0009628)	11.8542
	cell wall organization or biogenesis (GO:0071554)	11.6579
	photosynthesis, light harvesting in photosystem I (GO:0009768)	10.7648
	external encapsulating structure organization (GO:0045229)	10.4794
	microtubule-based process (GO:0007017)	8.7453
	photosynthesis, light harvesting (GO:0009765)	8.15188
	glucosinolate biosynthetic process (GO:0019761)	7.71462

## Sheet: Fig. 4
	Fig. 4b					Fig. 4c

## Sheet: Fig. 5
	Fig. 5a								Fig. 5b								Fig. 5c				Fig. 5e							Fig. 5f
		NT	-	+	-	+	100 μM TNX			NT	-	+	-	+	100 μM TNX
	Replicate		-	-	+	+	100 μM SA		Replicate		-	-	+	+	100 μM SA
	1	756.599	767.976	718.907	975.543	747.549			1	6.10314	4.94604	4.09384	7.04995	3.86145
	2	807.066	799.744	739.063	917.611	656.642			2	5.10549	5.86535	4.60282	7.29077	3.76467
	3	703.19	846.852	826.144	866.022	727.447			3	5.8016	5.77328	5.37614	6.39263	5.0105
	4	685.045	656.691	713.268	795.217	755.529			4	5.83156	6.91463	4.17802	7.13238	3.84768
	5	767.23	718.073	825.07	776.198				5	5.21388	6.30127	5.04757	7.90288
	mean	743.826	757.867	764.49	866.118	721.792			mean	5.61113	5.96011	4.65968	7.15372	4.12107
	SE	22.1547	32.859	25.3172	37.2411	22.5058			SE	0.192408	0.324016	0.246898	0.241921	0.297243
	Dunnett's multiple comparisons test								Dunnett's multiple comparisons test
			p-value								p-value
	DMSO vs. NT		0.9903						DMSO vs. NT		0.7458
	DMSO vs. TNX		0.9993						DMSO vs. TNX		0.0072
	DMSO vs. SA		0.0497						DMSO vs. SA		0.0136
	DMSO vs. SA+TNX		0.8196						DMSO vs. SA+TNX		0.0005

## Sheet: Fig. 6
	Fig. 6a						Fig. 6b

## Sheet: Fig. S2
	Fig. S2
		Aspirin													Dunnett's multiple comparisons test
		mock						Pto							Aspirin
	Replicate	0 µM	5 µM	12.5 µM	25 µM	50 µM	75 µM	0 µM	5 µM	12.5 µM	25 µM	50 µM	75 µM		mock			Pto
	1	59.3684	69.4737	59.7895	80.8421	85.0526	86.3158	93.0526	127.579	132.632	138.526	146.947	261.053				p-value			p-value
	2	64.3678	65.7471	70.8046	74.9425	72.6437	99.3103	117.701	142.988	142.529	156.322	186.667	237.701		0 µM vs. 5 µM		0.9834	0 µM vs. 5 µM		0.4598
	3	52.4031	34.4186	36.5891	39.0698	40.3101	45.5814	50.8527	157.519	130.853	177.054	161.55	208.372		0 µM vs. 12.5 µM		0.9834	0 µM vs. 12.5 µM		0.313
	4	26.8041	33.677	43.299	35.7388	47.6518	48.11	97.5945	101.718	76.5178	98.5109	73.7686	90.9507		0 µM vs. 25 µM		0.9489	0 µM vs. 25 µM		0.0796
	5	32.2275	37.6777	39.8104	40.9953	45.4976	40.5213	75.5924	110.663	192.18	182.701	181.754	186.256		0 µM vs. 50 µM		0.6928	0 µM vs. 50 µM		0.134
	6	56.8351	63.6288	61.6404	51.0356	57.1665	101.409	106.214	118.973	119.635	114.499	104.888	93.1235		0 µMvs. 75 µM		0.0968	0 µMvs. 75 µM		0.001
	7	46.8531	67.1329	59.7902	59.4406	65.3846	73.4266	103.147	100.699	103.147	135.315	110.49	175.874
	mean	48.4085	53.108	53.1033	54.5807	59.101	70.6677	92.022	122.877	128.213	143.275	138.009	179.047
	SE	5.32912	6.36194	4.93091	6.76233	6.11274	9.83779	8.4255	8.06319	13.5379	11.7347	16.1071	24.991
		IBF													Dunnett's multiple comparisons test
		mock						Pto							IBF
	Replicate	0 µM	5 µM	12.5 µM	25 µM	50 µM	75 µM	0 µM	5 µM	12.5 µM	25 µM	50 µM	75 µM		mock			Pto
	1	59.4164	67.374	90.1857	121.485	216.446	240.318	87.5332	142.706	160.743	200.53	421.22	423.873				p-value			p-value
	2	58.3643	54.6468	66.9145	75.8364	108.922	179.182	81.7844	77.6952	147.955	115.985	294.796	313.011		0 µM vs. 5 µM		0.9996	0 µM vs. 5 µM		0.9997
	3	41.954	29.5977	57.1839	92.5287	104.885	191.667	93.6782	106.609	124.138	135.058	231.035	237.356		0 µM vs. 12.5 µM		0.8691	0 µM vs. 12.5 µM		0.6759
	4	40.1544	57.529	54.4402	72.973	112.741	173.745	54.8263	96.139	89.9614	164.865	314.672	305.791		0 µM vs. 25 µM		0.1359	0 µM vs. 25 µM		0.0374
	5	38.6301	58.0822	55.3425	67.3973	71.5069	133.425	86.0274	62.1918	78.6301	131.233	237.26	211.781		0 µM vs. 50 µM		0.0011	0 µM vs. 50 µM		<0.0001
	6	47.1092	39.2577	42.9693	72.3769	93.6474	199.714	104.639	76.374	93.6474	124.483	320.057	311.635		0 µMvs. 75 µM		<0.0001	0 µMvs. 75 µM		<0.0001
	7	37.351	43.1788	48.2119	58.8079	64.3709	116.556	83.7086	66.755	100.662	209.801	224.901	231.788
	mean	46.1399	49.9523	59.3211	80.2008	110.36	176.373	84.5996	89.7814	113.677	154.565	291.991	290.748
	SE	3.49704	4.93679	5.86616	7.88381	19.0211	15.664	5.7525	10.6254	11.8129	14.2997	26.3775	27.3614
		NPX													Dunnett's multiple comparisons test
		mock						Pto							NPX
	Replicate	0 µM	5 µM	12.5 µM	25 µM	50 µM	75 µM	0 µM	5 µM	12.5 µM	25 µM	50 µM	75 µM		mock			Pto
	1	60.788	61.9137	59.6623	111.445	112.57	108.443	83.3021	77.2983	110.694	231.52	294.184	292.308				p-value			p-value
	2	63.0588	63.0588	69.6471	123.294	137.882	125.177	103.059	151.059	179.765	165.647	306.353	374.118		0 µM vs. 5 µM		0.9997	0 µM vs. 5 µM		0.9903
	3	133.333	95.8333	123.214	187.5	222.619	262.5	93.4524	123.214	145.833	339.286	441.667	507.143		0 µM vs. 12.5 µM		>0.9999	0 µM vs. 12.5 µM		0.6477
	4	50.546	47.1139	49.922	81.7473	95.4758	85.8034	114.197	75.195	115.757	124.805	204.992	277.691		0 µM vs. 25 µM		0.2453	0 µM vs. 25 µM		0.0225
	5	53.206	50.7503	51.296	72.8513	70.1228	86.221	74.7613	66.3029	69.8499	73.9427	223.465	276.125		0 µM vs. 50 µM		0.0788	0 µM vs. 50 µM		<0.0001
	6	58.5827	57.9528	40.9449	71.0236	100	84.8819	117.638	167.559	144.567	191.339	252.441	326.457		0 µMvs. 75 µM		0.0575	0 µMvs. 75 µM		<0.0001
	7	65.3307	77.3547	80.5611	119.038	115.431	122.645	78.1563	105.812	174.75	230.06	298.196	357.916
	mean	69.2636	64.8539	67.8925	109.557	122.014	125.096	94.9379	109.491	134.459	193.8	288.757	344.537
	SE	10.8595	6.34167	10.484	15.4016	18.5082	23.8225	6.50723	14.9439	14.6355	32.3038	29.4424	30.7439
		IDM													Dunnett's multiple comparisons test
		mock						Pto							IDM
	Replicate	0 µM	5 µM	12.5 µM	25 µM	50 µM	75 µM	0 µM	5 µM	12.5 µM	25 µM	50 µM	75 µM		mock			Pto
	1	73.9535	68.3721	289.767	316.744	406.512	389.767	62.3256	163.256	343.256	388.837	384.186	364.651				p-value			p-value
	2	68.2635	71.0579	78.2435	330.938	360.878	330.539	109.78	124.551	297.804	338.124	349.301	348.503		0 µM vs. 5 µM		>0.9999	0 µM vs. 5 µM		0.5997
	3	86.0041	72.6166	114.402	353.752	339.554	341.176	70.5882	101.826	313.185	355.375	353.347	359.026		0 µM vs. 12.5 µM		0.1307	0 µM vs. 12.5 µM		<0.0001
	4	60.6796	69.4175	122.33	482.039	457.282	461.165	87.3786	142.233	362.136	451.456	446.116	450.485		0 µM vs. 25 µM		<0.0001	0 µM vs. 25 µM		<0.0001
	5	47.6987	48.2566	176.29	259.693	250.209	233.752	93.166	108.229	235.425	213.668	232.915	236.541		0 µM vs. 50 µM		<0.0001	0 µM vs. 50 µM		<0.0001
	6	75.9843	83.6614	133.071	431.299	482.087	460.236	99.4095	137.992	437.598	425.787	437.402	451.969		0 µMvs. 75 µM		<0.0001	0 µMvs. 75 µM		<0.0001
	7	77.7202	84.9741	140.415	515.026	444.56	486.529	79.7927	137.306	481.347	470.466	445.596	409.326
	mean	70.0434	71.1937	150.645	384.213	391.583	386.166	86.063	130.77	352.965	377.673	378.409	374.357
	SE	4.76693	4.58936	25.7199	35.4301	30.54	34.3461	6.23942	7.96744	31.722	32.8971	28.9728	28.0445
		SLD													Dunnett's multiple comparisons test
		mock						Pto							SLD
	Replicate	0 µM	5 µM	12.5 µM	25 µM	50 µM	75 µM	0 µM	5 µM	12.5 µM	25 µM	50 µM	75 µM		mock			Pto
	1	92.1788	84.9162	141.341	115.084	207.263	169.832	101.676	193.296	272.067	432.961	455.307	474.86				p-value			p-value
	2	67.0487	103.152	127.221	127.794	220.057	238.969	96.2751	162.751	248.711	397.135	472.779	514.613		0 µM vs. 5 µM		0.9478	0 µM vs. 5 µM		0.2914
	3	110	90.5882	172.353	153.529	218.235	307.647	105.882	73.5294	381.176	461.176	474.118	490		0 µM vs. 12.5 µM		0.0419	0 µM vs. 12.5 µM		<0.0001
	4	86.6097	88.3191	91.1681	111.111	147.578	120.798	115.1	169.801	273.504	432.479	479.772	459.259		0 µM vs. 25 µM		0.0715	0 µM vs. 25 µM		<0.0001
	5	12.3791	83.9458	100.58	106.77	137.331	241.006	97.8723	99.8066	244.874	296.325	328.046	323.791		0 µM vs. 50 µM		<0.0001	0 µM vs. 50 µM		<0.0001
	6	96.7254	91.4358	134.005	144.836	231.486	204.786	107.053	201.008	298.992	503.526	534.257	580.101		0 µMvs. 75 µM		<0.0001	0 µMvs. 75 µM		<0.0001
	7	96.0894	104.469	151.397	127.933	196.648	162.57	77.095	177.654	323.464	492.179	464.246	439.106
	mean	80.1473	92.4038	131.152	126.722	194.085	206.515	100.136	153.978	291.827	430.826	458.361	468.819
	SE	12.3161	3.12295	10.6549	6.59476	13.9904	23.451	4.51998	18.2913	18.1432	26.369	23.755	29.6701
		MFA													Dunnett's multiple comparisons test
		mock						Pto							MFA
	Replicate	0 µM	5 µM	12.5 µM	25 µM	50 µM	75 µM	0 µM	5 µM	12.5 µM	25 µM	50 µM	75 µM		mock			Pto
	1	32.7314	36.3431	30.2483	46.7269	55.079	58.6907	97.9684	114.221	116.027	134.763	165.914	167.494				p-value			p-value
	2	65.055	50.989	58.9011	67.2528	69.8901	71.6483	86.5934	98.9011	146.374	200.44	276.044	316.044		0 µM vs. 5 µM		0.7963	0 µM vs. 5 µM		0.6025
	3	49.8516	46.2908	39.4659	67.359	50.1484	75.0742	89.0208	138.279	137.092	167.656	229.08	224.926		0 µM vs. 12.5 µM		0.9984	0 µM vs. 12.5 µM		0.0825
	4	62.3701	45.3222	54.054	61.5385	56.1331	66.5281	83.5759	154.262	188.773	206.237	217.879	303.95		0 µM vs. 25 µM		0.8073	0 µM vs. 25 µM		0.0007
	5	45.677	38.8254	53.1811	60.6852	64.6003	86.1338	96.5742	107.015	124.633	157.912	225.775	249.592		0 µM vs. 50 µM		0.9999	0 µM vs. 50 µM		<0.0001
	6	89.7436	85.0427	106.41	121.368	68.3761	98.718	105.983	108.12	135.47	172.222	232.479	280.342		0 µMvs. 75 µM		0.4795	0 µMvs. 75 µM		<0.0001
	7	61.5385	35.3846	44.6154	49.5385	48.6154	52	82.7692	76.9231	93.2308	131.385	162.154	243.385
	mean	58.1382	48.314	55.268	67.7812	58.9775	72.6847	91.7835	113.96	134.514	167.231	215.618	255.105
	SE	6.80628	6.49121	9.28867	9.43317	3.26471	6.02965	3.25876	9.63201	11.1654	10.9928	15.0823	19.2047
		TNX													Dunnett's multiple comparisons test
		mock						Pto							TNX
	Replicate	0 µM	5 µM	12.5 µM	25 µM	50 µM	75 µM	0 µM	5 µM	12.5 µM	25 µM	50 µM	75 µM		mock			Pto
	1	42.8977	45.1705	43.1818	81.8182	69.0341	66.1932	104.546	164.489	203.693	220.739	233.523	226.989				p-value			p-value
	2	61.753	56.1753	84.4621	137.45	109.562	146.613	122.709	176.892	279.283	292.43	309.96	287.251		0 µM vs. 5 µM		0.9983	0 µM vs. 5 µM		0.8388
	3	30.787	39.3518	32.6389	47.2222	46.9907	49.7685	75	113.657	168.056	194.444	195.139	183.565		0 µM vs. 12.5 µM		0.9549	0 µM vs. 12.5 µM		0.0031
	4	57.9439	63.1776	63.5514	76.6355	118.505	142.43	96.0748	119.252	282.243	322.617	314.766	290.094		0 µM vs. 25 µM		0.0922	0 µM vs. 25 µM		<0.0001
	5	54.69	50.8744	68.0445	96.6614	87.7583	123.052	88.3943	133.863	236.884	260.095	256.598	266.773		0 µM vs. 50 µM		0.1113	0 µM vs. 50 µM		<0.0001
	6	75.9878	35.8663	54.7112	64.1337	68.0851	81.7629	94.8328	36.7781	51.9757	229.483	243.465	228.571		0 µMvs. 75 µM		0.0141	0 µMvs. 75 µM		<0.0001
	7	51.5556	57.1852	88	93.3333	88.8889	62.2222	67.2593	72.5926	128.593	239.704	215.111	231.704
	mean	53.6593	49.6859	62.0843	85.3221	84.1177	96.0061	92.688	116.789	192.961	251.359	252.652	244.992
	SE	5.40474	3.7795	7.69781	10.7994	9.42244	15.2898	6.96225	18.6127	31.6632	16.642	17.1307	14.5062
		MLX													Dunnett's multiple comparisons test
		mock						Pto							MLX
	Replicate	0 µM	5 µM	12.5 µM	25 µM	50 µM	75 µM	0 µM	5 µM	12.5 µM	25 µM	50 µM	75 µM		mock			Pto
	1	46.9417	49.7866	38.9758	69.7013	75.9602	75.1067	103.272	194.31	156.188	153.627	153.058	163.3				p-value			p-value
	2	58.7786	55.3435	61.8321	79.0076	96.1832	105.725	66.4122	119.847	168.702	146.565	175.572	211.45		0 µM vs. 5 µM		0.9007	0 µM vs. 5 µM		0.7082
	3	25.5639	35.0161	38.6681	39.3126	49.4092	55.8539	84.6402	103.115	106.122	129.968	134.264	157.25		0 µM vs. 12.5 µM		0.9079	0 µM vs. 12.5 µM		0.6385
	4	64.9541	57.6147	64.5872	85.8716	84.0367	113.761	124.771	128.807	118.899	128.807	166.972	196.697		0 µM vs. 25 µM		0.4784	0 µM vs. 25 µM		0.3138
	5	41.6452	28.0206	46.2725	48.3291	66.838	65.5527	85.09	98.2005	105.913	138.046	139.075	168.895		0 µM vs. 50 µM		0.2006	0 µM vs. 50 µM		0.1705
	6	72.6094	42.1394	95.9481	65.8023	68.0713	119.287	69.3679	58.671	58.0227	50.8914	101.459	135.494		0 µMvs. 75 µM		0.0028	0 µMvs. 75 µM		0.0009
	7	47.7723	38.1188	63.1188	66.8317	50.495	76.7327	93.5644	74.2574	76.9802	112.871	37.1287	162.871
	mean	51.1808	43.72	58.4861	64.9794	70.142	87.4314	89.5881	111.03	112.975	122.968	129.647	170.851
	SE	5.9429	4.14348	7.55277	6.16383	6.42931	9.49296	7.60882	16.655	14.9763	13.0057	17.9383	9.60646
		PRX													Dunnett's multiple comparisons test
		mock						Pto							PRX
	Replicate	0 µM	5 µM	12.5 µM	25 µM	50 µM	75 µM	0 µM	5 µM	12.5 µM	25 µM	50 µM	75 µM		mock			Pto
	1	51.6304	61.413	72.8261	97.0109	135.598	148.913	77.1739	151.902	202.446	212.772	212.772	234.511				p-value			p-value
	2	60.0332	59.7015	76.2852	93.864	135.655	238.143	89.5522	122.056	200.995	196.683	264.677	252.073		0 µM vs. 5 µM		0.9998	0 µM vs. 5 µM		0.4253
	3	25.2033	31.5041	45.5285	47.561	73.1707	185.163	85.3658	119.512	128.455	169.106	181.504	180.894		0 µM vs. 12.5 µM		0.2015	0 µM vs. 12.5 µM		0.0147
	4	59.6491	53.5885	84.2105	95.6938	125.678	214.673	96.6507	140.989	195.215	250.399	286.124	291.547		0 µM vs. 25 µM		0.0349	0 µM vs. 25 µM		0.0004
	5	36.0976	44.1463	60	65.6098	112.683	209.024	80.7317	120.244	152.927	203.415	232.927	222.439		0 µM vs. 50 µM		<0.0001	0 µM vs. 50 µM		<0.0001
	6	48.1532	39.9453	61.2859	60.4651	76.6074	248.427	91.6553	94.6648	100.137	144.186	177.291	227.907		0 µMvs. 75 µM		<0.0001	0 µMvs. 75 µM		<0.0001
	7	37.6738	38.6852	87.2314	97.8508	147.661	247.282	97.598	85.9671	86.9785	79.8989	214.159	238.179
	mean	45.4915	46.9977	69.6239	79.7222	115.293	213.089	88.3897	119.334	152.45	179.494	224.208	235.364
	SE	4.92236	4.30847	5.60644	7.99846	11.1911	13.7694	2.92214	8.8099	18.4418	20.8603	15.2783	12.5679

## Sheet: Fig. S3
	Fig. S3a							Fig. S3b
	Repricate	0 μM	10 μM	50 μM	100 μM	TNX		Repricate	0 μM	10 μM	50 μM	100 μM	TNX
	1	8.53	8.45	8.63	8.63			1	6.84	6.9	7	6.68
	2	8.68	8.49	8.78	8.61			2	6.46	6.78	6.8	6.64
	3	8.81	8.91	8.76	8.82			3	6.89	6.9	7.12	6.87
	mean	8.67333	8.61667	8.72333	8.68667			mean	6.73	6.86	6.97333	6.73
	SE	0.0808977	0.147121	0.0470225	0.0669162			SE	0.135769	0.04	0.0933333	0.070946
	Dunnett's multiple comparisons test							Dunnett's multiple comparisons test
			p-value							p-value
	0 μM vs. 10 μM		0.9482					0 μM vs. 10 μM		0.6435
	0 μM vs. 50 μM		0.9631					0 μM vs. 50 μM		0.2192
	0 μM vs. 100 μM		0.9992					0 μM vs. 100 μM		>0.9999

## Sheet: Fig. S4
	Fig. S4
	PR1
		Col-0 WT	Col-0 WT	Col-0 WT	Col-0 WT	npr1-1	npr1-1	npr1-1	npr1-1	Genotype
		-	-	+	+	-	-	+	+	100 μM SA
	Repricate	-	+	-	+	-	+	-	+	100 μM TNX
	1	1.34567	2.39812	1172.22	125.614	0.432167	0.370239	6.53677	0.166381
	2	0.841798	1.8168	1352.02	74.165	0.189602	0.662325	22.7727	0.0670002
	3	0.812534	0.544725	1047.43	79.5444	2.22005	0.298211	15.0618	0.230465
	mean	1	1.58655	1190.56	93.1078	0.947273	0.443592	14.7904	0.154615
	SE	0.17304	0.547276	88.4045	16.3271	0.64023	0.111326	4.68888	0.0475535
	WRKY38
		Col-0 WT	Col-0 WT	Col-0 WT	Col-0 WT	npr1-1	npr1-1	npr1-1	npr1-1	Genotype
		-	-	+	+	-	-	+	+	100 μM SA
	Repricate	-	+	-	+	-	+	-	+	100 μM TNX
	1	0.304112	1.19701	245.948	75.8656	0.816093	2.63549	3.11031	0.651395
	2	0.595185	0.430518	251.798	46.9976	0.46511	0.50959	4.48269	1.75074
	3	2.1007	0.432019	191.969	39.8713	1.92167	0.391889	5.38334	2.2786
	mean	1	0.686515	229.905	54.2449	1.06762	1.17899	4.32545	1.56025
	SE	0.556729	0.255246	19.0431	11.0044	0.438879	0.729042	0.660863	0.479293
	WRKY53
		Col-0 WT	Col-0 WT	Col-0 WT	Col-0 WT	npr1-1	npr1-1	npr1-1	npr1-1	Genotype
		-	-	+	+	-	-	+	+	100 μM SA
	Repricate	-	+	-	+	-	+	-	+	100 μM TNX
	1	1.20972	0.131055	5.93015	0.953931	2.4956	0.0949235	1.67144	0.415441
	2	0.739735	0.477954	7.3242	0.634741	1.09237	0.39212	1.46809	0.128684
	3	1.05054	0.230067	4.27358	0.7386	0.941749	0.210711	2.40286	0.291386
	mean	1	0.279692	5.84264	0.775757	1.5099	0.232585	1.84746	0.278503
	SE	0.138007	0.103169	0.881724	0.0939967	0.494761	0.0864875	0.283835	0.0830299
	WRKY62
		Col-0 WT	Col-0 WT	Col-0 WT	Col-0 WT	npr1-1	npr1-1	npr1-1	npr1-1	Genotype
		-	-	+	+	-	-	+	+	100 μM SA
	Repricate	-	+	-	+	-	+	-	+	100 μM TNX
	1	0.228327	0.298805	133.648	24.171	0.637892	0.229475	1.66909	0.427992
	2	0.486478	0.666914	147.672	8.96267	0.357651	0.35886	1.23793	0.341709
	3	2.28519	0.668588	147.203	12.1296	0.889409	0.306786	4.54136	0.284233
	mean	1	0.544769	142.841	15.0878	0.628318	0.298374	2.4828	0.351311
	SE	0.646904	0.122983	4.59843	4.63271	0.15358	0.0375865	1.03678	0.0417766

## Sheet: Fig. S6
	Fig. S6

[truncated: 4 more sheets: Fig. S7, Fig. S8, Fig. S9, Fig. S10]
